# Supplementary material for: CellNavi predicts genes directing cellular transitions by learning a gene graph-enhanced cell state manifold
Source: Nat Cell Biol. 2025 Oct 3;27(10):1863–74. doi: 10.1038/s41556-025-01755-1 (PMC12527915; doi:10.1038/s41556-025-01755-1)
Supplement: Supplementary file 4 — Source data for supplementary figures [file 41556_2025_1755_MOESM4_ESM.xlsx]

## Sheet: Supp.Fig.3
	with prior graph - data									without prior graph - data
		Layer1	Layer2	Layer3	Layer4	Layer5	Layer6				Layer1	Layer2	Layer3	Layer4	Layer5	Layer6
	Head1	-0.0142463	0.335342	0.53986	0.542737	0.595075	0.193525			Head1	-0.0214297	0.0167711	0.0626945	-0.0519579	0.00833146	-0.067604
	Head2	0.14134	0.406819	0.300383	0.573145	0.681072	0.246808			Head2	0.0163372	0.0727582	0.181744	0.0665739	0.0319987	-0.000235301
	Head3	0.100692	0.348518	0.452224	0.68608	0.623625	0.291023			Head3	0.124257	-0.0785501	-0.0467265	0.0486352	0.0172022	0.103604
	Head4	0.0504994	0.322218	0.501298	0.570963	0.657121	0.2077			Head4	0.0465739	0.0537661	-0.0520717	0.167756	0.0829044	0.0383222
	Head5	-0.00569306	0.307747	0.421712	0.594229	0.656279	0.224633			Head5	0.00998194	0.0774152	-0.00455681	0.221085	0.0942019	0.0171088
	Head6	-0.0250865	0.209914	0.560614	0.598667	0.623629	0.203799			Head6	0.0154727	-0.00670675	0.000817518	0.131772	0.0554394	0.0373619
	Head7	0.0791405	0.430182	0.509816	0.529018	0.496128	0.234261			Head7	0.0383802	0.0659007	0.0564648	0.106252	0.0202752	-0.00895384
	Head8	-0.00302354	0.29685	0.602542	0.571053	0.446143	0.12576			Head8	-0.115204	0.10545	0.0278447	0.107383	-0.0142902	0.0657419
	Head9	-0.00341339	0.392741	0.433484	0.626788	0.492425	0.293048			Head9	0.0102724	0.0704417	-0.0293095	-0.0245416	0.167661	0.0544742
	Head10	7.24757e-05	0.400569	0.236897	0.581598	0.790131	0.290097			Head10	0.0316677	0.0809629	0.0174577	0.0523505	0.0645602	0.00479854
	Head11	-0.0130825	0.303531	0.503147	0.657897	0.570286	0.252135			Head11	0.0270062	-0.0227938	0.0221438	0.118602	0.0994146	0.0530745
	Head12	0.0136164	0.377472	0.546876	0.597497	0.755523	0.207498			Head12	0.0100076	0.0678781	0.0259976	0.163461	0.0354733	0.0450676
	Head13	0.0294272	0.349544	0.499393	0.712619	0.631502	0.115282			Head13	0.00933157	0.0206351	0.0529573	0.0182812	0.0238871	0.0418033
	Head14	0.00203707	0.381436	0.506561	0.610524	0.442119	0.286807			Head14	-0.0910688	0.0388978	-0.0135164	0.135715	0.08806	0.0533039
	Head15	0.0142441	0.399357	0.518987	0.698982	0.637984	0.297029			Head15	0.0695101	-0.00938556	-0.0453517	0.0780974	-0.012006	-0.0263839
	Head16	0.0281557	0.30236	0.586542	0.666247	0.663542	0.216646			Head16	0.02978	0.00815823	0.0324039	0.0292969	0.051313	0.0541655
	withh prior graph - pvals									without prior graph - pvals
		Layer1	Layer2	Layer3	Layer4	Layer5	Layer6				Layer1	Layer2	Layer3	Layer4	Layer5	Layer6
	Head1	0.999615	2.76716e-05	7.15338e-06	2.16338e-05	7.1576e-06	0.000112078			Head1	1	0.332798	0.734344	1	1	1
	Head2	5.15785e-08	2.02625e-06	4.38996e-05	4.32129e-05	3.69499e-06	0.000179831			Head2	0.125633	2.66197e-05	0.0028687	1	1	0.966131
	Head3	5.42282e-11	1.46768e-05	3.54769e-05	9.29565e-06	5.42944e-06	2.64818e-05			Head3	2.55582e-06	1	1	1	1	0.0020129
	Head4	1.19363e-05	7.76666e-06	9.81626e-06	9.33986e-06	4.11188e-06	0.00163119			Head4	0.000154849	0.100182	1	0.155648	1	0.794514
	Head5	0.966779	7.612e-06	3.92174e-05	2.32131e-05	5.1327e-06	1.29472e-05			Head5	0.00507713	0.114174	1	0.142911	0.794514	1
	Head6	0.828731	0.000175779	1.49534e-06	1.17364e-05	6.93675e-06	0.000507574			Head6	0.695716	1	1	0.794514	0.734344	1
	Head7	2.69472e-12	3.1091e-07	4.17628e-05	1.46526e-05	7.15338e-06	0.000332855			Head7	0.000241194	0.0736522	0.609921	0.758924	1	1
	Head8	0.813808	6.85221e-05	1.19363e-05	8.96195e-06	5.42944e-06	0.0166143			Head8	1	0.000198157	1	0.488703	1	1
	Head9	0.955789	3.63425e-06	9.33986e-06	1.17364e-05	8.97551e-06	3.03715e-05			Head9	0.00146023	1.36297e-06	1	1	0.567158	0.540123
	Head10	0.880084	6.06139e-06	0.00256884	1.19363e-05	2.02625e-06	0.000547215			Head10	0.152036	0.00238592	1	0.794514	1	0.872706
	Head11	0.968794	1.41217e-05	7.61325e-06	1.10288e-05	3.63425e-06	0.00161697			Head11	0.0246717	1	1	1	0.990735	0.238149
	Head12	0.000222546	3.69499e-06	9.28635e-05	2.33422e-05	3.69499e-06	7.42055e-05			Head12	0.966131	0.0027571	0.966131	0.612099	1	0.06123
	Head13	3.63425e-06	1.1794e-05	5.49567e-05	1.46768e-05	3.69499e-06	0.00156709			Head13	0.990735	0.567158	0.695716	1	1	0.189195
	Head14	0.056989	7.36084e-06	7.83707e-06	1.15052e-05	5.1327e-06	7.76666e-06			Head14	1	0.152036	1	0.62392	0.530053	1
	Head15	0.00258649	0.000109593	1.60503e-05	7.1576e-06	7.1576e-06	0.000578419			Head15	1.39612e-07	1	1	0.966131	1	1
	Head16	3.26116e-05	9.33986e-06	4.14946e-06	9.95058e-06	5.1327e-06	0.00100688			Head16	0.0099586	1	0.966131	1	1	0.966131

## Sheet: Supp.Fig.4
variable	value
TF	0.0912381
TF	0.0933285
TF	0.0908301
TF	0.0900932
TF	0.0901683
TF	0.0925873
TF	0.0900844
TF	0.0911619
TF	0.0919875
TF	0.0902482
TF	0.0900398
TF	0.0903942
TF	0.0903473
TF	0.0950458
TF	0.0910243
TF	0.0904583
TF	0.0900523
TF	0.090863
TF	0.0910453
TF	0.0922563
TF	0.0899863
TF	0.0903372
TF	0.0901715
TF	0.101387
TF	0.0915408
TF	0.0900641
TF	0.0920383
TF	0.0954814
TF	0.0917288
TF	0.0900281
TF	0.0901648
TF	0.0902482
TF	0.0902916
TF	0.094434
TF	0.0901688
TF	0.0973906
TF	0.100791
TF	0.0996116
TF	0.0931636
TF	0.0908337
TF	0.091794
TF	0.0901039
TF	0.0924123
TF	0.0899177
TF	0.0899343
TF	0.101482
TF	0.091605
TF	0.090497
TF	0.0904119
TF	0.0946167
TF	0.0910684
TF	0.0905637
TF	0.0902467
TF	0.098885
TF	0.0927201
TF	0.0997804
TF	0.0912793
TF	0.103507
TF	0.0916851
TF	0.102323
TF	0.0913509
TF	0.0911812
TF	0.0898555
TF	0.0910177
TF	0.0901173
TF	0.0907205
TF	0.0916074
TF	0.0928733
TF	0.0912425
TF	0.0900069
TF	0.102221
TF	0.0908183
TF	0.0929457
TF	0.0902424
TF	0.0936351
TF	0.103252
TF	0.101191
TF	0.0902089
TF	0.091526
TF	0.0930688
TF	0.0898734
TF	0.0902632
TF	0.0898936
TF	0.0908375
TF	0.0900275
TF	0.090087
TF	0.0914916
TF	0.090643
TF	0.0916821
TF	0.103712
TF	0.103595
TF	0.0905856
TF	0.0904452
TF	0.0896675
TF	0.0902675
TF	0.0921801
TF	0.0916877
TF	0.0900219
TF	0.0901864
TF	0.0913707
TF	0.0906325
TF	0.0900896
TF	0.103353
TF	0.0917706
TF	0.0917603
TF	0.0901639
TF	0.0903521
TF	0.0920895
TF	0.090332
TF	0.0901832
TF	0.0971772
TF	0.0906972
TF	0.0915555
TF	0.0903589
TF	0.0920717
TF	0.104563
TF	0.0946609
TF	0.0996218
TF	0.100951
TF	0.0906786
TF	0.0916234
TF	0.0901272
TF	0.0904061
TF	0.0905884
TF	0.0902368
TF	0.0905281
TF	0.0910703
TF	0.0923726
TF	0.0916945
TF	0.0904771
TF	0.0907478
TF	0.0901416
TF	0.0915918
TF	0.0909393
TF	0.090058
TF	0.0900754
TF	0.0898979
TF	0.0913852
TF	0.0917379
TF	0.0899265
TF	0.0899959
TF	0.0898607
TF	0.0901072
TF	0.092255
TF	0.0903043
TF	0.0899626
TF	0.0915227
TF	0.0919836
TF	0.0915605
TF	0.0916067
TF	0.0904437
TF	0.0900246
TF	0.0902712
TF	0.100993
TF	0.091948
TF	0.0930333
TF	0.1028
TF	0.0921223
TF	0.102889
TF	0.092095
TF	0.0917153
TF	0.0922936
TF	0.0898219
TF	0.0904319
TF	0.0912599
TF	0.102829
TF	0.0904452
TF	0.103062
TF	0.0916313
TF	0.0918379
TF	0.102628
TF	0.090904
TF	0.0970149
TF	0.0898326
TF	0.0899434
TF	0.0912393
TF	0.104311
TF	0.0930726
TF	0.0924553
TF	0.0900321
TF	0.0944832
TF	0.0905445
TF	0.0944672
TF	0.0930455
TF	0.0914356
TF	0.0907375
TF	0.0937113
TF	0.0906889
TF	0.0920818
TF	0.090018
TF	0.0943758
TF	0.0901612
TF	0.0901626
TF	0.10407
TF	0.0907118
TF	0.0898965
TF	0.0898453
TF	0.0904077
TF	0.0899655
TF	0.0900157
TF	0.0917322
TF	0.0900674
TF	0.101966
TF	0.0921158
TF	0.0941216
TF	0.0985603
TF	0.1015
TF	0.0902794
TF	0.0988961
TF	0.0904079
TF	0.0901161
TF	0.0905489
TF	0.089728
TF	0.0923211
TF	0.0902062
TF	0.0900776
TF	0.0917369
TF	0.0914344
TF	0.0917335
TF	0.0919597
TF	0.0910793
TF	0.10022
TF	0.0900618
TF	0.090299
TF	0.0954245
TF	0.0954665
TF	0.0920052
TF	0.0895243
TF	0.0956474
TF	0.0913849
TF	0.0895451
TF	0.0910891
TF	0.102035
TF	0.092025
TF	0.0906785
TF	0.0904901
TF	0.102512
TF	0.102349
TF	0.0953104
TF	0.0929932
TF	0.0914876
TF	0.0916128
TF	0.0900765
TF	0.0936107
TF	0.0943954
TF	0.090374
TF	0.0914676
TF	0.0913756
TF	0.0920972
TF	0.0899632
TF	0.0917178
TF	0.091632
TF	0.0906581
TF	0.0900812
TF	0.0901288
TF	0.090471
TF	0.0911771
TF	0.0903839
TF	0.0907631
TF	0.0918633
TF	0.0983404
TF	0.102646
TF	0.09052
TF	0.0912909
TF	0.0900743
TF	0.0920862
TF	0.0925025
TF	0.0913503
TF	0.0900447
TF	0.0896622
TF	0.089949
TF	0.0914292
TF	0.0917835
TF	0.102944
TF	0.0902062
TF	0.0904568
TF	0.102626
TF	0.103803
TF	0.0921429
TF	0.0916044
TF	0.0924774
TF	0.0899734
TF	0.0903954
TF	0.0900265
TF	0.0900803
TF	0.0899819
TF	0.0914704
TF	0.0900984
TF	0.0914605
TF	0.0915778
TF	0.0906577
TF	0.0974293
TF	0.0936548
TF	0.0902143
TF	0.0915973
TF	0.0902284
TF	0.0903356
TF	0.0905215
TF	0.0903358
TF	0.0914035
TF	0.090544
TF	0.0902497
TF	0.093211
TF	0.0920024
TF	0.0919602
TF	0.0899423
TF	0.0899051
TF	0.091439
TF	0.0904129
TF	0.0904944
TF	0.0914279
TF	0.0928094
TF	0.0904201
TF	0.0916822
TF	0.091955
TF	0.0913966
TF	0.0906011
TF	0.0899794
TF	0.0900426
TF	0.0914188
TF	0.0902222
TF	0.0924812
TF	0.0898159
TF	0.0910291
TF	0.0900779
TF	0.0902311
TF	0.0922181
TF	0.0914019
TF	0.090109
TF	0.0914904
TF	0.0913666
TF	0.0902537
TF	0.0900594
TF	0.0899729
TF	0.0898203
TF	0.0905014
TF	0.0902978
TF	0.0911639
TF	0.0913304
TF	0.0903358
TF	0.0921624
TF	0.0900744
TF	0.0904971
TF	0.0974837
TF	0.0925649
TF	0.089937
TF	0.0920758
TF	0.0925466
TF	0.0900386
TF	0.0911477
TF	0.0905059
TF	0.0952426
TF	0.0914942
TF	0.0921135
TF	0.0900496
TF	0.0901041
TF	0.0913705
TF	0.0927546
TF	0.0900972
TF	0.0902455
TF	0.101916
TF	0.0940279
TF	0.0948408
TF	0.0911695
TF	0.091697
TF	0.0900518
TF	0.0914334
TF	0.0900232
TF	0.0925745
TF	0.0900615
TF	0.0902658
TF	0.102263
TF	0.0921639
TF	0.103844
TF	0.0915541
TF	0.0901556
TF	0.0905888
TF	0.102821
TF	0.0916076
TF	0.0923109
TF	0.0898833
TF	0.100952
TF	0.0901508
TF	0.0904342
TF	0.0934504
TF	0.0918094
TF	0.0912138
TF	0.0922833
TF	0.0925848
TF	0.0913029
TF	0.0926448
TF	0.091695
TF	0.0905373
TF	0.0920005
TF	0.0933259
TF	0.092496
TF	0.0923303
TF	0.0913347
TF	0.0929579
TF	0.0897217
TF	0.0919404
TF	0.0928086
TF	0.0910766
TF	0.0908747
TF	0.0905969
TF	0.0898794
TF	0.0904083
TF	0.0912353
TF	0.0918784
TF	0.0969194
TF	0.0910638
TF	0.0900805
TF	0.0899127
TF	0.0899625
TF	0.0899262
TF	0.0902718
TF	0.0933999
TF	0.0902468
TF	0.0902418
TF	0.0911863
TF	0.0916785
TF	0.0900002
TF	0.0986613
TF	0.0916377
TF	0.102812
TF	0.0899067
TF	0.0906432
TF	0.0901217
TF	0.0935358
TF	0.104215
TF	0.103909
TF	0.0915724
TF	0.091791
TF	0.0901525
TF	0.0900595
TF	0.0917069
TF	0.0946406
TF	0.0921373
TF	0.0901809
TF	0.0971938
TF	0.0919557
TF	0.0922433
TF	0.0934729
TF	0.0916657
TF	0.0898437
TF	0.0913284
TF	0.0899344
TF	0.0897969
TF	0.0903563
TF	0.090261
TF	0.0902181
TF	0.0915903
TF	0.090042
TF	0.0901842
TF	0.0963061
TF	0.0899673
TF	0.0905621
TF	0.0915253
TF	0.0917415
TF	0.0901253
TF	0.0919568
TF	0.0912108
TF	0.0901338
TF	0.0902126
TF	0.0900532
TF	0.0900217
TF	0.0899691
TF	0.0903893
TF	0.0899743
TF	0.0907349
TF	0.101249
TF	0.0900679
TF	0.0919875
TF	0.0928983
TF	0.0910291
TF	0.0903131
TF	0.0899949
TF	0.0913546
TF	0.103835
TF	0.0964904
TF	0.0908694
TF	0.100814
TF	0.104517
TF	0.0905939
TF	0.0919102
TF	0.0899167
TF	0.0899598
TF	0.093041
TF	0.0901095
TF	0.0910627
TF	0.0907752
TF	0.0925033
TF	0.0923748
TF	0.0916521
TF	0.0938243
TF	0.0919562
TF	0.0915821
TF	0.0909178
TF	0.0911583
TF	0.091692
TF	0.0981243
TF	0.0920059
TF	0.0938288
TF	0.0904106
TF	0.096349
TF	0.092263
TF	0.0964696
TF	0.0899537
TF	0.0931592
TF	0.0915357
TF	0.102416
TF	0.0916642
TF	0.0912959
TF	0.0974622
TF	0.0924137
TF	0.09017
TF	0.0910446
TF	0.0989425
TF	0.098092
TF	0.0919488
TF	0.0902055
TF	0.0902564
TF	0.0915065
TF	0.0906537
TF	0.090893
TF	0.0901896
TF	0.090148
TF	0.090369
TF	0.0909591
TF	0.0925019
TF	0.0899461
TF	0.0902831
TF	0.0902728
TF	0.0917176
TF	0.0928812
TF	0.0900004
TF	0.0917364
TF	0.0939653
TF	0.0934562
TF	0.101002
TF	0.0915455
TF	0.0974522
TF	0.0924266
TF	0.0905199
TF	0.0902004
TF	0.101644
TF	0.0936355
TF	0.0903016
TF	0.0905083
TF	0.0904238
TF	0.0902887
TF	0.091138
TF	0.0912459
TF	0.0901905
TF	0.0901364
TF	0.0902373
TF	0.0918902
TF	0.0931445
TF	0.0918523
TF	0.0925743
TF	0.0912658
TF	0.0898748
TF	0.0917833
TF	0.0943152
TF	0.0922194
TF	0.0899383
TF	0.090323
TF	0.0912187
TF	0.0902084
TF	0.090323
TF	0.0902229
TF	0.0902974
TF	0.0898378
TF	0.0916572
TF	0.0917728
TF	0.103272
TF	0.0901922
TF	0.0903202
TF	0.0904916
TF	0.0903812
TF	0.0900246
TF	0.0914697
TF	0.0945844
TF	0.0912978
TF	0.091421
TF	0.0916891
TF	0.0921459
TF	0.090062
TF	0.0920426
TF	0.10182
TF	0.0902194
TF	0.0903163
TF	0.0901598
TF	0.0900859
TF	0.104484
TF	0.0912858
TF	0.0901821
TF	0.0946346
TF	0.101235
TF	0.0925859
TF	0.0909215
TF	0.0903596
TF	0.0900601
TF	0.09404
TF	0.0940554
TF	0.0903836
TF	0.0898161
TF	0.0906729
TF	0.0903015
TF	0.0941077
TF	0.0916774
TF	0.0900451
TF	0.0907926
TF	0.0914222
TF	0.091449
TF	0.0910747
TF	0.0909962
TF	0.0906154
TF	0.0913248
TF	0.0913174
TF	0.0907129
TF	0.0907188
TF	0.0905942
TF	0.0900337
TF	0.0902697
TF	0.0906917
TF	0.0906233
TF	0.0899054
TF	0.0898768
TF	0.0904524
TF	0.0903797
TF	0.090742
TF	0.0904967
TF	0.103082
TF	0.0908417
TF	0.0943891
TF	0.0906761
TF	0.0961439
TF	0.091343
TF	0.103697
TF	0.0899811
TF	0.0915231
TF	0.091286
TF	0.0917998
TF	0.0904031
TF	0.0901058
TF	0.0901474
TF	0.0909948
TF	0.090176
TF	0.0949364
TF	0.103796
TF	0.0937538
TF	0.10089
TF	0.0932102
TF	0.103546
TF	0.091149
TF	0.0910911
TF	0.0923901
TF	0.0912967
TF	0.0915799
TF	0.102637
TF	0.0899721
TF	0.0900366
TF	0.091461
TF	0.0895478
TF	0.0893085
TF	0.0902792
TF	0.0916969
TF	0.089987
TF	0.0902317
TF	0.0902643
TF	0.0907041
TF	0.0907157
TF	0.090133
TF	0.0905637
TF	0.0906181
TF	0.0903198
TF	0.0922023
TF	0.0900495
TF	0.100666
TF	0.0959724
TF	0.0924815
TF	0.0960485
TF	0.0917466
TF	0.0912133
TF	0.0905784
TF	0.0902258
TF	0.0904275
TF	0.0911118
TF	0.0898845
TF	0.0895817
TF	0.0900131
TF	0.100522
TF	0.0920694
TF	0.0914791
TF	0.0927643
TF	0.0899889
TF	0.0915436
TF	0.103959
TF	0.0982791
TF	0.0916362
TF	0.0908226
TF	0.0917542
TF	0.0974827
TF	0.0918394
TF	0.0897588
TF	0.0938247
TF	0.0938667
TF	0.0965607
TF	0.0962425
TF	0.0933231
TF	0.0905793
TF	0.0904166
TF	0.0908303
TF	0.0901795
TF	0.0918282
TF	0.0946611
TF	0.0929097
TF	0.103072
TF	0.0901514
TF	0.0935902
TF	0.0899441
TF	0.0912758
TF	0.0904461
TF	0.0929751
TF	0.0921692
TF	0.0904772
TF	0.090015
TF	0.0909861
TF	0.0897191
TF	0.0898765
TF	0.0900319
TF	0.0914368
TF	0.0898882
TF	0.0925504
TF	0.0910924
TF	0.0915173
TF	0.0903957
TF	0.103282
TF	0.0904628
TF	0.0900979
TF	0.0948714
TF	0.094365
TF	0.0992081
TF	0.0899378
TF	0.0911909
TF	0.089818
TF	0.0901819
TF	0.0901469
TF	0.101871
TF	0.0917461
TF	0.0902269
TF	0.0907414
TF	0.096521
TF	0.0950991
TF	0.10022
TF	0.0905912
TF	0.089941
TF	0.0904154
TF	0.0924047
TF	0.102409
TF	0.0925917
TF	0.103231
TF	0.101488
TF	0.0944319
TF	0.0921677
TF	0.090354
TF	0.0904542
TF	0.0912088
TF	0.0907885
TF	0.103283
TF	0.0902178
TF	0.0905823
TF	0.0981766
TF	0.0907481
TF	0.0905973
TF	0.101332
TF	0.0896995
TF	0.102578
TF	0.104007
TF	0.0906353
TF	0.0905804
TF	0.0899967
TF	0.0914547
TF	0.0898506
TF	0.0914965
TF	0.0924206
TF	0.0902182
TF	0.103149
TF	0.0898114
TF	0.0895788
TF	0.102149
TF	0.0973512
TF	0.0928889
TF	0.0905871
TF	0.101211
TF	0.0910505
TF	0.0925097
TF	0.0941818
TF	0.0900975
TF	0.10261
TF	0.0903294
TF	0.0920441
TF	0.0923694
TF	0.0936178
TF	0.0901753
TF	0.0978093
TF	0.0904486
TF	0.0928118
TF	0.0925421
TF	0.0922949
TF	0.0920485
TF	0.0918294
TF	0.0918128
TF	0.0899001
TF	0.0908402
TF	0.0915722
TF	0.0956454
TF	0.091967
TF	0.0898487
TF	0.0911746
TF	0.0917853
TF	0.0932927
TF	0.0925015
TF	0.089788
TF	0.089848
TF	0.0899025
TF	0.0899249
TF	0.0899925
TF	0.0898304
TF	0.0899144
TF	0.0901924
TF	0.0904997
TF	0.09011
TF	0.0904927
TF	0.0900939
TF	0.0902392
TF	0.0903316
TF	0.100007
TF	0.0915652
TF	0.0903663
TF	0.0905059
TF	0.0906839
TF	0.0900977
TF	0.0903892
TF	0.0903941
TF	0.101663
TF	0.0900738
TF	0.0904056
TF	0.0897934
TF	0.0903539
TF	0.0917585
TF	0.0910655
TF	0.0900703
TF	0.0904383
TF	0.0897985
TF	0.0921834
TF	0.0928686
TF	0.0905309
TF	0.0906418
TF	0.0907195
TF	0.102843
TF	0.090746
TF	0.0906944
TF	0.0903506
TF	0.101671
TF	0.102788
TF	0.0903853
TF	0.0906515
TF	0.0909305
TF	0.0947528
TF	0.0917002
TF	0.090276
TF	0.090214
TF	0.0914245
TF	0.101021
TF	0.0979942
TF	0.0939889
TF	0.0897063
TF	0.0901952
TF	0.0904801
TF	0.0973147
TF	0.0902067
TF	0.0904604
TF	0.091655
TF	0.0918476
TF	0.104083
TF	0.0922485
TF	0.0914905
TF	0.0903078
TF	0.0900135
TF	0.0918898
TF	0.0915129
TF	0.0915915
TF	0.0913597
TF	0.0918808
TF	0.092813
TF	0.0903255
TF	0.0916522
TF	0.0916451
TF	0.0918617
TF	0.0917042
TF	0.0897109
TF	0.0912021
TF	0.0902885
TF	0.0913464
TF	0.0900291
TF	0.0965319
TF	0.0900017
TF	0.0903715
TF	0.090097
TF	0.0899567
TF	0.0901183
TF	0.0916348
TF	0.090037
TF	0.0913409
TF	0.0901223
TF	0.0914994
TF	0.0900107
TF	0.0898259
TF	0.0899755
TF	0.091617
TF	0.0912169
TF	0.0912469
TF	0.0916143
TF	0.10229
TF	0.0920134
TF	0.0899307
TF	0.0915525
TF	0.0899999
TF	0.0901984
TF	0.0901419
TF	0.0903533
TF	0.09011
TF	0.0903327
TF	0.0996416
TF	0.0921953
TF	0.0900534
TF	0.0915016
TF	0.0902901
TF	0.091228
TF	0.0912063
TF	0.090225
TF	0.0916312
TF	0.0911809
TF	0.0901045
TF	0.091567
TF	0.0915796
TF	0.0914923
TF	0.0911842
TF	0.0920074
TF	0.089816
TF	0.090178
TF	0.0977146
TF	0.0915695
TF	0.0921074
TF	0.0925906
TF	0.089872
TF	0.0905033
TF	0.092333
TF	0.0920564
TF	0.100725
TF	0.0913251
TF	0.0911978
TF	0.0900626
TF	0.09149
TF	0.0912664
TF	0.0900842
TF	0.0914242
TF	0.0903801
TF	0.0913857
TF	0.0902401
TF	0.0898353
TF	0.0917612
TF	0.0914914
TF	0.0911995
TF	0.0902266
TF	0.091386
TF	0.0914646
TF	0.0908017
TF	0.0911696
TF	0.0903247
TF	0.0914469
TF	0.0917584
TF	0.10335
TF	0.0914165
TF	0.0937662
TF	0.0915967
TF	0.0902817
TF	0.0915734
TF	0.0912936
TF	0.0916666
TF	0.0910441
TF	0.092114
TF	0.0914312
TF	0.0912452
TF	0.0899416
TF	0.0916882
TF	0.0914327
TF	0.0909541
TF	0.091193
TF	0.0913582
TF	0.0916942
TF	0.089993
TF	0.0901481
TF	0.091617
TF	0.0911581
TF	0.092194
TF	0.0910944
TF	0.0912107
TF	0.0915491
TF	0.0913881
TF	0.0947791
TF	0.0902577
TF	0.0914413
TF	0.0912061
TF	0.0915065
TF	0.0911764
TF	0.0904195
TF	0.0903364
TF	0.0916336
TF	0.0903591
TF	0.0915535
TF	0.0904007
TF	0.0901929
TF	0.0916423
TF	0.0917717
TF	0.0908915
TF	0.0917004
TF	0.0913277
TF	0.0903371
TF	0.0910643
TF	0.0904821
TF	0.0918456
TF	0.0913709
TF	0.0914447
TF	0.0999288
TF	0.0912321
TF	0.0913883
TF	0.0914498
TF	0.0924993
TF	0.090008
TF	0.0916743
TF	0.0913381
TF	0.0912664
TF	0.0900848
TF	0.0914802
TF	0.0937483
TF	0.0916799
TF	0.0912748
TF	0.0912068
TF	0.0898861
TF	0.0897992
TF	0.0910187
TF	0.0901121
TF	0.0914191
TF	0.0913241
TF	0.091288
TF	0.0912257
TF	0.0911097
TF	0.0912357
TF	0.0912312
TF	0.0902792
TF	0.0911686
TF	0.0913676
TF	0.0916145
TF	0.0903809
TF	0.0902482
TF	0.091254
TF	0.0911874
TF	0.0911571
TF	0.0916132
TF	0.0912051
TF	0.0911718
TF	0.0917098
TF	0.0915022
TF	0.0913165
TF	0.090055
TF	0.0913891
TF	0.0912898
TF	0.0913222
TF	0.0899021
TF	0.0913437
TF	0.0902371
TF	0.0913449
TF	0.0902777
TF	0.0911054
TF	0.102293
TF	0.0901413
TF	0.0913843
TF	0.0915173
TF	0.0899285
TF	0.0912447
TF	0.0912246
TF	0.0912142
TF	0.0913123
TF	0.0914383
TF	0.0912537
TF	0.0900562
TF	0.0912355
TF	0.0910013
TF	0.0902203
TF	0.0903821
TF	0.0914143
TF	0.091306
TF	0.09131
TF	0.0911222
TF	0.0915849
TF	0.091232
TF	0.0915923
TF	0.0904253
TF	0.0917515
TF	0.0912562
TF	0.0914267
TF	0.0902347
TF	0.0903803
TF	0.0915508
TF	0.0910932
TF	0.0913669
TF	0.090376
TF	0.0900687
TF	0.0912938
TF	0.0913859
TF	0.0914543
TF	0.0902184
TF	0.091318
TF	0.0913348
TF	0.0911225
TF	0.0911031
TF	0.0907687
TF	0.0911219
TF	0.0910233
TF	0.0910661
TF	0.0900149
TF	0.0903004
TF	0.0915034
TF	0.091753
TF	0.0914664
TF	0.0913669
TF	0.0901735
TF	0.0914305
TF	0.0915433
TF	0.0910426
TF	0.0901645
TF	0.0902722
TF	0.0915535
TF	0.0913326
TF	0.0908478
TF	0.091553
TF	0.0898547
TF	0.0902264
TF	0.0912416
TF	0.0913756
TF	0.0911058
TF	0.0912694
TF	0.0911191
TF	0.089762
TF	0.0913891
TF	0.0909537
TF	0.0900351
TF	0.0913935
TF	0.0914631
TF	0.0913089
TF	0.0901341
TF	0.0903062
TF	0.0915397
TF	0.0912551
TF	0.0899396
TF	0.0913243
TF	0.0915911
TF	0.0900875
TF	0.0914451
TF	0.0905578
TF	0.0913045
TF	0.0902411
TF	0.0913306
TF	0.0912923
TF	0.0911829
TF	0.0916031
TF	0.091308
TF	0.0914034
TF	0.0912011
TF	0.0915348
TF	0.0900304
TF	0.0901955
TF	0.0914077
TF	0.0915058
TF	0.0915161
TF	0.0902947
TF	0.0908962
TF	0.0917053
TF	0.0914363
TF	0.0915822
TF	0.0910467
TF	0.0912349
TF	0.0911361
TF	0.0898666
TF	0.0912318
TF	0.0916242
TF	0.0897761
TF	0.0911713
TF	0.0912463
TF	0.091142
TF	0.0916522
TF	0.0903379
TF	0.0901824
TF	0.0913465
TF	0.0903537
TF	0.0902589
TF	0.0913097
TF	0.0912886
TF	0.0912224
TF	0.0913163
TF	0.0902396
TF	0.090163
TF	0.0909824
TF	0.0913482
TF	0.0915406
TF	0.0913223
TF	0.0910964
TF	0.0901889
TF	0.0916563
TF	0.091836
TF	0.091265
TF	0.0918043
TF	0.090292
TF	0.0915573
TF	0.0900599
TF	0.0910904
TF	0.0902631
TF	0.0913312
TF	0.0891597
TF	0.0913564
TF	0.090577
TF	0.0904175
TF	0.091364
TF	0.091205
TF	0.0912909
TF	0.0901665
TF	0.0915242
TF	0.0914772
TF	0.0902479
TF	0.0912512
TF	0.0910733
TF	0.0911244
TF	0.0917932
TF	0.0902708
TF	0.0902787
TF	0.0902567
TF	0.0916012
TF	0.0914587
TF	0.0911684
TF	0.0916013
TF	0.0900988
TF	0.0917803
TF	0.0900135
TF	0.0913828
TF	0.0911326
TF	0.0901971
TF	0.0911641
TF	0.091654
TF	0.0900217
TF	0.0901261
TF	0.0900845
TF	0.0913443
TF	0.0899376
TF	0.0912817
TF	0.0899584
TF	0.0901249
TF	0.090107
TF	0.0902105
TF	0.0901999
TF	0.0909624
TF	0.0909579
TF	0.0901158
TF	0.0915897
TF	0.0905109
TF	0.0912456
TF	0.0916481
TF	0.0899228
TF	0.0914894
TF	0.090005
TF	0.0918212
TF	0.0911926
TF	0.0919607
TF	0.0914418
TF	0.0916212
TF	0.0914523
TF	0.0902428
TF	0.0911726
TF	0.0900952
TF	0.0908348
TF	0.0914532
TF	0.0914898
TF	0.0912654
TF	0.0903408
TF	0.0902864
TF	0.0915195
TF	0.0913028
TF	0.0915834
TF	0.0914339
TF	0.0902386
TF	0.0910846
TF	0.0914834
TF	0.0904243
TF	0.091165
TF	0.0917599
TF	0.0910492
TF	0.0915489
TF	0.0914532
TF	0.0899183
TF	0.0909882
TF	0.0911728
TF	0.0901712
TF	0.0902435
TF	0.0911777
TF	0.0901158
TF	0.0911257
TF	0.0901583
TF	0.0915719
TF	0.0913895
TF	0.0901593
TF	0.0914347
TF	0.0913246
TF	0.0902223
TF	0.0915306
TF	0.0899391
TF	0.0902076
TF	0.091211
TF	0.0898807
TF	0.0912437
TF	0.0912608
TF	0.0910824
TF	0.0907136
TF	0.0913133
TF	0.0912571
TF	0.0902208
TF	0.0902102
TF	0.0915352
TF	0.0903353
TF	0.0915007
TF	0.0914304
TF	0.0914049
TF	0.0900541
TF	0.0911113
TF	0.0915448
TF	0.0913564
TF	0.0914777
TF	0.090033
TF	0.0913198
TF	0.0900485
TF	0.0899406
TF	0.0913421
TF	0.0917297
TF	0.0921857
Non-TF	0.0905509
Non-TF	0.0910356
Non-TF	0.0894361
Non-TF	0.0902576
Non-TF	0.0899414
Non-TF	0.0901475
Non-TF	0.0903884
Non-TF	0.0905829
Non-TF	0.0899464
Non-TF	0.0716439
Non-TF	0.0898353
Non-TF	0.0907303
Non-TF	0.090307
Non-TF	0.0896956
Non-TF	0.0898489
Non-TF	0.0898262
Non-TF	0.0902395
Non-TF	0.0897421
Non-TF	0.0896105
Non-TF	0.0900217
Non-TF	0.0905911
Non-TF	0.0901152
Non-TF	0.0914441
Non-TF	0.0903439
Non-TF	0.0900981
Non-TF	0.0904827
Non-TF	0.0899198
Non-TF	0.0896593
Non-TF	0.0903042
Non-TF	0.0901883
Non-TF	0.0897725
Non-TF	0.0901079
Non-TF	0.0900378
Non-TF	0.0900825
Non-TF	0.090119
Non-TF	0.0907114
Non-TF	0.0918148
Non-TF	0.0906528
Non-TF	0.0919291
Non-TF	0.0902803
Non-TF	0.0882794
Non-TF	0.0898851
Non-TF	0.0913132
Non-TF	0.0900319
Non-TF	0.0903462
Non-TF	0.0902136
Non-TF	0.0902242
Non-TF	0.0899546
Non-TF	0.0901335
Non-TF	0.0901073
Non-TF	0.0896771
Non-TF	0.0900026
Non-TF	0.0900219
Non-TF	0.0902412
Non-TF	0.0900066
Non-TF	0.0900578
Non-TF	0.0901032
Non-TF	0.0900775
Non-TF	0.0901762
Non-TF	0.0896674
Non-TF	0.090085
Non-TF	0.0899741
Non-TF	0.0900544
Non-TF	0.0894048
Non-TF	0.0900248
Non-TF	0.090255
Non-TF	0.0902631
Non-TF	0.0904328
Non-TF	0.0838093
Non-TF	0.0896598
Non-TF	0.0896147
Non-TF	0.0899842
Non-TF	0.0901638
Non-TF	0.088953
Non-TF	0.0902557
Non-TF	0.0898673
Non-TF	0.0899634
Non-TF	0.0899539
Non-TF	0.0903811
Non-TF	0.0900748
Non-TF	0.0900775
Non-TF	0.0902801
Non-TF	0.0897469
Non-TF	0.0902215
Non-TF	0.0895158
Non-TF	0.0900719
Non-TF	0.0901012
Non-TF	0.0899636
Non-TF	0.0900888
Non-TF	0.0900363
Non-TF	0.0903807
Non-TF	0.0899503
Non-TF	0.0898106
Non-TF	0.0900459
Non-TF	0.0895456
Non-TF	0.0901714
Non-TF	0.0917568
Non-TF	0.0900889
Non-TF	0.0900062
Non-TF	0.0898451
Non-TF	0.0899814
Non-TF	0.0898076
Non-TF	0.0903525
Non-TF	0.0902435
Non-TF	0.089681
Non-TF	0.0910548
Non-TF	0.089917
Non-TF	0.0900361
Non-TF	0.0900092
Non-TF	0.0902238
Non-TF	0.0900548
Non-TF	0.089964
Non-TF	0.0899277
Non-TF	0.0900777
Non-TF	0.0904755
Non-TF	0.0903041
Non-TF	0.0902383
Non-TF	0.0905462
Non-TF	0.0903041
Non-TF	0.0896859
Non-TF	0.0898621
Non-TF	0.0900793
Non-TF	0.089963
Non-TF	0.0902835
Non-TF	0.0902925
Non-TF	0.0902277
Non-TF	0.0902972
Non-TF	0.0899879
Non-TF	0.0915034
Non-TF	0.090007
Non-TF	0.0900794
Non-TF	0.0899859
Non-TF	0.0582036
Non-TF	0.090185
Non-TF	0.0901954
Non-TF	0.0899726
Non-TF	0.0896401
Non-TF	0.0903578
Non-TF	0.0901534
Non-TF	0.0903552
Non-TF	0.0901899
Non-TF	0.0903271
Non-TF	0.0898983
Non-TF	0.0905316
Non-TF	0.0891976
Non-TF	0.0910458
Non-TF	0.0898615
Non-TF	0.0901964
Non-TF	0.0903571
Non-TF	0.0901508
Non-TF	0.0897158
Non-TF	0.0903981
Non-TF	0.0903119
Non-TF	0.0902171
Non-TF	0.0899426
Non-TF	0.090052
Non-TF	0.0905883
Non-TF	0.0904763
Non-TF	0.0900137
Non-TF	0.0901566
Non-TF	0.0901481
Non-TF	0.0893906
Non-TF	0.0899846
Non-TF	0.0902065
Non-TF	0.0900443
Non-TF	0.0902608
Non-TF	0.0899248
Non-TF	0.090222
Non-TF	0.0924522
Non-TF	0.0925042
Non-TF	0.0901161
Non-TF	0.0902721
Non-TF	0.0912349
Non-TF	0.0911899
Non-TF	0.0899479
Non-TF	0.0898419
Non-TF	0.090034
Non-TF	0.0904034
Non-TF	0.0657192
Non-TF	0.0898192
Non-TF	0.0906245
Non-TF	0.0898847
Non-TF	0.0902197
Non-TF	0.0899367
Non-TF	0.0900441
Non-TF	0.090215
Non-TF	0.0905497
Non-TF	0.0917314
Non-TF	0.0900057
Non-TF	0.0899743
Non-TF	0.0901577
Non-TF	0.0894182
Non-TF	0.0899362
Non-TF	0.0901726
Non-TF	0.0902448
Non-TF	0.0920086
Non-TF	0.0901489
Non-TF	0.0899936
Non-TF	0.089822
Non-TF	0.0900287
Non-TF	0.091494
Non-TF	0.0897333
Non-TF	0.0905027
Non-TF	0.0916454
Non-TF	0.090497
Non-TF	0.0900689
Non-TF	0.0906741
Non-TF	0.0899986
Non-TF	0.0903116
Non-TF	0.0899639
Non-TF	0.0899386
Non-TF	0.0914934
Non-TF	0.0899546
Non-TF	0.090315
Non-TF	0.0902372
Non-TF	0.0900391
Non-TF	0.0899312
Non-TF	0.0908732
Non-TF	0.0899616
Non-TF	0.0901209
Non-TF	0.0899572
Non-TF	0.0904182
Non-TF	0.0904348
Non-TF	0.0907354
Non-TF	0.0900618
Non-TF	0.0910137
Non-TF	0.0900029
Non-TF	0.0898789
Non-TF	0.0894474
Non-TF	0.0902527
Non-TF	0.0902155
Non-TF	0.0914703
Non-TF	0.0902183
Non-TF	0.0898989
Non-TF	0.089908
Non-TF	0.0951714
Non-TF	0.0893172
Non-TF	0.089988
Non-TF	0.0917076
Non-TF	0.0901904
Non-TF	0.0892031
Non-TF	0.0900474
Non-TF	0.0918654
Non-TF	0.101392
Non-TF	0.0901008
Non-TF	0.090193
Non-TF	0.090083
Non-TF	0.0905764
Non-TF	0.089951
Non-TF	0.0901803
Non-TF	0.0909884
Non-TF	0.0899016
Non-TF	0.0904722
Non-TF	0.0920486
Non-TF	0.0895184
Non-TF	0.0901692
Non-TF	0.0903446
Non-TF	0.0902445
Non-TF	0.0898064
Non-TF	0.089698
Non-TF	0.0899027
Non-TF	0.0898901
Non-TF	0.0895672
Non-TF	0.0900544
Non-TF	0.0856775
Non-TF	0.0899834
Non-TF	0.0898957
Non-TF	0.0896854
Non-TF	0.0980069
Non-TF	0.0899939
Non-TF	0.0897201
Non-TF	0.0898529
Non-TF	0.0909314
Non-TF	0.0900845
Non-TF	0.0901646
Non-TF	0.0900075
Non-TF	0.0900661
Non-TF	0.089513
Non-TF	0.0902631
Non-TF	0.0900982
Non-TF	0.0900855
Non-TF	0.0900357
Non-TF	0.0874413
Non-TF	0.0895496
Non-TF	0.0901171
Non-TF	0.0899937
Non-TF	0.0903692
Non-TF	0.0902059
Non-TF	0.0925961
Non-TF	0.0900188
Non-TF	0.0902996
Non-TF	0.0900016
Non-TF	0.0908235
Non-TF	0.0903451
Non-TF	0.0903964
Non-TF	0.0901204
Non-TF	0.089796
Non-TF	0.0900112
Non-TF	0.0896038
Non-TF	0.0901769
Non-TF	0.0900068
Non-TF	0.0903707
Non-TF	0.0900375
Non-TF	0.090619
Non-TF	0.0897998
Non-TF	0.0903559
Non-TF	0.0899712
Non-TF	0.090011
Non-TF	0.0905037
Non-TF	0.0898956
Non-TF	0.090273
Non-TF	0.0907751
Non-TF	0.0896517
Non-TF	0.0901237
Non-TF	0.0906211
Non-TF	0.0895204
Non-TF	0.0902923
Non-TF	0.093663
Non-TF	0.0899357
Non-TF	0.090129
Non-TF	0.0901193
Non-TF	0.0899711
Non-TF	0.0907545
Non-TF	0.0900101
Non-TF	0.0899151
Non-TF	0.0881982
Non-TF	0.0899546
Non-TF	0.0918456
Non-TF	0.0900477
Non-TF	0.0900681
Non-TF	0.0900746
Non-TF	0.0899919
Non-TF	0.0938538
Non-TF	0.0903043
Non-TF	0.0899856
Non-TF	0.0911051
Non-TF	0.0919364
Non-TF	0.0904008
Non-TF	0.0902093
Non-TF	0.0903237
Non-TF	0.0902421
Non-TF	0.0899452
Non-TF	0.0904075
Non-TF	0.0900722
Non-TF	0.0908177
Non-TF	0.0900697
Non-TF	0.0899557
Non-TF	0.0906193
Non-TF	0.0900727
Non-TF	0.0902151
Non-TF	0.0889615
Non-TF	0.0898041
Non-TF	0.0898295
Non-TF	0.0899757
Non-TF	0.0915274
Non-TF	0.0902599
Non-TF	0.0899815
Non-TF	0.0856987
Non-TF	0.0900239
Non-TF	0.0899698
Non-TF	0.0901842
Non-TF	0.0903604
Non-TF	0.0900843
Non-TF	0.0899599
Non-TF	0.0902249
Non-TF	0.0900258
Non-TF	0.0901362
Non-TF	0.0897869
Non-TF	0.0904406
Non-TF	0.0913269
Non-TF	0.0902581
Non-TF	0.0897751
Non-TF	0.0899933
Non-TF	0.0901661
Non-TF	0.0906081
Non-TF	0.0901489
Non-TF	0.0901412
Non-TF	0.0884427
Non-TF	0.0898239
Non-TF	0.090356
Non-TF	0.0903454
Non-TF	0.0908266
Non-TF	0.0905453
Non-TF	0.090138
Non-TF	0.0905571
Non-TF	0.0901325
Non-TF	0.0902705
Non-TF	0.0901412
Non-TF	0.0898176
Non-TF	0.0900615
Non-TF	0.090292
Non-TF	0.0900004
Non-TF	0.0904175
Non-TF	0.0902813
Non-TF	0.090057
Non-TF	0.0919297
Non-TF	0.0902324
Non-TF	0.0900751
Non-TF	0.0900975
Non-TF	0.0901577
Non-TF	0.089962
Non-TF	0.0896714
Non-TF	0.0903994
Non-TF	0.0901609
Non-TF	0.089586
Non-TF	0.0900164
Non-TF	0.0904213
Non-TF	0.0905494
Non-TF	0.0898334
Non-TF	0.0897094
Non-TF	0.0900989
Non-TF	0.0908207
Non-TF	0.0899236
Non-TF	0.09003
Non-TF	0.090869
Non-TF	0.0905176
Non-TF	0.0905041
Non-TF	0.0897439
Non-TF	0.0903312
Non-TF	0.0901694
Non-TF	0.090084
Non-TF	0.0899432
Non-TF	0.0896572
Non-TF	0.0901255
Non-TF	0.0900821
Non-TF	0.0903255
Non-TF	0.0900331
Non-TF	0.0903343
Non-TF	0.0902892
Non-TF	0.0899767
Non-TF	0.0900738
Non-TF	0.0904492
Non-TF	0.0908216
Non-TF	0.0900786
Non-TF	0.0910997
Non-TF	0.0903931
Non-TF	0.0898885
Non-TF	0.0896889
Non-TF	0.0900934
Non-TF	0.0907013
Non-TF	0.0903284
Non-TF	0.0904456
Non-TF	0.0903109
Non-TF	0.0900537
Non-TF	0.0900313
Non-TF	0.0913808
Non-TF	0.0900452
Non-TF	0.0899123
Non-TF	0.0898943
Non-TF	0.0900356
Non-TF	0.0901101
Non-TF	0.0921265
Non-TF	0.0900944
Non-TF	0.0895825
Non-TF	0.0898837
Non-TF	0.0901375
Non-TF	0.0912931
Non-TF	0.0901416
Non-TF	0.0905276
Non-TF	0.0896634
Non-TF	0.0899706
Non-TF	0.0903942
Non-TF	0.0902863
Non-TF	0.0900793
Non-TF	0.0901425
Non-TF	0.0884702
Non-TF	0.0908647
Non-TF	0.0917865
Non-TF	0.0909067
Non-TF	0.0901032
Non-TF	0.0897522
Non-TF	0.0908733
Non-TF	0.0903691
Non-TF	0.0903805
Non-TF	0.0899392
Non-TF	0.0907172
Non-TF	0.0897847
Non-TF	0.0898486
Non-TF	0.0919476
Non-TF	0.0893681
Non-TF	0.0896676
Non-TF	0.0901696
Non-TF	0.0902435
Non-TF	0.0902502
Non-TF	0.0905358
Non-TF	0.0899631
Non-TF	0.090255
Non-TF	0.0898345
Non-TF	0.0901784
Non-TF	0.0899266
Non-TF	0.0901625
Non-TF	0.0901057
Non-TF	0.0911046
Non-TF	0.0903361
Non-TF	0.0901141
Non-TF	0.0900737
Non-TF	0.0904907
Non-TF	0.0900182
Non-TF	0.0899995
Non-TF	0.0904002
Non-TF	0.0561188
Non-TF	0.0902481
Non-TF	0.0900676
Non-TF	0.0899462
Non-TF	0.0899077
Non-TF	0.0906296
Non-TF	0.0910443
Non-TF	0.0905977
Non-TF	0.0900222
Non-TF	0.090112
Non-TF	0.0902275
Non-TF	0.0903014
Non-TF	0.0900373
Non-TF	0.0904975
Non-TF	0.0906443
Non-TF	0.0906139
Non-TF	0.0892971
Non-TF	0.0900194
Non-TF	0.0905256
Non-TF	0.0898533
Non-TF	0.0894998
Non-TF	0.0895486
Non-TF	0.090294
Non-TF	0.0901402
Non-TF	0.0901
Non-TF	0.0898054
Non-TF	0.0903304
Non-TF	0.0898371
Non-TF	0.0901412
Non-TF	0.0900089
Non-TF	0.0900319
Non-TF	0.0903406
Non-TF	0.090412
Non-TF	0.090007
Non-TF	0.0901474
Non-TF	0.0897496
Non-TF	0.0902381
Non-TF	0.0904932
Non-TF	0.0912773
Non-TF	0.0901939
Non-TF	0.0898322
Non-TF	0.0901949
Non-TF	0.0904078
Non-TF	0.0897194
Non-TF	0.0898474
Non-TF	0.0901208
Non-TF	0.0900818
Non-TF	0.0902173
Non-TF	0.0902019
Non-TF	0.0901329
Non-TF	0.0894633
Non-TF	0.0900458
Non-TF	0.0900945
Non-TF	0.0901593
Non-TF	0.0636517
Non-TF	0.0901474
Non-TF	0.0898308
Non-TF	0.0899054
Non-TF	0.0900585
Non-TF	0.0900535
Non-TF	0.0899591
Non-TF	0.0902783
Non-TF	0.0901414
Non-TF	0.0900647
Non-TF	0.0900648
Non-TF	0.0900903
Non-TF	0.0902803
Non-TF	0.0901024
Non-TF	0.0900148
Non-TF	0.0894518
Non-TF	0.0901559
Non-TF	0.0903824
Non-TF	0.0896778
Non-TF	0.0900564
Non-TF	0.0903316
Non-TF	0.089962
Non-TF	0.0901222
Non-TF	0.0902282
Non-TF	0.0901873
Non-TF	0.0903044
Non-TF	0.090305
Non-TF	0.0902064
Non-TF	0.090042
Non-TF	0.0905093
Non-TF	0.0900246
Non-TF	0.0900613
Non-TF	0.0902299
Non-TF	0.091124
Non-TF	0.0904895
Non-TF	0.0903602
Non-TF	0.0899113
Non-TF	0.0903833
Non-TF	0.0896646
Non-TF	0.0901729
Non-TF	0.0903037
Non-TF	0.0900855
Non-TF	0.0901585
Non-TF	0.0903909
Non-TF	0.0898887
Non-TF	0.0899189
Non-TF	0.0903048
Non-TF	0.0902104
Non-TF	0.0902192
Non-TF	0.0900684
Non-TF	0.0901885
Non-TF	0.0901384
Non-TF	0.0902337
Non-TF	0.0900412
Non-TF	0.0901372
Non-TF	0.091623
Non-TF	0.0899611
Non-TF	0.0903944
Non-TF	0.0899228
Non-TF	0.0899332
Non-TF	0.0900411
Non-TF	0.0899863
Non-TF	0.0894201
Non-TF	0.0899134
Non-TF	0.0902978
Non-TF	0.0896373
Non-TF	0.0898902
Non-TF	0.0902628
Non-TF	0.0902048
Non-TF	0.0899293
Non-TF	0.0909047
Non-TF	0.0900264
Non-TF	0.0897422
Non-TF	0.0903527
Non-TF	0.0904041
Non-TF	0.0910505
Non-TF	0.0903975
Non-TF	0.0897826
Non-TF	0.0901568
Non-TF	0.0903549
Non-TF	0.0794967
Non-TF	0.0905502
Non-TF	0.0927277
Non-TF	0.0895098
Non-TF	0.0900824
Non-TF	0.0902539
Non-TF	0.0902676
Non-TF	0.0902889
Non-TF	0.0897583
Non-TF	0.0898704
[truncated: 711 more rows]

## Sheet: Supp.Fig.5
filename	median UMI	proj
myocardialInfarction-snRNA_CK161_raw_feature_bc_matrix.h5ad	204	myocardialInfarction
myocardialInfarction-snRNA_CK369_filtered_feature_bc_matrix.h5ad	235	myocardialInfarction
myocardialInfarction-snRNA_CK372_raw_feature_bc_matrix.h5ad	233	myocardialInfarction
hepaticSpatialProteogenomics-GSM5764317_filtered_feature_bc_matrix_CS191.h5ad	330	hepaticSpatialProteogenomics
PediatricAstrocytomas-raw_matrixes_astro_count_04_raw_feature_bc_matrix.h5ad	275	PediatricAstrocytomas
PediatricAstrocytomas-raw_matrixes_astro_count_02_raw_feature_bc_matrix.h5ad	278	PediatricAstrocytomas
PediatricAstrocytomas-raw_matrixes_astro_count_01_raw_feature_bc_matrix.h5ad	275	PediatricAstrocytomas
proliferatingRetinoblastomaSCRNAseq-3_20PCW_Retina_raw_feature_bc_matrix.h5ad	383	proliferatingRetinoblastomaSCRNAseq
hepaticSpatialProteogenomics-GSM5764315_filtered_feature_bc_matrix_CS189.h5ad	324	hepaticSpatialProteogenomics
hepaticSpatialProteogenomics-GSM5764318_filtered_feature_bc_matrix_CS192.h5ad	373	hepaticSpatialProteogenomics
myocardialInfarction-snRNA_CK361_raw_feature_bc_matrix.h5ad	417	myocardialInfarction
PediatricAstrocytomas-raw_matrixes_astro_count_03_raw_feature_bc_matrix.h5ad	340	PediatricAstrocytomas
humanCorticalDevelopmentLandscape-GSM5138546_RL2123_20y_a_snRNAseq_raw_feature_bc_matrix.h5ad	260	humanCorticalDevelopmentLandscape
TCellsHumanCentralNervousSystem-t-cells-central-nervous-system-human-brain-10XV3.h5ad	372	TCellsHumanCentralNervousSystem
GSE118184KidneyOrganoid-comparative-kidney-organoid-human-kidney-10XV2.h5ad	479	GSE118184KidneyOrganoid
iPSCderivedTenocyte-GSM4743495_8_SYN_day8_matrix.h5ad	331	iPSCderivedTenocyte
LethalCovidLungAtlas-GSM5226597_L18cov_raw_counts.h5ad	559	LethalCovidLungAtlas
humanCorticalDevelopmentLandscape-GSM5138543_RL2102_16y_snRNAseq_raw_feature_bc_matrix.h5ad	425	humanCorticalDevelopmentLandscape
myocardialInfarction-snRNA_CK371_raw_feature_bc_matrix.h5ad	589	myocardialInfarction
iPSCderivedTenocyte-GSM4743489_2_PSM_matrix.h5ad	428	iPSCderivedTenocyte
FreshAndFrozenTumours-GSM4186969_HTAPP-656-SMP-3481_TST_channel1_raw_gene_bc_matrices_h5.h5ad	552	FreshAndFrozenTumours
atlasOfHumanTeeth-GSM4998459_Pulp3_matrix.h5ad	608	atlasOfHumanTeeth
FreshAndFrozenTumours-GSM4186966_HTAPP-244-SMP-451_EZ_channel1_raw_gene_bc_matrices_h5.h5ad	653	FreshAndFrozenTumours
humanCorticalDevelopmentLandscape-GSM6499429_RL2986_1y_c_snRNAseq_raw_feature_bc_matrix.h5ad	354	humanCorticalDevelopmentLandscape
FreshAndFrozenTumours-GSM4186988_HTAPP-316-SMP-991_NST_channel1_raw_gene_bc_matrices_h5.h5ad	485	FreshAndFrozenTumours
humanCorticalDevelopmentLandscape-GSM5138525_RL2105_1y_b_snRNAseq_raw_feature_bc_matrix.h5ad	278	humanCorticalDevelopmentLandscape
HumanIleumCronsNormalHaberman-GSM4761136_67_matrix.h5ad	728	HumanIleumCronsNormalHaberman
PediatricAstrocytomas-raw_matrixes_astro_count_08_raw_feature_bc_matrix.h5ad	323	PediatricAstrocytomas
Human5Ovary10xChuva-GSM3319045_sample_3-18_filtered_gene_bc_matrices_h5.h5ad	731	Human5Ovary10xChuva
hepaticSpatialProteogenomics-GSM5764311_filtered_feature_bc_matrix_CS183.h5ad	654	hepaticSpatialProteogenomics
skeletalMuscleAging-GSM5098744_HM8.h5ad	697	skeletalMuscleAging
Alkaslasi2021-GSM5111198_Cervical_F_raw_feature_bc_matrix.h5ad	464	Alkaslasi2021
PediatricAstrocytomas-raw_matrixes_astro_count_06_raw_feature_bc_matrix.h5ad	435	PediatricAstrocytomas
humanCorticalDevelopmentLandscape-GSM5138551_RL2124_40y_snRNAseq_raw_feature_bc_matrix.h5ad	268	humanCorticalDevelopmentLandscape
lungFibrosisProteinSignatures-munich_cohort_human_dataset.h5ad	573	lungFibrosisProteinSignatures
Human5Ovary10xChuva-GSM3557967_sample4_B1_i12F_filtered_gene_bc_matrices_h5.h5ad	704	Human5Ovary10xChuva
COVID-19AirwayEpitheliumImmune-raw_matrices_BIH-CoV-05_NS_1_raw_feature_bc_matrix.h5ad	578	COVID
Human5Ovary10xChuva-GSM3319047_sample_3-6_filtered_gene_bc_matrices_h5.h5ad	815.5	Human5Ovary10xChuva
LethalCovidLungAtlas-GSM5226590_L10cov_raw_counts.h5ad	697	LethalCovidLungAtlas
transplantedHumanIsletsNuclei-GSE150212_count_table.h5ad	594	transplantedHumanIsletsNuclei
LethalCovidLungAtlas-GSM5226578_C55ctr_raw_counts.h5ad	695	LethalCovidLungAtlas
skeletalMuscleAging-GSM5098740_HM4.h5ad	695	skeletalMuscleAging
humanCorticalDevelopmentLandscape-GSM5138517_RL2100_3m_snRNAseq_raw_feature_bc_matrix.h5ad	272	humanCorticalDevelopmentLandscape
Human5Ovary10xChuva-GSM3319044_sample_3-17_filtered_gene_bc_matrices_h5.h5ad	837	Human5Ovary10xChuva
PediatricAstrocytomas-raw_matrixes_astro_count_07_raw_feature_bc_matrix.h5ad	480	PediatricAstrocytomas
iPSCderivedTenocyte-GSM4743496_9_Tenocyte_matrix.h5ad	812	iPSCderivedTenocyte
HepatoblastomaModeling-HB30_PDX_raw_feature_bc_matrix.h5ad	619	HepatoblastomaModeling
skeletalMuscleAging-GSM5098742_HM6.h5ad	766	skeletalMuscleAging
humanCorticalDevelopmentLandscape-GSM5138513_RL2121_ga34_snRNAseq_raw_feature_bc_matrix.h5ad	261	humanCorticalDevelopmentLandscape
skeletalMuscleAging-GSM5098743_HM7.h5ad	766	skeletalMuscleAging
AtlasOfSubstantiaNigraInPD-GSM5602340_D3_raw_feature_bc_matrix.h5ad	738	AtlasOfSubstantiaNigraInPD
LethalCovidLungAtlas-GSM5226577_C54ctr_raw_counts.h5ad	785	LethalCovidLungAtlas
LethalCovidLungAtlas-GSM5226599_L21cov_raw_counts.h5ad	724	LethalCovidLungAtlas
LethalCovidLungAtlas-GSM5226583_L04cov_raw_counts.h5ad	795	LethalCovidLungAtlas
LethalCovidLungAtlas-GSM5226589_L09cov_raw_counts.h5ad	743	LethalCovidLungAtlas
lungCellularCensus-GSE130148_raw_counts.h5ad	629	lungCellularCensus
AtlasOfSubstantiaNigraInPD-GSM5602342_D8_raw_feature_bc_matrix.h5ad	817.5	AtlasOfSubstantiaNigraInPD
LethalCovidLungAtlas-GSM5226580_C57ctr_raw_counts.h5ad	857	LethalCovidLungAtlas
CrossTissueReferenceMap-GTEx_8_tissues_snRNAseq_immune_atlas_071421.h5ad	792	CrossTissueReferenceMap
humanCorticalDevelopmentLandscape-GSM5138516_RL1612_2m_snRNAseq_raw_feature_bc_matrix.h5ad	247	humanCorticalDevelopmentLandscape
FreshAndFrozenTumours-GSM4186987_HTAPP-316-SMP-991_CST_channel1_raw_gene_bc_matrices_h5.h5ad	535	FreshAndFrozenTumours
humanGastricCancerCells-home_blrusti_project_HSG-A_HSG-A_outs_raw_gene_bc_matrices_hg19.h5ad	651	humanGastricCancerCells
HumanNaturalKillerDiversityYang-GSM3738544_GATA2T354M_F_PB_matrix.h5ad	514	HumanNaturalKillerDiversityYang
HumanTissueTcellActivation-t-cell-activation-human-hematopoietic-10XV2.h5ad	459	HumanTissueTcellActivation
humanCorticalDevelopmentLandscape-GSM5138533_RL2106_6y_snRNAseq_raw_feature_bc_matrix.h5ad	268	humanCorticalDevelopmentLandscape
myocardialInfarction-spatial_ACH007_raw_feature_bc_matrix.h5ad	624	myocardialInfarction
MultipleSclerosisLineageDiversity-multiple-sclerosis-lineage-human-brain-10XV2-nuclei.h5ad	337	MultipleSclerosisLineageDiversity
humanCorticalDevelopmentLandscape-GSM5138549_RL2132_25y_snRNAseq_raw_feature_bc_matrix.h5ad	261	humanCorticalDevelopmentLandscape
scRNAseqSystemicComparison-systematic-comparison-mouse-brain-10XV2.h5ad	977	scRNAseqSystemicComparison
gompertsLungSarsCov2-SARSCov2-human-lung-10XV3.h5ad	857	gompertsLungSarsCov2
humanGastricCancerCells-home_blrusti_project_JHK-B1_JHK-B_outs_raw_gene_bc_matrices_hg19.h5ad	739	humanGastricCancerCells
HumanIleumCronsNormalHaberman-GSM3972022_187_matrix.h5ad	571	HumanIleumCronsNormalHaberman
AtlasOfSubstantiaNigraInPD-GSM5602326_B33_raw_feature_bc_matrix.h5ad	868	AtlasOfSubstantiaNigraInPD
atlasOfHumanTeeth-GSM4904134_Perio1_matrix.h5ad	711	atlasOfHumanTeeth
LethalCovidLungAtlas-GSM5226581_L01cov_raw_counts.h5ad	852	LethalCovidLungAtlas
COVID-19AirwayEpitheliumImmune-raw_matrices_BIH-CoV-14_NS_2_raw_feature_bc_matrix.h5ad	716	COVID
LethalCovidLungAtlas-GSM5226595_L16cov_raw_counts.h5ad	808	LethalCovidLungAtlas
humanCorticalDevelopmentLandscape-GSM5138537_RL2110_10y_a_snRNAseq_raw_feature_bc_matrix.h5ad	357	humanCorticalDevelopmentLandscape
Human5Ovary10xChuva-GSM3319043_sample_3-16_filtered_gene_bc_matrices_h5.h5ad	985	Human5Ovary10xChuva
pulmonaryFibrosisPathobiology-GSM3489190_IPF_04_raw_gene_bc_matrices_h5.h5ad	970.5	pulmonaryFibrosisPathobiology
AtlasOfSubstantiaNigraInPD-GSM5602322_B13_raw_feature_bc_matrix.h5ad	836.5	AtlasOfSubstantiaNigraInPD
humanGastricCancerCells-home_blrusti_project_KSS-B_KSS-B_outs_raw_gene_bc_matrices_hg19.h5ad	856	humanGastricCancerCells
CrossTissueReferenceMap-GTEx_8_tissues_snRNAseq_atlas_071421.h5ad	871	CrossTissueReferenceMap
HighlyParallelExpressionProfiling-GSE63472_P14Retina_merged_digital_expression.h5ad	750	HighlyParallelExpressionProfiling
LethalCovidLungAtlas-GSM5226594_L15cov_raw_counts.h5ad	909.5	LethalCovidLungAtlas
LethalCovidLungAtlas-GSM5226579_C56ctr_raw_counts.h5ad	860	LethalCovidLungAtlas
ancestryInfluencesImmuneResponse-GSM4955743_B3-c1-10X_matrix.h5ad	1008	ancestryInfluencesImmuneResponse
Oligodendrocyte_MS-oligodendrocyte-ms-human-brain-10XV2-nuclei.h5ad	709	Oligodendrocyte_MS
LethalCovidLungAtlas-GSM5226596_L17cov_raw_counts.h5ad	933	LethalCovidLungAtlas
HepatoblastomaModeling-HB17_background_raw_feature_bc_matrix.h5ad	519	HepatoblastomaModeling
oralMucosaAtlas-GSM5005058_PD134_matrix.h5ad	892	oralMucosaAtlas
SkeletalMuscleHumanMouse-transcriptional-profiles-human-skeletal-muscle-10XV2.h5ad	939	SkeletalMuscleHumanMouse
Human5Ovary10xChuva-GSM3319046_sample_3-5_filtered_gene_bc_matrices_h5.h5ad	969	Human5Ovary10xChuva
HepatoblastomaModeling-HB30_tumor_raw_feature_bc_matrix.h5ad	634	HepatoblastomaModeling
LethalCovidLungAtlas-GSM5226600_L22cov_raw_counts.h5ad	879.5	LethalCovidLungAtlas
SARSCov2ChildrenAdults-GSM5134116_Sample_5_filtered_feature_bc_matrix.h5ad	913	SARSCov2ChildrenAdults
FreshAndFrozenTumours-GSM4186984_CLL-pilot1_TST_channel1_raw_feature_bc_matrix.h5ad	980	FreshAndFrozenTumours
Substantia_nigra_and_locus_coeruleus-substantia-negra-human-brain-10XV2-nuclei.h5ad	474	Substantia_nigra_and_locus_coeruleus
AtlasOfSubstantiaNigraInPD-GSM5602341_D33_raw_feature_bc_matrix.h5ad	934	AtlasOfSubstantiaNigraInPD
ancestryInfluencesImmuneResponse-GSM4955744_B3-c2-10X_matrix.h5ad	1047	ancestryInfluencesImmuneResponse
AtlasOfSubstantiaNigraInPD-GSM5602347_p9_raw_feature_bc_matrix.h5ad	950	AtlasOfSubstantiaNigraInPD
LethalCovidLungAtlas-GSM5226592_L12cov_raw_counts.h5ad	877	LethalCovidLungAtlas
FreshAndFrozenTumours-GSM4186989_HTAPP-316-SMP-991_TST_channel1_raw_gene_bc_matrices_h5.h5ad	933	FreshAndFrozenTumours
ancestryInfluencesImmuneResponse-GSM4955761_B12-c1-10X_matrix.h5ad	1039	ancestryInfluencesImmuneResponse
AtlasOfSubstantiaNigraInPD-GSM5602339_D29_raw_feature_bc_matrix.h5ad	905	AtlasOfSubstantiaNigraInPD
ancestryInfluencesImmuneResponse-GSM4955754_B8-c2-10X_matrix.h5ad	1016	ancestryInfluencesImmuneResponse
ancestryInfluencesImmuneResponse-GSM4955753_B8-c1-10X_matrix.h5ad	1025	ancestryInfluencesImmuneResponse
hepaticSpatialProteogenomics-GSM5764336_filtered_feature_bc_matrix_ABU8.h5ad	866	hepaticSpatialProteogenomics
myocardialInfarction-snRNA_CK358_raw_feature_bc_matrix.h5ad	645	myocardialInfarction
scRNAseqOfFailingHumanHeart-GSM4307538_ICM-2-RVN_matrix.h5ad	1007	scRNAseqOfFailingHumanHeart
HumanIleumCronsNormalHaberman-GSM3972021_186_matrix.h5ad	915	HumanIleumCronsNormalHaberman
pulmonaryFibrosisPathobiology-GSM3489190_IPF_04_filtered_gene_bc_matrices_h5.h5ad	1045	pulmonaryFibrosisPathobiology
scRNAseqOfFailingHumanHeart-GSM4307537_ICM-2-RVP_matrix.h5ad	1013	scRNAseqOfFailingHumanHeart
iPSCderivedTenocyte-GSM4743488_1_iPS_matrix.h5ad	1062	iPSCderivedTenocyte
ancestryInfluencesImmuneResponse-GSM4955762_B12-c2-10X_matrix.h5ad	1064	ancestryInfluencesImmuneResponse
humanCorticalDevelopmentLandscape-GSM5138519_RL2104_4m_snRNAseq_raw_feature_bc_matrix.h5ad	287	humanCorticalDevelopmentLandscape
AtlasOfSubstantiaNigraInPD-GSM5602346_p7_raw_feature_bc_matrix.h5ad	1090	AtlasOfSubstantiaNigraInPD
myocardialInfarction-snRNA_KL002_raw_feature_bc_matrix.h5ad	679	myocardialInfarction
myocardialInfarction-snRNA_CK366_raw_feature_bc_matrix.h5ad	513	myocardialInfarction
oralMucosaAtlas-GSM5005056_GM241_matrix.h5ad	1010	oralMucosaAtlas
Human5Ovary10xChuva-GSM3319042_sample_3-15_filtered_gene_bc_matrices_h5.h5ad	930	Human5Ovary10xChuva
humanCorticalDevelopmentLandscape-GSM5138531_RL2109_4y_snRNAseq_raw_feature_bc_matrix.h5ad	430	humanCorticalDevelopmentLandscape
LethalCovidLungAtlas-GSM5226586_L06cov_raw_counts.h5ad	870	LethalCovidLungAtlas
FreshAndFrozenTumours-GSM4186976_HTAPP-394-SMP-1561_NST_channel2_raw_gene_bc_matrices_h5.h5ad	1112	FreshAndFrozenTumours
LethalCovidLungAtlas-GSM5226574_C51ctr_raw_counts.h5ad	1021	LethalCovidLungAtlas
CarTPatients-Patient17-Infusion_raw_feature_bc_matrix.h5ad	1115	CarTPatients
atlasOfHumanTeeth-GSM4904135_Perio2_matrix.h5ad	880.5	atlasOfHumanTeeth
scRNAseqOfFailingHumanHeart-GSM4307535_ICM-2-LVP_matrix.h5ad	1113	scRNAseqOfFailingHumanHeart
LethalCovidLungAtlas-GSM5226598_L19cov_raw_counts.h5ad	1083	LethalCovidLungAtlas
HepatoblastomaModeling-HB53_tumor_raw_feature_bc_matrix.h5ad	655	HepatoblastomaModeling
LethalCovidLungAtlas-GSM5226576_C53ctr_raw_counts.h5ad	938	LethalCovidLungAtlas
HepatoblastomaModeling-HB17_tumor_raw_feature_bc_matrix.h5ad	952	HepatoblastomaModeling
skeletalMuscleAging-GSM5098752_HM22.h5ad	1175	skeletalMuscleAging
AtlasOfSubstantiaNigraInPD-GSM5602315_A10_raw_feature_bc_matrix.h5ad	915	AtlasOfSubstantiaNigraInPD
LethalCovidLungAtlas-GSM5226585_L05cov_raw_counts.h5ad	1089.5	LethalCovidLungAtlas
ancestryInfluencesImmuneResponse-GSM4955766_B14-c2-10X_matrix.h5ad	1118	ancestryInfluencesImmuneResponse
skeletalMuscleAging-GSM5098737_HM1.h5ad	1230.5	skeletalMuscleAging
HepatoblastomaModeling-HB53_background_raw_feature_bc_matrix.h5ad	778	HepatoblastomaModeling
humanCorticalDevelopmentLandscape-GSM5138514_RL1777_1m_snRNAseq_raw_feature_bc_matrix.h5ad	252	humanCorticalDevelopmentLandscape
HepatoblastomaModeling-HB17_PDX_raw_feature_bc_matrix.h5ad	1024	HepatoblastomaModeling
chronicWoundDiabetes-GSM5531131_VS_NS5_filtered_feature_bc_matrix.h5ad	859	chronicWoundDiabetes
hepaticSpatialProteogenomics-GSM5764314_filtered_feature_bc_matrix_CS188.h5ad	896	hepaticSpatialProteogenomics
LethalCovidLungAtlas-GSM5226593_L13cov_raw_counts.h5ad	1065	LethalCovidLungAtlas
PediatricAstrocytomas-raw_matrixes_astro_count_05_raw_feature_bc_matrix.h5ad	561.5	PediatricAstrocytomas
chronicWoundDiabetes-GSM5531131_VS_NS5_matrix.h5ad	873	chronicWoundDiabetes
myocardialInfarction-snRNA_CK373_filtered_feature_bc_matrix.h5ad	1259	myocardialInfarction
Human5Ovary10xChuva-GSM3557968_sample5_B2_i10E_filtered_gene_bc_matrices_h5.h5ad	1188	Human5Ovary10xChuva
HumanFoveaRetinaScheetzSheffield-Fovea-scheetz-sheffield-human-retina-10XV3.h5ad	331	HumanFoveaRetinaScheetzSheffield
oralMucosaAtlas-GSM5005057_GM242_matrix.h5ad	1160	oralMucosaAtlas
humanCorticalDevelopmentLandscape-GSM5138528_RL1613_2y_a_snRNAseq_raw_feature_bc_matrix.h5ad	978	humanCorticalDevelopmentLandscape
ancestryInfluencesImmuneResponse-GSM4955746_B4-c2-10X_matrix.h5ad	1248	ancestryInfluencesImmuneResponse
AtlasOfSubstantiaNigraInPD-GSM5602333_C26_raw_feature_bc_matrix.h5ad	1128	AtlasOfSubstantiaNigraInPD
LethalCovidLungAtlas-GSM5226588_L08cov_raw_counts.h5ad	1129	LethalCovidLungAtlas
ancestryInfluencesImmuneResponse-GSM4955767_B15-c1-10X_matrix.h5ad	1259	ancestryInfluencesImmuneResponse
Human5Ovary10xChuva-GSM3557969_sample6a_B1_i12H_filtered_gene_bc_matrices_h5.h5ad	1385.5	Human5Ovary10xChuva
LethalCovidLungAtlas-GSM5226575_C52ctr_raw_counts.h5ad	1185	LethalCovidLungAtlas
Human5Ovary10xChuva-GSM3557961_sample11_B2_i10F_filtered_gene_bc_matrices_h5.h5ad	1484	Human5Ovary10xChuva
scRNAseqOfFailingHumanHeart-GSM4307536_ICM-2-LVN_matrix.h5ad	1145.5	scRNAseqOfFailingHumanHeart
skeletalMuscleAging-GSM5098741_HM5.h5ad	1393	skeletalMuscleAging
skeletalMuscleAging-GSM5098750_HM15.h5ad	1315	skeletalMuscleAging
LethalCovidLungAtlas-GSM5226587_L07cov_raw_counts.h5ad	1083	LethalCovidLungAtlas
AtlasOfSubstantiaNigraInPD-GSM5602335_C8_raw_feature_bc_matrix.h5ad	1155	AtlasOfSubstantiaNigraInPD
humanGastricCancerCells-home_blrusti_project_PSY-B_PSY-B_outs_raw_gene_bc_matrices_hg19.h5ad	1112	humanGastricCancerCells
HumanAdultKidneyLiaoMo-normal-liao-mo-human-kidney-10XV2.h5ad	1164	HumanAdultKidneyLiaoMo
ancestryInfluencesImmuneResponse-GSM4955764_B13-c2-10X_matrix.h5ad	1292	ancestryInfluencesImmuneResponse
CarTPatients-Patient14-D14_raw_feature_bc_matrix.h5ad	1284	CarTPatients
AtlasOfSubstantiaNigraInPD-GSM5602343_p12_raw_feature_bc_matrix.h5ad	882	AtlasOfSubstantiaNigraInPD
skeletalMuscleAging-GSM5098753_HM23.h5ad	1285	skeletalMuscleAging
ancestryInfluencesImmuneResponse-GSM4955763_B13-c1-10X_matrix.h5ad	1263	ancestryInfluencesImmuneResponse
humanCorticalDevelopmentLandscape-GSM6499430_RL2987_1y_d_snRNAseq_raw_feature_bc_matrix.h5ad	833	humanCorticalDevelopmentLandscape
pulmonaryFibrosisPathobiology-GSM3489197_Donor_08_raw_gene_bc_matrices_h5.h5ad	635	pulmonaryFibrosisPathobiology
HumanIleumCronsNormalHaberman-GSM3972020_181_matrix.h5ad	1129	HumanIleumCronsNormalHaberman
FreshAndFrozenTumours-GSM4186975_HTAPP-394-SMP-1561_CST_channel1_raw_gene_bc_matrices_h5.h5ad	1215	FreshAndFrozenTumours
Human5Ovary10xChuva-GSM3557959_sample1_B1_i12A_filtered_gene_bc_matrices_h5.h5ad	1508	Human5Ovary10xChuva
LethalCovidLungAtlas-GSM5226591_L11cov_raw_counts.h5ad	1212	LethalCovidLungAtlas
AtlasOfSubstantiaNigraInPD-GSM5602328_B9_raw_feature_bc_matrix.h5ad	1065.5	AtlasOfSubstantiaNigraInPD
humanGastricCancerCells-home_blrusti_project_LSH-A_LSH-A_outs_raw_gene_bc_matrices_hg19.h5ad	937	humanGastricCancerCells
humanOligodendrocytesCulture-S4_Oligo_filtered_feature_bc_matrix.h5ad	1419	humanOligodendrocytesCulture
scRNAseqOfFailingHumanHeart-GSM4307530_ICM-1-MIP_matrix.h5ad	1417	scRNAseqOfFailingHumanHeart
FreshAndFrozenTumours-GSM4186979_HTAPP-963-SMP-4741_CST_channel2_raw_gene_bc_matrices_h5.h5ad	1262	FreshAndFrozenTumours
FreshAndFrozenTumours-GSM4186978_HTAPP-589-SMP-2851_TST_channel2_raw_gene_bc_matrices_h5.h5ad	1224.5	FreshAndFrozenTumours
Sathyamurthy2018MouseSpinal-GSE103892_Expression_Count_Matrix.h5ad	1106	Sathyamurthy2018MouseSpinal
LethalCovidLungAtlas-GSM5226584_L04covaddon_raw_counts.h5ad	1291	LethalCovidLungAtlas
boneMarrowAnemia-GSM5515744_Normal2_matrix.h5ad	1335.5	boneMarrowAnemia
humanCorticalDevelopmentLandscape-GSM5138530_RL2129_3y_snRNAseq_raw_feature_bc_matrix.h5ad	973	humanCorticalDevelopmentLandscape
skeletalMuscleAging-GSM5098745_HM9.h5ad	1473	skeletalMuscleAging
humanCorticalDevelopmentLandscape-GSM5138535_RL1614_8y_snRNAseq_raw_feature_bc_matrix.h5ad	607	humanCorticalDevelopmentLandscape
FreshAndFrozenTumours-GSM4186967_HTAPP-244-SMP-451_NST_channel1_raw_gene_bc_matrices_h5.h5ad	1300	FreshAndFrozenTumours
HumanIleumCronsNormalHaberman-GSM3972010_68_matrix.h5ad	965	HumanIleumCronsNormalHaberman
AtlasOfSubstantiaNigraInPD-GSM5602331_C18_raw_feature_bc_matrix.h5ad	1182	AtlasOfSubstantiaNigraInPD
humanCorticalDevelopmentLandscape-GSM5138511_RL2107_ga24_snRNAseq_raw_feature_bc_matrix.h5ad	383	humanCorticalDevelopmentLandscape
AtlasOfSubstantiaNigraInPD-GSM5602324_B25_raw_feature_bc_matrix.h5ad	1328	AtlasOfSubstantiaNigraInPD
hepaticSpatialProteogenomics-GSM5764310_filtered_feature_bc_matrix_CS182.h5ad	990.5	hepaticSpatialProteogenomics
HumanTissueTcellActivation-t-cell-activation-human-lung-10XV2.h5ad	1037	HumanTissueTcellActivation
ancestryInfluencesImmuneResponse-GSM4955768_B15-c2-10X_matrix.h5ad	1452	ancestryInfluencesImmuneResponse
atlasOfHumanTeeth-GSM4998458_Pulp2_matrix.h5ad	1280	atlasOfHumanTeeth
AtlasOfSubstantiaNigraInPD-GSM5602332_C20_raw_feature_bc_matrix.h5ad	1076	AtlasOfSubstantiaNigraInPD
immuneCellAtlasOfNeuroblastoma-GSM4445617_NB18_count.h5ad	1471	immuneCellAtlasOfNeuroblastoma
humanGastricCancerCells-home_blrusti_project_SJH-B_SJH-B_outs_raw_gene_bc_matrices_hg19.h5ad	940	humanGastricCancerCells
humanCorticalDevelopmentLandscape-GSM5138522_RL2122_10m_snRNAseq_raw_feature_bc_matrix.h5ad	330	humanCorticalDevelopmentLandscape
skeletalMuscleAging-GSM5098738_HM2.h5ad	1541	skeletalMuscleAging
ancestryInfluencesImmuneResponse-GSM4955765_B14-c1-10X_matrix.h5ad	1418	ancestryInfluencesImmuneResponse
skeletalMuscleAging-GSM5098739_HM3.h5ad	1555	skeletalMuscleAging
GSE132065_BloodTimeHuman-GSE132065_matrix_1220_RT.h5ad	1567.5	GSE132065_BloodTimeHuman
scRNAseqOfFailingHumanHeart-GSM4307523_DCM-2-RVN_matrix.h5ad	1391	scRNAseqOfFailingHumanHeart
FreshAndFrozenTumours-GSM4186962_HTAPP-312-SMP-902_fresh-C4-T2_channel1_raw_gene_bc_matrices_h5.h5ad	1383.5	FreshAndFrozenTumours
humanGastricCancerCells-home_blrusti_project_LKH-A_LKH-A_outs_raw_gene_bc_matrices_hg19.h5ad	1208	humanGastricCancerCells
SingleCellsMultipleSclerosis-GSM4104123_MS58637_CSF_GRCh38_matrix.h5ad	1543	SingleCellsMultipleSclerosis
GSE132065_BloodTimeHuman-GSE132065_matrix_male_03.h5ad	1555	GSE132065_BloodTimeHuman
skeletalMuscleAging-GSM5098747_HM11.h5ad	1521	skeletalMuscleAging
ImmuneCellExhaustianHIV-hiv-immune-exhaustion-human-blood-10XV2.h5ad	1290	ImmuneCellExhaustianHIV
AtlasOfSubstantiaNigraInPD-GSM5602327_B5_raw_feature_bc_matrix.h5ad	1239.5	AtlasOfSubstantiaNigraInPD
FreshAndFrozenTumours-GSM4186968_HTAPP-244-SMP-451_TST_channel1_raw_gene_bc_matrices_h5.h5ad	1585	FreshAndFrozenTumours
nktpbmcZhou-nkt-cells-human-blood-10XV2.h5ad	1748.5	nktpbmcZhou
ancestryInfluencesImmuneResponse-GSM4955755_B9-c1-10X_matrix.h5ad	1535	ancestryInfluencesImmuneResponse
HumanTissueTcellActivation-t-cell-activation-human-lymph-10XV2.h5ad	1209	HumanTissueTcellActivation
scRNAseqOfFailingHumanHeart-GSM4307532_ICM-1-NMIP_matrix.h5ad	1609	scRNAseqOfFailingHumanHeart
ancestryInfluencesImmuneResponse-GSM4955756_B9-c2-10X_matrix.h5ad	1536	ancestryInfluencesImmuneResponse
skeletalMuscleAging-GSM5098751_HM21.h5ad	1561	skeletalMuscleAging
oralMucosaAtlas-GSM5005046_BM157_matrix.h5ad	1583	oralMucosaAtlas
FreshAndFrozenTumours-GSM4186980_HTAPP-963-SMP-4741_TST_channel1_raw_gene_bc_matrices_h5.h5ad	1316.5	FreshAndFrozenTumours
HumanIleumCronsNormalHaberman-GSM3972014_129_matrix.h5ad	1599	HumanIleumCronsNormalHaberman
ancestryInfluencesImmuneResponse-GSM4955745_B4-c1-10X_matrix.h5ad	1579	ancestryInfluencesImmuneResponse
FreshAndFrozenTumours-GSM4186983_CLL-pilot1_fresh_channel1_raw_feature_bc_matrix.h5ad	1815	FreshAndFrozenTumours
CarTPatients-Patient31-Infusion_raw_feature_bc_matrix.h5ad	1343	CarTPatients
Human5Ovary10xChuva-GSM3557964_sample145_B1_i12D_filtered_gene_bc_matrices_h5.h5ad	1571	Human5Ovary10xChuva
AtlasOfSubstantiaNigraInPD-GSM5602325_B28_raw_feature_bc_matrix.h5ad	1134	AtlasOfSubstantiaNigraInPD
scRNAseqOfFailingHumanHeart-GSM4307539_ICM-2-Bld_matrix.h5ad	1773	scRNAseqOfFailingHumanHeart
CarTPatients-Patient22-Baseline_raw_feature_bc_matrix.h5ad	1547	CarTPatients
humanGastricCancerCells-home_blrusti_project_SJH-A_SJH-A_outs_raw_gene_bc_matrices_hg19.h5ad	1070	humanGastricCancerCells
humanGastricCancerCells-home_blrusti_project_PJA-A_PJA-A_outs_raw_gene_bc_matrices_hg19.h5ad	1108.5	humanGastricCancerCells
AtlasOfSubstantiaNigraInPD-GSM5602323_B19_raw_feature_bc_matrix.h5ad	1392	AtlasOfSubstantiaNigraInPD
SkinSystemicSclerosis-GSM4115870_SC4raw_feature_bc_matrix.h5ad	851.5	SkinSystemicSclerosis
ancestryInfluencesImmuneResponse-GSM4955742_B2-c2-10X_matrix.h5ad	1577	ancestryInfluencesImmuneResponse
ancestryInfluencesImmuneResponse-GSM4955740_B1-c2-10X_matrix.h5ad	1615	ancestryInfluencesImmuneResponse
scAgingHumanMaleSkin-GSE130973_matrix_raw.h5ad	1288	scAgingHumanMaleSkin
ancestryInfluencesImmuneResponse-GSM4955760_B11-c2-10X_matrix.h5ad	1657	ancestryInfluencesImmuneResponse
humanCorticalDevelopmentLandscape-GSM5138547_RL2128_20y_b_snRNAseq_raw_feature_bc_matrix.h5ad	273.5	humanCorticalDevelopmentLandscape
GSE132065_BloodTimeHuman-GSE132065_matrix_female_03.h5ad	1715	GSE132065_BloodTimeHuman
humanGastricCancerCells-home_blrusti_project_KYS-A_KYS-A_outs_raw_gene_bc_matrices_hg19.h5ad	1189	humanGastricCancerCells
Human5Ovary10xChuva-GSM3319032_sample_1-1_filtered_gene_bc_matrices_h5.h5ad	1790	Human5Ovary10xChuva
humanGastricCancerCells-home_blrusti_project_KAS-A_KAS-A_outs_raw_gene_bc_matrices_hg19.h5ad	1211	humanGastricCancerCells
humanGastricCancerCells-home_blrusti_project_KSS-A_KSS-A_outs_raw_gene_bc_matrices_hg19.h5ad	1417	humanGastricCancerCells
HumanIleumCronsNormalHaberman-GSM3972015_135_matrix.h5ad	1485.5	HumanIleumCronsNormalHaberman
ancestryInfluencesImmuneResponse-GSM4955748_B5-c2-10X_matrix.h5ad	1589	ancestryInfluencesImmuneResponse
skeletalMuscleAging-GSM5098748_HM12.h5ad	1812	skeletalMuscleAging
humanCorticalDevelopmentLandscape-GSM5138509_RL2103_ga22_snRNAseq_raw_feature_bc_matrix.h5ad	482.5	humanCorticalDevelopmentLandscape
CarTPatients-Patient17-Baseline_raw_feature_bc_matrix.h5ad	1670	CarTPatients
landscapesOfHumanOvarianAgeing-GSM6125538_ovary6_snRNA-seq_filtered_feature_bc_matrix.h5ad	1726.5	landscapesOfHumanOvarianAgeing
Human5Ovary10xChuva-GSM3319038_sample_1-7_filtered_gene_bc_matrices_h5.h5ad	1888	Human5Ovary10xChuva
pulmonaryFibrosisPathobiology-GSM3440072_SC02_raw_gene_bc_matrices_h5.h5ad	1462	pulmonaryFibrosisPathobiology
HumanIleumCronsNormalHaberman-GSM3972025_192_matrix.h5ad	1592	HumanIleumCronsNormalHaberman
ancestryInfluencesImmuneResponse-GSM4955747_B5-c1-10X_matrix.h5ad	1646	ancestryInfluencesImmuneResponse
HeartSingleCellsAndNucleiSeq-human-heart-10XV2.h5ad	1157	HeartSingleCellsAndNucleiSeq
HumanIleumCronsNormalHaberman-GSM3972026_193_matrix.h5ad	1532	HumanIleumCronsNormalHaberman
HumanIleumCronsNormalHaberman-GSM4761142_185_matrix.h5ad	1802	HumanIleumCronsNormalHaberman
fetalLiverAndCordBloodCiteSeq-GSE166895_Raw_mRNA_CD34Sinu_FLFBM.h5ad	1563	fetalLiverAndCordBloodCiteSeq
DevelopingSpinalCord-human_CS17_brachial_rep1_raw_feature_bc_matrix.h5ad	1377.5	DevelopingSpinalCord
ancestryInfluencesImmuneResponse-GSM4955759_B11-c1-10X_matrix.h5ad	1774	ancestryInfluencesImmuneResponse
humanGastricCancerCells-home_blrusti_project_KAS-B_KAS-B_outs_raw_gene_bc_matrices_hg19.h5ad	1325	humanGastricCancerCells
SingleCellLiverLandscape-sc-landscape-human-liver-10XV2.h5ad	980	SingleCellLiverLandscape
SARSCov2ChildrenAdults-GSM5134120_Sample_9_filtered_feature_bc_matrix.h5ad	1707	SARSCov2ChildrenAdults
ancestryInfluencesImmuneResponse-GSM4955739_B1-c1-10X_matrix.h5ad	1731.5	ancestryInfluencesImmuneResponse
humanGastricCancerCells-home_blrusti_project_KHS-B_KHS-B_outs_raw_gene_bc_matrices_hg19.h5ad	1349.5	humanGastricCancerCells
HumanIleumCronsNormalHaberman-GSM3972016_138_matrix.h5ad	1401	HumanIleumCronsNormalHaberman
humanEndometriumDynamics-4861STDY7771123.h5ad	1608.5	humanEndometriumDynamics
scRNAseqSystemicComparison-systematic-comparison-human-blood-10XV2.h5ad	1961	scRNAseqSystemicComparison
humanCorticalDevelopmentLandscape-GSM6499430_RL2987_1y_d_snRNAseq_filtered_feature_bc_matrix.h5ad	1525	humanCorticalDevelopmentLandscape
immuneProfileOfPreeclampsia-PE21_matrix.h5ad	1764	immuneProfileOfPreeclampsia
immuneProfileOfPreeclampsia-PE11_matrix.h5ad	1859	immuneProfileOfPreeclampsia
DevelopingSpinalCord-human_CS17_brachial_rep2_raw_feature_bc_matrix.h5ad	1434	DevelopingSpinalCord
FreshAndFrozenTumours-GSM4186963_HTAPP-656-SMP-3481_fresh-T1_channel1_raw_gene_bc_matrices_h5.h5ad	1728	FreshAndFrozenTumours
ancestryInfluencesImmuneResponse-GSM4955752_B7-c2-10X_matrix.h5ad	1687	ancestryInfluencesImmuneResponse
FreshAndFrozenTumours-GSM4186965_HTAPP-244-SMP-451_CST_channel1_raw_gene_bc_matrices_h5.h5ad	1690	FreshAndFrozenTumours
ancestryInfluencesImmuneResponse-GSM4955751_B7-c1-10X_matrix.h5ad	1686	ancestryInfluencesImmuneResponse
skeletalMuscleAging-GSM5098749_HM13.h5ad	1914	skeletalMuscleAging
CarTPatients-Patient23-Baseline_raw_feature_bc_matrix.h5ad	1710.5	CarTPatients
CarTPatients-Patient30-Baseline_raw_feature_bc_matrix.h5ad	1888	CarTPatients
MolecularSignaturesInSftsPatients-GSM4497125_Control1_matrix.h5ad	1820	MolecularSignaturesInSftsPatients
humanGastricCancerCells-home_blrusti_project_KJI-B1_KJI-B_outs_raw_gene_bc_matrices_hg19.h5ad	1165	humanGastricCancerCells
skeletalMuscleAging-GSM5098746_HM10.h5ad	2045	skeletalMuscleAging
MolecularSignaturesInSftsPatients-GSM4497128_Infection1_matrix.h5ad	1732.5	MolecularSignaturesInSftsPatients
AtlasOfSubstantiaNigraInPD-GSM5602321_A38_raw_feature_bc_matrix.h5ad	1557	AtlasOfSubstantiaNigraInPD
ancestryInfluencesImmuneResponse-GSM4955757_B10-c1-10X_matrix.h5ad	1757	ancestryInfluencesImmuneResponse
Blum2021MouseSpinal-GSM4911291_mixed4_5_31_b.h5ad	238	Blum2021MouseSpinal
GSE132065_BloodTimeHuman-GSE132065_matrix_male_04.h5ad	2000	GSE132065_BloodTimeHuman
atlasOfHumanTeeth-GSM4998461_Pulp5_matrix.h5ad	1316	atlasOfHumanTeeth
ancestryInfluencesImmuneResponse-GSM4955749_B6-c1-10X_matrix.h5ad	1799	ancestryInfluencesImmuneResponse
pulmonaryFibrosisPathobiology-GSM3440071_SC01_raw_gene_bc_matrices_h5.h5ad	1638	pulmonaryFibrosisPathobiology
COVID-19AirwayEpitheliumImmune-raw_matrices_BIH-CoV-06_NS_2_raw_feature_bc_matrix.h5ad	1337	COVID
scRNAseqOfFailingHumanHeart-GSM4307540_ICM-3-LVP_matrix.h5ad	1819.5	scRNAseqOfFailingHumanHeart
pulmonaryFibrosisPathobiology-GSM3440072_SC02_filtered_gene_bc_matrices_h5.h5ad	1624	pulmonaryFibrosisPathobiology
humanGastricCancerCells-home_blrusti_project_KKJ-A_KKJ-A_outs_raw_gene_bc_matrices_hg19.h5ad	1296.5	humanGastricCancerCells
humanDiffuseTypeGastricCancerAtlas-GSM5101025_Pt5_Superficial_CountMatrix.h5ad	1696	humanDiffuseTypeGastricCancerAtlas
CarTPatients-Patient15-Infusion_raw_feature_bc_matrix.h5ad	1632.5	CarTPatients
HumanIleumCronsNormalHaberman-GSM3972018_159_matrix.h5ad	1581	HumanIleumCronsNormalHaberman
Alkaslasi2021-GSM5111194_Lumbar_M+F_raw_feature_bc_matrix.h5ad	2019	Alkaslasi2021
FreshAndFrozenTumours-GSM4186977_HTAPP-589-SMP-2851_CST_channel1_raw_gene_bc_matrices_h5.h5ad	1835	FreshAndFrozenTumours
ancestryInfluencesImmuneResponse-GSM4955741_B2-c1-10X_matrix.h5ad	1801	ancestryInfluencesImmuneResponse
pulmonaryFibrosisPathobiology-GSM3440072_SC02_matrix.h5ad	1679	pulmonaryFibrosisPathobiology
humanGastricCancerCells-home_blrusti_project_KJW-A_KJW-A_outs_raw_gene_bc_matrices_hg19.h5ad	1287	humanGastricCancerCells
HumanIleumCronsNormalHaberman-GSM4761137_126_matrix.h5ad	2112	HumanIleumCronsNormalHaberman
ancestryInfluencesImmuneResponse-GSM4955750_B6-c2-10X_matrix.h5ad	1871	ancestryInfluencesImmuneResponse
GSE132065_BloodTimeHuman-GSE132065_matrix_female_04.h5ad	2033	GSE132065_BloodTimeHuman
humanCorticalDevelopmentLandscape-GSM5138520_RL2108_6m_snRNAseq_raw_feature_bc_matrix.h5ad	660	humanCorticalDevelopmentLandscape
HumanIleumCronsNormalHaberman-GSM3972023_189_matrix.h5ad	1942	HumanIleumCronsNormalHaberman
humanGastricCancerCells-home_blrusti_project_HHS-B_HHS-B_outs_raw_gene_bc_matrices_hg19.h5ad	1014	humanGastricCancerCells
humanGastricCancerCells-home_blrusti_project_HSY-B_HSY-B_outs_raw_gene_bc_matrices_hg19.h5ad	1119	humanGastricCancerCells
Human5Ovary10xChuva-GSM3319034_sample_1-3_filtered_gene_bc_matrices_h5.h5ad	2073	Human5Ovary10xChuva
humanGastricCancerCells-home_blrusti_project_JMH-B_JMH-B_outs_raw_gene_bc_matrices_hg19.h5ad	1290	humanGastricCancerCells
humanGastricCancerCells-home_blrusti_project_PSY-A_PSY-A_outs_raw_gene_bc_matrices_hg19.h5ad	1233	humanGastricCancerCells
WongAdultRetina-wong-retina-human-eye-10XV2.h5ad	1309	WongAdultRetina
distinctFunctionsOfPlasmablasts-GSM5243480_S23_matrix.h5ad	1363	distinctFunctionsOfPlasmablasts
SingleCellsAlzheimers-alzheimers-cns-human-brain-10XV2.h5ad	1191.5	SingleCellsAlzheimers
PulmonaryFibrosisGSE135893-pulmonary-fibrosis-human-lung-10XV2.h5ad	1172	PulmonaryFibrosisGSE135893
MolecularSignaturesInSftsPatients-GSM4497127_Control3_matrix.h5ad	1934.5	MolecularSignaturesInSftsPatients
humanGastricCancerCells-raw_gene_bc_matrices_hg19.h5ad	1491	humanGastricCancerCells
oralMucosaAtlas-GSM5005052_GM148_matrix.h5ad	1883	oralMucosaAtlas
pediatricRhabdomyosarcomaAtlas-GSM5390469_1782333_DYE2682_matrix.h5ad	2039	pediatricRhabdomyosarcomaAtlas
scRNAseqOfFailingHumanHeart-GSM4307525_DCM-3-LVP_matrix.h5ad	1829	scRNAseqOfFailingHumanHeart
hippocampus_development-hippocampus-development-human-brain-10XV2.h5ad	1773	hippocampus_development
FreshAndFrozenTumours-GSM4186970_HTAPP-StJude-SMP-PDX1_nuclei_channel1_raw_gene_bc_matrices_h5.h5ad	1941	FreshAndFrozenTumours
hepaticSpatialProteogenomics-GSM5764292_filtered_feature_bc_matrix_CS020.h5ad	1842	hepaticSpatialProteogenomics
CarTPatients-Patient28-Infusion_raw_feature_bc_matrix.h5ad	1741	CarTPatients
HumanIleumCronsNormalHaberman-GSM4761139_134_matrix.h5ad	2242.5	HumanIleumCronsNormalHaberman
humanGastricCancerCells-home_blrusti_project_KKJ-B_KKJ-B_outs_raw_gene_bc_matrices_hg19.h5ad	1154	humanGastricCancerCells
scRNAseqOfFailingHumanHeart-GSM4307528_DCM-3-RVN_matrix.h5ad	1889	scRNAseqOfFailingHumanHeart
GSE132065_BloodTimeHuman-GSE132065_Tcell_activation_day0_rep1_matrix.h5ad	1956	GSE132065_BloodTimeHuman
HumanMouseEntericNervousSystem-hli.h5ad	1816	HumanMouseEntericNervousSystem
scRNAseqOfFailingHumanHeart-GSM4307527_DCM-3-RVP_matrix.h5ad	1945	scRNAseqOfFailingHumanHeart
GSE132065_BloodTimeHuman-GSE132065_matrix_1892_4C.h5ad	2063	GSE132065_BloodTimeHuman
AtlasOfSubstantiaNigraInPD-GSM5602318_A2_raw_feature_bc_matrix.h5ad	1120	AtlasOfSubstantiaNigraInPD
immuneProfileOfPreeclampsia-HC21_matrix.h5ad	1857	immuneProfileOfPreeclampsia
AtlasOfSubstantiaNigraInPD-GSM5602330_C11_raw_feature_bc_matrix.h5ad	1647	AtlasOfSubstantiaNigraInPD
CarTPatients-Patient26-Infusion_raw_feature_bc_matrix.h5ad	2067	CarTPatients
DevelopmentalOriginsNeuroblastoma-GSE163430_SK-N-AS_counts.h5ad	2027	DevelopmentalOriginsNeuroblastoma
humanGastricCancerCells-home_blrusti_project_PHY-A_PHY-A_outs_raw_gene_bc_matrices_hg19.h5ad	1443	humanGastricCancerCells
SingleCellsMultipleSclerosis-GSM4104141_PST95809_PBMCs_GRCh38_matrix.h5ad	2149	SingleCellsMultipleSclerosis
scRNAseqOfFailingHumanHeart-GSM4307531_ICM-1-MIN_matrix.h5ad	1984.5	scRNAseqOfFailingHumanHeart
Human5Ovary10xChuva-GSM3557963_sample13_B1_i12C_filtered_gene_bc_matrices_h5.h5ad	2271	Human5Ovary10xChuva
FetalMaternalInterface-fetal-maternal-human-decidua-10XV2.h5ad	468	FetalMaternalInterface
Human5Ovary10xChuva-GSM3319041_sample_3-14_filtered_gene_bc_matrices_h5.h5ad	2247	Human5Ovary10xChuva
HumanDevoKidneyAndOrganoids-GSM3534658_H15w_Z1_raw_feature_bc_matrix.h5ad	2027.5	HumanDevoKidneyAndOrganoids
HeartSingleCellsAndNucleiSeq-human-heart-10XV3.h5ad	1575	HeartSingleCellsAndNucleiSeq
atlasOfHumanTeeth-GSM4998460_Pulp4_matrix.h5ad	1675	atlasOfHumanTeeth
scRNAseqOfFailingHumanHeart-GSM4307519_N-1-Bld_matrix.h5ad	2195	scRNAseqOfFailingHumanHeart
scRNAseqOfFailingHumanHeart-GSM4307524_DCM-2-Bld_matrix.h5ad	2206	scRNAseqOfFailingHumanHeart
scRNAseqOfFailingHumanHeart-GSM4307534_ICM-1-Bld_matrix.h5ad	2127	scRNAseqOfFailingHumanHeart
Human5Ovary10xChuva-GSM3319039_sample_1-8_filtered_gene_bc_matrices_h5.h5ad	2093	Human5Ovary10xChuva
COVID-19AirwayEpitheliumImmune-raw_matrices_BIH-CoV-06_NS_1_raw_feature_bc_matrix.h5ad	764	COVID
photoreceptorMacularSubregions-GSM5175796_donor_5_perifovea_counts.h5ad	1491	photoreceptorMacularSubregions
SingleCellsMultipleSclerosis-GSM4104137_MS60249_PBMCs_GRCh38_matrix.h5ad	2260	SingleCellsMultipleSclerosis
pulmonaryFibrosisPathobiology-GSM3489188_IPF_03_raw_gene_bc_matrices_h5.h5ad	1170	pulmonaryFibrosisPathobiology
HumanIleumCronsNormalHaberman-GSM3972030_209_matrix.h5ad	1522	HumanIleumCronsNormalHaberman
AtlasOfSubstantiaNigraInPD-GSM5602329_C1_raw_feature_bc_matrix.h5ad	1448	AtlasOfSubstantiaNigraInPD
scRNAseqOfFailingHumanHeart-GSM4307533_ICM-1-NMIN_matrix.h5ad	2031	scRNAseqOfFailingHumanHeart
SARSCov2ChildrenAdults-GSM5134119_Sample_8_filtered_feature_bc_matrix.h5ad	2065	SARSCov2ChildrenAdults
humanGastricCancerCells-home_blrusti_project_KYH-A_KYH-A_outs_raw_gene_bc_matrices_hg19.h5ad	1245	humanGastricCancerCells
pulmonaryFibrosisPathobiology-GSM3489189_Donor_04_raw_gene_bc_matrices_h5.h5ad	1987.5	pulmonaryFibrosisPathobiology
humanGastricCancerCells-home_blrusti_project_HYM-A_HYM-A_outs_raw_gene_bc_matrices_hg19.h5ad	1408	humanGastricCancerCells
humanGastricCancerCells-home_blrusti_project_KOC-A_KOC-A_outs_raw_gene_bc_matrices_hg19.h5ad	1507	humanGastricCancerCells
Human5Ovary10xChuva-GSM3319040_sample_3-13_filtered_gene_bc_matrices_h5.h5ad	1909	Human5Ovary10xChuva
immuneCellAtlasOfNeuroblastoma-GSM4445619_NB20_count.h5ad	2004	immuneCellAtlasOfNeuroblastoma
humanGastricCancerCells-home_blrusti_project_BGM-B_BGM-B_outs_raw_gene_bc_matrices_hg19.h5ad	1281	humanGastricCancerCells
humanGastricCancerCells-home_blrusti_project_LKH-B_LKH-B_outs_raw_gene_bc_matrices_hg19.h5ad	1190	humanGastricCancerCells
Human5Ovary10xChuva-GSM3557966_sample3_B1_i12G_filtered_gene_bc_matrices_h5.h5ad	2236.5	Human5Ovary10xChuva
scRNAseqOfFailingHumanHeart-GSM4307522_DCM-2-RVP_matrix.h5ad	2101	scRNAseqOfFailingHumanHeart
HumanMouseEntericNervousSystem-msi.h5ad	1880	HumanMouseEntericNervousSystem
CarTPatients-Patient18-Infusion_raw_feature_bc_matrix.h5ad	1919.5	CarTPatients
oralMucosaAtlas-GSM5005055_GM238_matrix.h5ad	1652	oralMucosaAtlas
CarTPatients-Patient6-Baseline_raw_feature_bc_matrix.h5ad	2293	CarTPatients
SingleCellsMultipleSclerosis-GSM4104140_PTC32190_PBMCs_GRCh38_matrix.h5ad	2354	SingleCellsMultipleSclerosis
HumanIleumCronsNormalHaberman-GSM3972029_208_matrix.h5ad	1881	HumanIleumCronsNormalHaberman
landscapesOfHumanOvarianAgeing-GSM6125536_ovary4_snRNA-seq_filtered_feature_bc_matrix.h5ad	1710	landscapesOfHumanOvarianAgeing
scRNAseqOfFailingHumanHeart-GSM4307542_ICM-3-RVP_matrix.h5ad	2230	scRNAseqOfFailingHumanHeart
humanGastricCancerCells-home_blrusti_project_HYM-B_HYM-B_outs_raw_gene_bc_matrices_hg19.h5ad	1608.5	humanGastricCancerCells
oralMucosaAtlas-GSM5005051_GM147_matrix.h5ad	1943	oralMucosaAtlas
ancestryInfluencesImmuneResponse-GSM4955758_B10-c2-10X_matrix.h5ad	2131	ancestryInfluencesImmuneResponse
photoreceptorMacularSubregions-GSM5175794_donor_7_fovea_counts.h5ad	1123	photoreceptorMacularSubregions
hepaticSpatialProteogenomics-GSM5764373_filtered_feature_bc_matrix_CS46.h5ad	1928	hepaticSpatialProteogenomics
humanGastricCancerCells-home_blrusti_project_JSH-A_JSH-A_outs_raw_gene_bc_matrices_hg19.h5ad	1577	humanGastricCancerCells
scRNAseqOfFailingHumanHeart-GSM4307543_ICM-3-RVN_matrix.h5ad	1939	scRNAseqOfFailingHumanHeart
Human5Ovary10xChuva-GSM3557965_sample2_B1_i12B_filtered_gene_bc_matrices_h5.h5ad	2210.5	Human5Ovary10xChuva
humanGastricCancerCells-home_blrusti_project_KHS-A_KHS-A_outs_raw_gene_bc_matrices_hg19.h5ad	1669.5	humanGastricCancerCells
humanCorticalDevelopmentLandscape-GSM5138545_RL2131_17y_snRNAseq_raw_feature_bc_matrix.h5ad	437	humanCorticalDevelopmentLandscape
immuneProfileOfPreeclampsia-HC11_matrix.h5ad	2186	immuneProfileOfPreeclampsia
humanGastricCancerCells-home_blrusti_project_JHK-A1_JHK-A_outs_raw_gene_bc_matrices_hg19.h5ad	1375.5	humanGastricCancerCells
AneurysmalHumanAorticTissue-aneursymal-aortic-tissue-human-blood-vessel-10XV2.h5ad	2388	AneurysmalHumanAorticTissue
DevelopingSpinalCord-human_CS19_brachial_rep1_raw_feature_bc_matrix.h5ad	1510	DevelopingSpinalCord
pediatricRhabdomyosarcomaAtlas-GSM5390468_1722930_DYE2604_matrix.h5ad	2327	pediatricRhabdomyosarcomaAtlas
HumanIleumCronsNormalHaberman-GSM4761143_191_matrix.h5ad	2456.5	HumanIleumCronsNormalHaberman
Human5Ovary10xChuva-GSM3319033_sample_1-2_filtered_gene_bc_matrices_h5.h5ad	2322	Human5Ovary10xChuva
AtlasOfSubstantiaNigraInPD-GSM5602317_A18_raw_feature_bc_matrix.h5ad	1479	AtlasOfSubstantiaNigraInPD
humanGastricCancerCells-home_blrusti_project_KCG-A_KCG-A_outs_raw_gene_bc_matrices_hg19.h5ad	1055	humanGastricCancerCells
immuneCellAtlasOfNeuroblastoma-GSM4445616_NB17_count.h5ad	2061	immuneCellAtlasOfNeuroblastoma
TissueStability-tissue-stability-human-spleen-10XV2.h5ad	1890	TissueStability
scRNAseqOfFailingHumanHeart-GSM4307526_DCM-3-LVN_matrix.h5ad	2119.5	scRNAseqOfFailingHumanHeart
humanGastricCancerCells-home_blrusti_project_KCG-B_KCG-B_outs_raw_gene_bc_matrices_hg19.h5ad	1316	humanGastricCancerCells
humanCorticalDevelopmentLandscape-GSM5138541_RL2130_14y_snRNAseq_raw_feature_bc_matrix.h5ad	664	humanCorticalDevelopmentLandscape
AtlasOfSubstantiaNigraInPD-GSM5602337_D20_raw_feature_bc_matrix.h5ad	1849	AtlasOfSubstantiaNigraInPD
HumanHematopoieticProgenitors-GSM3305366_LinNegCD34PosCD164Pos_raw_counts.h5ad	2318	HumanHematopoieticProgenitors
CarTPatients-Patient6-D7-CART_raw_feature_bc_matrix.h5ad	1249.5	CarTPatients
HewittRetinalOrganoids-POAG_scRNA_Sample12_Raw_UMI_Matrix.h5ad	2227	HewittRetinalOrganoids
HumanDevoKidneyAndOrganoids-GSM3534659_H15w_Z2_raw_feature_bc_matrix.h5ad	2439	HumanDevoKidneyAndOrganoids
SingleCellsMultipleSclerosis-GSM4104126_MS60249_CSF_GRCh38_matrix.h5ad	1656	SingleCellsMultipleSclerosis
CarTPatients-Patient21-D14_raw_feature_bc_matrix.h5ad	2419	CarTPatients
Human5Ovary10xChuva-GSM3319035_sample_1-4_filtered_gene_bc_matrices_h5.h5ad	2295	Human5Ovary10xChuva
oralMucosaAtlas-GSM5177037_BM168_matrix.h5ad	2334	oralMucosaAtlas
scRNASeqChildhoodLeukaemia-GSM3872435_ETV6-RUNX1_2_matrix.h5ad	2252	scRNASeqChildhoodLeukaemia
HumanIleumCronsNormalHaberman-GSM3972009_69_matrix.h5ad	1145	HumanIleumCronsNormalHaberman
scRNAseqOfFailingHumanHeart-GSM4307520_DCM-2-LVP_matrix.h5ad	1981	scRNAseqOfFailingHumanHeart
FreshAndFrozenTumours-GSM4186958_NSCLC14_fresh-LE_channel1_raw_gene_bc_matrices_h5.h5ad	1624	FreshAndFrozenTumours
COVID-19AirwayEpitheliumImmune-raw_matrices_BIH-CoV-03_NS_1_raw_feature_bc_matrix.h5ad	778	COVID
MolecularSignaturesInSftsPatients-GSM4497130_Recovery1_matrix.h5ad	2283	MolecularSignaturesInSftsPatients
scRNAseqOfFailingHumanHeart-GSM4307517_N-1-RVP_matrix.h5ad	2246	scRNAseqOfFailingHumanHeart
humanGastricCancerCells-home_blrusti_project_BSK-A_BSK-A_outs_raw_gene_bc_matrices_hg19.h5ad	1481	humanGastricCancerCells
humanGastricCancerCells-home_blrusti_project_HSY-A_HSY-A_outs_raw_gene_bc_matrices_hg19.h5ad	1825	humanGastricCancerCells
CarTPatients-Patient24-Infusion_raw_feature_bc_matrix.h5ad	2135	CarTPatients
DevelopingSpinalCord-human_CS19_brachial_rep2_raw_feature_bc_matrix.h5ad	1461	DevelopingSpinalCord
humanGastricCancerCells-home_blrusti_project_HKL-A_HKL-A_outs_raw_gene_bc_matrices_hg19.h5ad	1940.5	humanGastricCancerCells
AtlasOfSubstantiaNigraInPD-GSM5602336_D16_raw_feature_bc_matrix.h5ad	1672	AtlasOfSubstantiaNigraInPD
distinctFunctionsOfPlasmablasts-GSM5243479_O14_matrix.h5ad	2162	distinctFunctionsOfPlasmablasts
MolecularSignaturesInSftsPatients-GSM4497126_Control2_matrix.h5ad	2444	MolecularSignaturesInSftsPatients
HumanNaturalKillerDiversityYang-GSM3738540_25y_M_BM_matrix.h5ad	2654	HumanNaturalKillerDiversityYang
HumanNaturalKillerDiversityYang-GSM3738541_35y_M_BM_matrix.h5ad	2754	HumanNaturalKillerDiversityYang
hepaticSpatialProteogenomics-GSM5764290_filtered_feature_bc_matrix_CS018.h5ad	2572	hepaticSpatialProteogenomics
landscapesOfHumanOvarianAgeing-GSM6125533_ovary1_snRNA-seq_filtered_feature_bc_matrix.h5ad	2088	landscapesOfHumanOvarianAgeing
AlsFtldMotorCortexSnRnaSeq-201019_ALS_102_snRNA-B2_counts_fil.h5ad	1993	AlsFtldMotorCortexSnRnaSeq
hepaticSpatialProteogenomics-GSM5764358_filtered_feature_bc_matrix_CS37.h5ad	2626	hepaticSpatialProteogenomics
pediatricRhabdomyosarcomaAtlas-GSM5390460_1771480_DYE2661_matrix.h5ad	1912	pediatricRhabdomyosarcomaAtlas
HumanHematopoieticProgenitors-GSM3305369_LinNegCD34NegCD164low_raw_counts.h5ad	2059	HumanHematopoieticProgenitors
SingleCellsMultipleSclerosis-GSM4104134_MS19270_PBMCs_GRCh38_matrix.h5ad	2466	SingleCellsMultipleSclerosis
landscapesOfHumanOvarianAgeing-GSM6125534_ovary2_snRNA-seq_filtered_feature_bc_matrix.h5ad	1897	landscapesOfHumanOvarianAgeing
CovidCellTypes-GSE148829_NasalSSS_cleaned_raw_expression_counts.h5ad	1878.5	CovidCellTypes
lymphaticEndothelialCells-lymphatic-endothelial-human-lymph-node-10XV2.h5ad	1888	lymphaticEndothelialCells
humanHeartFailureCellularLandscape-GSE183852_Integrated_Counts.h5ad	2123	humanHeartFailureCellularLandscape
humanGastricCancerCells-home_blrusti_project_LCH-B_LCH-B_outs_raw_gene_bc_matrices_hg19.h5ad	1316	humanGastricCancerCells
humanGastricCancerCells-home_blrusti_project_PHY-B_PHY-B_outs_raw_gene_bc_matrices_hg19.h5ad	1778	humanGastricCancerCells
pediatricRhabdomyosarcomaAtlas-GSM5390474_1722931_DYE2605_matrix.h5ad	2511.5	pediatricRhabdomyosarcomaAtlas
SingleCellsMultipleSclerosis-GSM4104130_PST95809_CSF_GRCh38_matrix.h5ad	2008.5	SingleCellsMultipleSclerosis
immuneCellAtlasOfNeuroblastoma-GSM4445622_NB23_count.h5ad	2062	immuneCellAtlasOfNeuroblastoma
humanGastricCancerCells-home_blrusti_project_HHS-A_HHS-A_outs_raw_gene_bc_matrices_hg19.h5ad	1837	humanGastricCancerCells
humanGastricCancerCells-home_blrusti_project_KYS-B_KYS-B_outs_raw_gene_bc_matrices_hg19.h5ad	1000	humanGastricCancerCells
Human5Ovary10xChuva-GSM3319037_sample_1-6_filtered_gene_bc_matrices_h5.h5ad	2616	Human5Ovary10xChuva
HematopoieticImmuneCellAtlas-1M-immune-human-immune-10XV2.h5ad	2002	HematopoieticImmuneCellAtlas
HematopoieticImmuneCellAtlas-1M-immune-human-blood-10XV2.h5ad	2638	HematopoieticImmuneCellAtlas
scRNAseqOfFailingHumanHeart-GSM4307529_DCM-3-Bld_matrix.h5ad	2836	scRNAseqOfFailingHumanHeart
HumanIleumCronsNormalHaberman-GSM4761140_157_matrix.h5ad	2758	HumanIleumCronsNormalHaberman
HumanIleumCronsNormalHaberman-GSM3972012_123_matrix.h5ad	2138	HumanIleumCronsNormalHaberman
HumanIleumCronsNormalHaberman-GSM3972024_190_matrix.h5ad	2197	HumanIleumCronsNormalHaberman
AtlasOfSubstantiaNigraInPD-GSM5602344_p4_raw_feature_bc_matrix.h5ad	2199	AtlasOfSubstantiaNigraInPD
humanCorticalDevelopmentLandscape-GSM6499429_RL2986_1y_c_snRNAseq_filtered_feature_bc_matrix.h5ad	2001.5	humanCorticalDevelopmentLandscape
HumanIleumCronsNormalHaberman-GSM3972011_122_matrix.h5ad	1959	HumanIleumCronsNormalHaberman
humanGastricCancerCells-home_blrusti_project_KYH-B_KYH-B_outs_raw_gene_bc_matrices_hg19.h5ad	1240	humanGastricCancerCells
humanCorticalDevelopmentLandscape-GSM5640802_RL2432_5mth_organoid_snRNAseq_raw_feature_bc_matrix.h5ad	2621	humanCorticalDevelopmentLandscape
HumanIleumCronsNormalHaberman-GSM4761144_194_matrix.h5ad	2719.5	HumanIleumCronsNormalHaberman
GSE132065_BloodTimeHuman-GSE132065_matrix_1472_RT.h5ad	2762	GSE132065_BloodTimeHuman
SingleCellsMultipleSclerosis-GSM4104143_PTC85037_PBMCs_GRCh38_matrix.h5ad	2796	SingleCellsMultipleSclerosis
FreshAndFrozenTumours-GSM4186961_HTAPP-312-SMP-901_fresh-T1_channel1_raw_gene_bc_matrices_h5.h5ad	2140	FreshAndFrozenTumours
HewittRetinalOrganoids-POAG_scRNA_Sample11_Raw_UMI_Matrix.h5ad	2452	HewittRetinalOrganoids
HealthyAndCirrhoticLiver-healthy-cirrhotic-human-blood-10XV2.h5ad	2644	HealthyAndCirrhoticLiver
HumanBCellsTonsils-BCP005_Total_5GEX_filtered_feature_bc_matrix.h5ad	2135	HumanBCellsTonsils
pulmonaryFibrosisPathobiology-GSM3440071_SC01_matrix.h5ad	2466	pulmonaryFibrosisPathobiology
BrainDepressiveDisorder-GSE144136_GeneBarcodeMatrix_Annotated.h5ad	2186	BrainDepressiveDisorder
CarTPatients-Patient18-Baseline_raw_feature_bc_matrix.h5ad	2617.5	CarTPatients
photoreceptorMacularSubregions-GSM5175797_donor_6_perifovea_counts.h5ad	1802.5	photoreceptorMacularSubregions
pulmonaryFibrosisPathobiology-GSM3440071_SC01_filtered_gene_bc_matrices_h5.h5ad	2478.5	pulmonaryFibrosisPathobiology
HumanIleumCronsNormalHaberman-GSM3972017_158_matrix.h5ad	1640.5	HumanIleumCronsNormalHaberman
pulmonaryFibrosisPathobiology-GSM3489186_Cryobiopsy_01_raw_gene_bc_matrices_h5.h5ad	1480	pulmonaryFibrosisPathobiology
HealthyAndCirrhoticLiver-healthy-cirrhotic-human-liver-10XV2.h5ad	2173	HealthyAndCirrhoticLiver
CarTPatients-Patient13-Baseline_raw_feature_bc_matrix.h5ad	2438	CarTPatients
proliferatingRetinoblastomaSCRNAseq-8_4months_Normal_Tissue_raw_feature_bc_matrix.h5ad	751.5	proliferatingRetinoblastomaSCRNAseq
humanCorticalDevelopmentLandscape-GSM5640800_RL2290_12mth_organoid_snRNAseq_raw_feature_bc_matrix.h5ad	2216	humanCorticalDevelopmentLandscape
HumanHematopoieticProgenitors-GSM3305367_LinNegCD34NegCD164high_raw_counts.h5ad	2347	HumanHematopoieticProgenitors
HumanBrainEndothelialGBM-R4_N_matrix.h5ad	2310	HumanBrainEndothelialGBM
immuneCellAtlasOfNeuroblastoma-GSM4445618_NB19_count.h5ad	2432	immuneCellAtlasOfNeuroblastoma
scRNAseqOfFailingHumanHeart-GSM4307515_N-1-LVP_matrix.h5ad	2424	scRNAseqOfFailingHumanHeart
HumanIleumCronsNormalHaberman-GSM4761141_179_matrix.h5ad	2756	HumanIleumCronsNormalHaberman
FreshAndFrozenTumours-GSM4186957_NSCLC14_fresh-PDEC_channel1_raw_gene_bc_matrices_h5.h5ad	1787	FreshAndFrozenTumours
CarTPatients-Patient19-Baseline_raw_feature_bc_matrix.h5ad	2710.5	CarTPatients
humanGastricCancerCells-home_blrusti_project_KOC-B_KOC-B_outs_raw_gene_bc_matrices_hg19.h5ad	1465	humanGastricCancerCells
myocardialInfarction-snRNA_CK368_filtered_feature_bc_matrix.h5ad	2262	myocardialInfarction
CarTPatients-Patient20-D14_raw_feature_bc_matrix.h5ad	2813	CarTPatients
Human5Ovary10xChuva-GSM3557972_sample8b_B2_i10B_filtered_gene_bc_matrices_h5.h5ad	2099	Human5Ovary10xChuva
hepaticSpatialProteogenomics-GSM5764323_filtered_feature_bc_matrix_CS194.h5ad	2275	hepaticSpatialProteogenomics
humanAdultUreter-GSM5578045_U2_Visium_counts.h5ad	2928	humanAdultUreter
SingleCellsMultipleSclerosis-GSM4104124_MS71658_CSF_GRCh38_matrix.h5ad	2761	SingleCellsMultipleSclerosis
immuneCellAtlasOfNeuroblastoma-GSM4445609_NB02_count.h5ad	2417	immuneCellAtlasOfNeuroblastoma
landscapesOfHumanOvarianAgeing-GSM6125535_ovary3_snRNA-seq_filtered_feature_bc_matrix.h5ad	2709	landscapesOfHumanOvarianAgeing
CarTPatients-Patient16-Infusion_raw_feature_bc_matrix.h5ad	2496	CarTPatients
pulmonaryFibrosisPathobiology-GSM3489187_Donor_03_raw_gene_bc_matrices_h5.h5ad	2854	pulmonaryFibrosisPathobiology
scRNAseqOfFailingHumanHeart-GSM4307544_ICM-3-Bld_matrix.h5ad	2826	scRNAseqOfFailingHumanHeart
CD4_T_cells_in_brain-CD4_T_cells_in_brain-mouse-brain-10xv2.h5ad	2884	CD4_T_cells_in_brain
CarTPatients-Patient23-Infusion_raw_feature_bc_matrix.h5ad	2600	CarTPatients
humanGastricCancerCells-home_blrusti_project_KTC-B_KTC-B_outs_raw_gene_bc_matrices_hg19.h5ad	1759	humanGastricCancerCells
AtlasOfSubstantiaNigraInPD-GSM5602345_p5_raw_feature_bc_matrix.h5ad	2139	AtlasOfSubstantiaNigraInPD
humanGastricCancerCells-home_blrusti_project_PSJ-B_PSJ-B_outs_raw_gene_bc_matrices_hg19.h5ad	1205	humanGastricCancerCells
spatiotemporalIntestinalDev-A3_raw_feature_bc_matrix.h5ad	2051	spatiotemporalIntestinalDev
deciduaPregnancyLoss-GSM5009716_NCPF_10X_matrix.h5ad	2296	deciduaPregnancyLoss
immuneCellAtlasOfNeuroblastoma-GSM4445621_NB22_count.h5ad	2612	immuneCellAtlasOfNeuroblastoma
POPVaginalWallAtlas-N1_raw_feature_bc_matrix.h5ad	2509	POPVaginalWallAtlas
SingleCellsMultipleSclerosis-GSM4104125_MS49131_CSF_GRCh38_matrix.h5ad	2640.5	SingleCellsMultipleSclerosis
HumanNaturalKillerDiversityYang-GSM3738536_24y_F_BM_matrix.h5ad	2908	HumanNaturalKillerDiversityYang
immuneCellAtlasOfNeuroblastoma-GSM4445620_NB21_count.h5ad	2092	immuneCellAtlasOfNeuroblastoma
HumanPancreasNormalandDiseased-GSM5032773_ZX-4_expression_matrix.h5ad	1916.5	HumanPancreasNormalandDiseased
MouseNervousSystem-L5_All.h5ad	2485	MouseNervousSystem
SkinSystemicSclerosis-GSM4115876_SC34raw_feature_bc_matrix.h5ad	2092	SkinSystemicSclerosis
HumanHematopoieticProgenitors-GSM3305363_MEP_raw_counts.h5ad	2773	HumanHematopoieticProgenitors
Alkaslasi2021-GSM5111192_Cervical_M+F_raw_feature_bc_matrix.h5ad	3025.5	Alkaslasi2021
CovidCellTypes-GSE148829_Human_lung_epithelial_cell_raw_counts.h5ad	1541	CovidCellTypes
photoreceptorMacularSubregions-GSM5175799_donor_8_perifovea_counts.h5ad	1948	photoreceptorMacularSubregions
immuneCellAtlasOfNeuroblastoma-GSM4445624_NB26_count.h5ad	2717	immuneCellAtlasOfNeuroblastoma
HumanAdiposeTissue-progenitor-hierarchy-human-adipose-10XV2.h5ad	2944	HumanAdiposeTissue
oralMucosaAtlas-GSM5005060_PD161_matrix.h5ad	1960	oralMucosaAtlas
AlsFtldMotorCortexSnRnaSeq-200721_FTLD_229_snRNA-B2_counts_fil.h5ad	2758	AlsFtldMotorCortexSnRnaSeq
scRNAseqOfFailingHumanHeart-GSM4307521_DCM-2-LVN_matrix.h5ad	2493	scRNAseqOfFailingHumanHeart
HumanNailMesenchymalEpithelial-GSM4816776_Poly01_matrix.h5ad	1509	HumanNailMesenchymalEpithelial
landscapesOfHumanOvarianAgeing-GSM6125539_ovary7_snRNA-seq_filtered_feature_bc_matrix.h5ad	2754	landscapesOfHumanOvarianAgeing
ProstateCellAtlas-GSE117403_D27_FACS_filtered_matrix.h5ad	2694	ProstateCellAtlas
AtlasOfSubstantiaNigraInPD-GSM5602316_A15_raw_feature_bc_matrix.h5ad	1691.5	AtlasOfSubstantiaNigraInPD
SingleCellPathologicalAngiogenesis-Raw_counts_human_Data.h5ad	1140	SingleCellPathologicalAngiogenesis
SingleCellsMultipleSclerosis-GSM4104136_MS49131_PBMCs_GRCh38_matrix.h5ad	2901	SingleCellsMultipleSclerosis
HnsccImmuneLandscape-hnscc-immune-landscape-human-mouth-10XV2.h5ad	2494	HnsccImmuneLandscape
hepaticSpatialProteogenomics-GSM5764330_filtered_feature_bc_matrix_CS196.h5ad	1738	hepaticSpatialProteogenomics
humanGastricCancerCells-home_blrusti_project_KJI-A1_KJI-A_outs_raw_gene_bc_matrices_hg19.h5ad	2553	humanGastricCancerCells
AlsFtldMotorCortexSnRnaSeq-191113_FTLD_224_snRNA-E2_counts_fil.h5ad	2881	AlsFtldMotorCortexSnRnaSeq
spatiotemporalIntestinalDev-A1_filtered_feature_bc_matrix.h5ad	2330	spatiotemporalIntestinalDev
smokingAirwayEpithelium-T84_invitro_expression_matrix.h5ad	1560	smokingAirwayEpithelium
spatiotemporalIntestinalDev-A7_matrix.h5ad	1507	spatiotemporalIntestinalDev
HumanIleumCronsNormalHaberman-GSM3972027_195_matrix.h5ad	2050.5	HumanIleumCronsNormalHaberman
immuneCellAtlasOfNeuroblastoma-GSM6058206_NB37_count.h5ad	3280	immuneCellAtlasOfNeuroblastoma
SingleCellsMultipleSclerosis-GSM4104133_PTC85037_CSF_GRCh38_matrix.h5ad	3101.5	SingleCellsMultipleSclerosis
HnsccImmuneLandscape-hnscc-immune-landscape-human-blood-10XV2.h5ad	3002	HnsccImmuneLandscape
cellSignaturesInAlzheimer-GSM5494119_NC2_matrix.h5ad	3000	cellSignaturesInAlzheimer
HumanNaturalKillerDiversityYang-GSM3738537_25y_F_1_BM_matrix.h5ad	3050	HumanNaturalKillerDiversityYang
FreshAndFrozenTumours-GSM4186974_HTAPP-963-SMP-4741_fresh_channel1_raw_gene_bc_matrices_h5.h5ad	1569	FreshAndFrozenTumours
humanGastricCancerCells-home_blrusti_project_PSJ-A_PSJ-A_outs_raw_gene_bc_matrices_hg19.h5ad	1494.5	humanGastricCancerCells
SARS_COV_2_receptorsBronchial-Counts_lung_cells.h5ad	2710	SARS_COV_2_receptorsBronchial
humanGastricCancerCells-home_blrusti_project_LCH-A_LCH-A_outs_raw_gene_bc_matrices_hg19.h5ad	1655	humanGastricCancerCells
pediatricRhabdomyosarcomaAtlas-GSM5390463_1782332_DYE2681_matrix.h5ad	2865	pediatricRhabdomyosarcomaAtlas
SkinSystemicSclerosis-GSM4115869_SC2raw_feature_bc_matrix.h5ad	1454	SkinSystemicSclerosis
SingleCellsMultipleSclerosis-GSM4104129_PTC32190_CSF_GRCh38_matrix.h5ad	2814	SingleCellsMultipleSclerosis
SingleCellsMultipleSclerosis-GSM4104142_PTC41540_PBMCs_GRCh38_matrix.h5ad	2948	SingleCellsMultipleSclerosis
GSE132065_BloodTimeHuman-GSE132065_matrix_1892_RT.h5ad	2971	GSE132065_BloodTimeHuman
photoreceptorMacularSubregions-GSM5175798_donor_7_perifovea_counts.h5ad	2576	photoreceptorMacularSubregions
photoreceptorMacularSubregions-GSM5175792_donor_5_fovea_counts.h5ad	1899.5	photoreceptorMacularSubregions
SingleCellPathologicalAngiogenesis-Raw_counts_mouse_Data.h5ad	2620	SingleCellPathologicalAngiogenesis
CarTPatients-Patient10-Baseline_raw_feature_bc_matrix.h5ad	3020	CarTPatients
scRNASeqChildhoodLeukaemia-GSM3872436_ETV6-RUNX1_3_matrix.h5ad	2591	scRNASeqChildhoodLeukaemia
cellSignaturesInAlzheimer-GSM5494116_NC1_matrix.h5ad	3073	cellSignaturesInAlzheimer
FetalLiverHaematopoiesis-fetal-development-human-kidney-10XV2.h5ad	433.5	FetalLiverHaematopoiesis
SkinSystemicSclerosis-GSM4115871_SC5raw_feature_bc_matrix.h5ad	983	SkinSystemicSclerosis
CarTPatients-Patient17-D7_raw_feature_bc_matrix.h5ad	3025	CarTPatients
CarTPatients-Patient11-Baseline_raw_feature_bc_matrix.h5ad	3065	CarTPatients
DevelopingMouseKidneyHumanKidneyOrganoids-Developing-kidney-organoids-mouse-embryos-10XV2.h5ad	853	DevelopingMouseKidneyHumanKidneyOrganoids
myocardialInfarction-spatial_ACH0019_filtered_feature_bc_matrix.h5ad	3014	myocardialInfarction
scRNAseqOfFailingHumanHeart-GSM4307516_N-1-LVN_matrix.h5ad	2700	scRNAseqOfFailingHumanHeart
humanGastricCancerCells-home_blrusti_project_JMH-A_JMH-A_outs_raw_gene_bc_matrices_hg19.h5ad	1424	humanGastricCancerCells
LethalCovidLungAtlas-GSM5226582_L03cov_raw_counts.h5ad	2255	LethalCovidLungAtlas
spatiotemporalIntestinalDev-A8_matrix.h5ad	2351	spatiotemporalIntestinalDev
SingleCellsMultipleSclerosis-GSM4104132_PST45044_CSF_GRCh38_matrix.h5ad	2817	SingleCellsMultipleSclerosis
AtlasOfSubstantiaNigraInPD-GSM5602338_D27_raw_feature_bc_matrix.h5ad	2005	AtlasOfSubstantiaNigraInPD
immuneCellAtlasOfNeuroblastoma-GSM4445611_NB11_count.h5ad	2815	immuneCellAtlasOfNeuroblastoma
oralMucosaAtlas-GSM5177042_PD164b_matrix.h5ad	1736	oralMucosaAtlas
humanDiffuseTypeGastricCancerAtlas-GSM5101024_Pt5_Normal_CountMatrix.h5ad	2657	humanDiffuseTypeGastricCancerAtlas
scAgingHumanMaleSkin-GSE130973_matrix_filtered.h5ad	2586	scAgingHumanMaleSkin
scRNAseqOfFailingHumanHeart-GSM4307541_ICM-3-LVN_matrix.h5ad	2719	scRNAseqOfFailingHumanHeart
COVID-19AirwayEpitheliumImmune-raw_matrices_BIH-CoV-13_NS_1_raw_feature_bc_matrix.h5ad	1156.5	COVID
KidneySingleCellAtlas-sc-atlas-human-kidney-10XV2.h5ad	747	KidneySingleCellAtlas
immuneCellAtlasOfNeuroblastoma-GSM4445608_NB01_count.h5ad	2889	immuneCellAtlasOfNeuroblastoma
humanGastricCancerCells-home_blrusti_project_KTC-A_KTC-A_outs_raw_gene_bc_matrices_hg19.h5ad	1802	humanGastricCancerCells
Human5Ovary10xChuva-GSM3557962_sample12_B2_i10G_filtered_gene_bc_matrices_h5.h5ad	2312.5	Human5Ovary10xChuva
HumanNaturalKillerDiversityYang-GSM3738543_26y_F_PB_matrix.h5ad	3254	HumanNaturalKillerDiversityYang
HumanHematopoieticProgenitors-GSM3305359_HSC_raw_counts.h5ad	3256.5	HumanHematopoieticProgenitors
AtlasOfSubstantiaNigraInPD-GSM5602320_A31_raw_feature_bc_matrix.h5ad	2263	AtlasOfSubstantiaNigraInPD
smokingAirwayEpithelium-T89_invitro_expression_matrix.h5ad	2134	smokingAirwayEpithelium
GSE132065_BloodTimeHuman-GSE132065_Tcell_activation_day0_rep2_matrix.h5ad	3033.5	GSE132065_BloodTimeHuman
oralMucosaAtlas-GSM5177043_PD164c_matrix.h5ad	2210.5	oralMucosaAtlas
CarTPatients-Patient1-Infusion_raw_feature_bc_matrix.h5ad	2566	CarTPatients
CPmicroEnvironment-GSE165045_BL11_filtered_feature_bc_matrix.h5ad	2213	CPmicroEnvironment
Human5Ovary10xChuva-GSM3319036_sample_1-5_filtered_gene_bc_matrices_h5.h5ad	2882.5	Human5Ovary10xChuva
ColonImmune10XSS2VDJ-niches-human-immune-10XV2.h5ad	3246	ColonImmune10XSS2VDJ
spatiotemporalIntestinalDev-A8_raw_feature_bc_matrix.h5ad	2498.5	spatiotemporalIntestinalDev
spatiotemporalIntestinalDev-A7_raw_feature_bc_matrix.h5ad	1778	spatiotemporalIntestinalDev
CarTPatients-Patient12-D7_raw_feature_bc_matrix.h5ad	2955	CarTPatients
hepaticSpatialProteogenomics-GSM5764390_filtered_feature_bc_matrix_CS111.h5ad	2788	hepaticSpatialProteogenomics
oralMucosaAtlas-GSM5005050_GM144_matrix.h5ad	2542	oralMucosaAtlas
CarTPatients-Patient15-D7_raw_feature_bc_matrix.h5ad	2514	CarTPatients
oralMucosaAtlas-GSM5005053_GM183_matrix.h5ad	2581	oralMucosaAtlas
CarTPatients-Patient14-D7_raw_feature_bc_matrix.h5ad	2910.5	CarTPatients
proliferatingRetinoblastomaSCRNAseq-5_12PCW_Retina_raw_feature_bc_matrix.h5ad	2700.5	proliferatingRetinoblastomaSCRNAseq
landscapesOfHumanOvarianAgeing-GSM6125540_ovary8_snRNA-seq_filtered_feature_bc_matrix.h5ad	3263	landscapesOfHumanOvarianAgeing
SingleCellsMultipleSclerosis-GSM4104135_MS71658_PBMCs_GRCh38_matrix.h5ad	3214	SingleCellsMultipleSclerosis
humanEndometriumDynamics-4861STDY7771115.h5ad	2671	humanEndometriumDynamics
HumanIleumCronsNormalHaberman-GSM4761138_127_matrix.h5ad	3126	HumanIleumCronsNormalHaberman
SkinSystemicSclerosis-GSM4115878_SC50raw_feature_bc_matrix.h5ad	1908	SkinSystemicSclerosis
HumanIleumCronsNormalHaberman-GSM3972013_128_matrix.h5ad	1734	HumanIleumCronsNormalHaberman
SkinSystemicSclerosis-GSM4115874_SC32raw_feature_bc_matrix.h5ad	3046	SkinSystemicSclerosis
SingleCellsMultipleSclerosis-GSM4104122_MS19270_CSF_GRCh38_matrix.h5ad	2929	SingleCellsMultipleSclerosis
SingleCellsMultipleSclerosis-GSM4104138_MS74594_PBMCs_GRCh38_matrix.h5ad	3330	SingleCellsMultipleSclerosis
scRNASeqChildhoodLeukaemia-GSM3872442_PBMMC_1_matrix.h5ad	2358	scRNASeqChildhoodLeukaemia
CarTPatients-Patient9-Baseline_raw_feature_bc_matrix.h5ad	3368	CarTPatients
HumanColonRewiringUlcerativeColitis-Fib.h5ad	2878	HumanColonRewiringUlcerativeColitis
GSE168405_OrganoidEndometrial-GSE168405_assembloid_counts.h5ad	2409	GSE168405_OrganoidEndometrial
HeterogeneityCD4TCells-GSM3430549_Donor2_matrix.h5ad	3325.5	HeterogeneityCD4TCells
FetalMaternalInterface-fetal-maternal-human-blood-10XV2.h5ad	3309	FetalMaternalInterface
HealthyAndCirrhoticLiver-healthy-cirrhotic-mouse-liver-10XV2.h5ad	1897	HealthyAndCirrhoticLiver
SkinSystemicSclerosis-GSM4115868_SC1raw_feature_bc_matrix.h5ad	2621	SkinSystemicSclerosis
spatiotemporalIntestinalDev-A6_matrix.h5ad	1294	spatiotemporalIntestinalDev
SingleCellsMultipleSclerosis-GSM4104131_PTC41540_CSF_GRCh38_matrix.h5ad	3219	SingleCellsMultipleSclerosis
Lung_Fibroblasts-activated-fibroblasts-mouse-lung-10XV2.h5ad	2389	Lung_Fibroblasts
COVID-19AirwayEpitheliumImmune-raw_matrices_BIH-CoV-08_NS_1_raw_feature_bc_matrix.h5ad	1712	COVID
pbmcCov19Flu-pbmc-covid19-flu-human-blood-10XV3.h5ad	1158	pbmcCov19Flu
GSE132065_BloodTimeHuman-GSE132065_matrix_1472_4C.h5ad	3694.5	GSE132065_BloodTimeHuman
immuneCellAtlasOfNeuroblastoma-GSM4445612_NB12_count.h5ad	2429.5	immuneCellAtlasOfNeuroblastoma
DevelopingSpinalCord-mouse_E85_spinalcord_rep2_raw_feature_bc_matrix.h5ad	3003.5	DevelopingSpinalCord
CarTPatients-Patient20-D7_raw_feature_bc_matrix.h5ad	3463	CarTPatients
HumanBCellsTonsils-BCP006_Total_5GEX_filtered_feature_bc_matrix.h5ad	2884	HumanBCellsTonsils
HumanNaturalKillerDiversityYang-GSM3738539_26y_F_BM_matrix.h5ad	3356	HumanNaturalKillerDiversityYang
hepaticSpatialProteogenomics-GSM5764391_filtered_feature_bc_matrix_CS112.h5ad	2720	hepaticSpatialProteogenomics
COVID-19AirwayEpitheliumImmune-raw_matrices_BIH-CoV-15_NS_2_raw_feature_bc_matrix.h5ad	1188.5	COVID
oralMucosaAtlas-GSM5177041_GM289_matrix.h5ad	2627.5	oralMucosaAtlas
hepaticSpatialProteogenomics-GSM5764327_filtered_feature_bc_matrix_CS195.h5ad	2581	hepaticSpatialProteogenomics
TissueStability-tissue-stability-human-lung-10XV2.h5ad	2170	TissueStability
hepaticSpatialProteogenomics-GSM5764294_filtered_feature_bc_matrix_CS022.h5ad	3465	hepaticSpatialProteogenomics
cellSignaturesInAlzheimer-GSE181279_matrix.h5ad	3485	cellSignaturesInAlzheimer
immuneCellAtlasOfNeuroblastoma-GSM4445613_NB13_count.h5ad	2340.5	immuneCellAtlasOfNeuroblastoma
HewittRetinalOrganoids-POAG_scRNA_Sample16_Raw_UMI_Matrix.h5ad	2864	HewittRetinalOrganoids
CarTPatients-Patient29-D7_raw_feature_bc_matrix.h5ad	3512	CarTPatients
scRNAseqSystemicComparison-systematic-comparison-human-blood-10XV3.h5ad	3677	scRNAseqSystemicComparison
deciduaPregnancyLoss-GSM5009717_RCPF_10X_matrix.h5ad	2695	deciduaPregnancyLoss
photoreceptorMacularSubregions-GSM5175793_donor_6_fovea_counts.h5ad	3259.5	photoreceptorMacularSubregions
HumanNaturalKillerDiversityYang-GSM3738542_25y_F_2_PB_matrix.h5ad	3623.5	HumanNaturalKillerDiversityYang
hepaticSpatialProteogenomics-GSM5764252_filtered_feature_bc_matrix_ABU7.h5ad	1427	hepaticSpatialProteogenomics
HumanIleumCronsNormalHaberman-GSM3972028_196_matrix.h5ad	2169	HumanIleumCronsNormalHaberman
hepaticSpatialProteogenomics-GSM5764253_filtered_feature_bc_matrix_ABU9.h5ad	2837	hepaticSpatialProteogenomics
CarTPatients-Patient12-D14_raw_feature_bc_matrix.h5ad	3284	CarTPatients
immuneProfileOfPreeclampsia-PE22_matrix.h5ad	3502	immuneProfileOfPreeclampsia
HumanHematopoieticProgenitors-GSM3305362_PreBNK_raw_counts.h5ad	3293	HumanHematopoieticProgenitors
myocardialInfarction-snRNA_CK370_filtered_feature_bc_matrix.h5ad	2938.5	myocardialInfarction
AlsFtldMotorCortexSnRnaSeq-191114_PN_308_snRNA-E12_counts_fil.h5ad	2873	AlsFtldMotorCortexSnRnaSeq
ProstateCellAtlas-GSE117403_D17_FACS_filtered_matrix.h5ad	3377	ProstateCellAtlas
ReconstituitionHumanThymus-GSM4838952_cTecII_matrix.h5ad	2751	ReconstituitionHumanThymus
myocardialInfarction-snRNA_CK164_filtered_feature_bc_matrix.h5ad	2413	myocardialInfarction
immuneProfileOfPreeclampsia-HC22_matrix.h5ad	3435	immuneProfileOfPreeclampsia
proliferatingRetinoblastomaSCRNAseq-2_21PCW_Retina_raw_feature_bc_matrix.h5ad	2719	proliferatingRetinoblastomaSCRNAseq
Blum2021MouseSpinal-GSM4911290_mixed4_5_31_a.h5ad	240	Blum2021MouseSpinal
SingleCellsMultipleSclerosis-GSM4104128_PST83775_CSF_GRCh38_matrix.h5ad	3263	SingleCellsMultipleSclerosis
COVID-19AirwayEpitheliumImmune-raw_matrices_BIH-CoV-01_NS_1_raw_feature_bc_matrix.h5ad	2680	COVID
immuneCellAtlasOfNeuroblastoma-GSM4445615_NB16_count.h5ad	2970	immuneCellAtlasOfNeuroblastoma
pulmonaryFibrosisPathobiology-GSM3489187_Donor_03_filtered_gene_bc_matrices_h5.h5ad	3472.5	pulmonaryFibrosisPathobiology
hepaticSpatialProteogenomics-GSM5764384_filtered_feature_bc_matrix_CS85.h5ad	2901	hepaticSpatialProteogenomics
cellSignaturesInAlzheimer-GSM5494110_AD2_matrix.h5ad	3798.5	cellSignaturesInAlzheimer
MolecularSignaturesInSftsPatients-GSM4497129_Infection3_matrix.h5ad	2523.5	MolecularSignaturesInSftsPatients
spatiotemporalIntestinalDev-A6_raw_feature_bc_matrix.h5ad	1417	spatiotemporalIntestinalDev
myocardialInfarction-spatial_ACH0028_raw_feature_bc_matrix.h5ad	3863	myocardialInfarction
HumanNaturalKillerDiversityYang-GSM3738538_25y_F_2_BM_matrix.h5ad	3579	HumanNaturalKillerDiversityYang
CarTPatients-Patient4-D7_raw_feature_bc_matrix.h5ad	3366	CarTPatients
spatiotemporalIntestinalDev-A2_matrix.h5ad	2593	spatiotemporalIntestinalDev
pulmonaryFibrosisPathobiology-GSM3489189_Donor_04_filtered_gene_bc_matrices_h5.h5ad	3038	pulmonaryFibrosisPathobiology
CPmicroEnvironment-GSE165045_BL10_filtered_feature_bc_matrix.h5ad	2988	CPmicroEnvironment
hepaticSpatialProteogenomics-GSM5764333_filtered_feature_bc_matrix_CS197.h5ad	2066.5	hepaticSpatialProteogenomics
immuneProfileOfPreeclampsia-PE32_matrix.h5ad	3368	immuneProfileOfPreeclampsia
HumanIleumCronsNormalHaberman-GSM3972019_180_matrix.h5ad	2090.5	HumanIleumCronsNormalHaberman
SingleCellsMultipleSclerosis-GSM4104139_PST83775_PBMCs_GRCh38_matrix.h5ad	3372.5	SingleCellsMultipleSclerosis
AdultHemOrgans-progenitor-marrow-human-spleen-10XV2.h5ad	3567.5	AdultHemOrgans
humanDiffuseTypeGastricCancerAtlas-GSM5101019_Pt3_Superficial_CountMatrix.h5ad	3028.5	humanDiffuseTypeGastricCancerAtlas
scRNASeqChildhoodLeukaemia-GSM3872444_PBMMC_3_matrix.h5ad	2801	scRNASeqChildhoodLeukaemia
TCellLymphomaHeterogeneity-GSM3679038_Labeled_SC50_011917_SK_NOR_GRCh38raw.h5ad	2051	TCellLymphomaHeterogeneity
CarTPatients-Patient18-D7_raw_feature_bc_matrix.h5ad	3898	CarTPatients
pediatricRhabdomyosarcomaAtlas-GSM5390462_1782335_DYE2684_matrix.h5ad	2157	pediatricRhabdomyosarcomaAtlas
atlasOfHumanTeeth-GSM4998457_Pulp1_matrix.h5ad	2945	atlasOfHumanTeeth
SkinSystemicSclerosis-GSM4115875_SC33raw_feature_bc_matrix.h5ad	3270.5	SkinSystemicSclerosis
GSE119561_KidneyOrganoidsNephronLineage-GSM3377671_E6_matrix.h5ad	797	GSE119561_KidneyOrganoidsNephronLineage
Asingle-cellatlasofthehealthybreasttissuesrevealsc-atlas-breast-epithelial-cells-human-breast-10xv3.h5ad	2212	Asingle
hepaticSpatialProteogenomics-GSM5764307_filtered_feature_bc_matrix_CS133.h5ad	3078	hepaticSpatialProteogenomics
immuneProfileOfPreeclampsia-PE31_matrix.h5ad	3536	immuneProfileOfPreeclampsia
HumanBrainSubstantiaNigra-substantia-nigra-human-brain-10XV3-nuclei.h5ad	1768	HumanBrainSubstantiaNigra
hepaticSpatialProteogenomics-GSM5764250_filtered_feature_bc_matrix_ABU21.h5ad	1833	hepaticSpatialProteogenomics
CarTPatients-Patient31-D7_raw_feature_bc_matrix.h5ad	3404	CarTPatients
COVID-19AirwayEpitheliumImmune-raw_matrices_BIH-CoV-14_NS_1_raw_feature_bc_matrix.h5ad	1222.5	COVID
SkinSystemicSclerosis-GSM4115887_SC185raw_feature_bc_matrix.h5ad	2568.5	SkinSystemicSclerosis
proliferatingRetinoblastomaSCRNAseq-7_20PCW_Retina_raw_feature_bc_matrix.h5ad	3063	proliferatingRetinoblastomaSCRNAseq
hepaticSpatialProteogenomics-GSM5764363_filtered_feature_bc_matrix_CS41.h5ad	3394	hepaticSpatialProteogenomics
photoreceptorMacularSubregions-GSM5175795_donor_8_fovea_counts.h5ad	2653	photoreceptorMacularSubregions
myocardialInfarction-spatial_ACH0010_filtered_feature_bc_matrix.h5ad	3352	myocardialInfarction
HumanMouseEntericNervousSystem-mli.h5ad	3224	HumanMouseEntericNervousSystem
hepaticSpatialProteogenomics-GSM5764262_filtered_feature_bc_matrix_CS14.h5ad	3887	hepaticSpatialProteogenomics
DevelopingSpinalCord-human_CS19_thoracic_rep2_raw_feature_bc_matrix.h5ad	1779	DevelopingSpinalCord
ProstateCellAtlas-ProstateCellAtlas-human-prostate-gland-10xv2.h5ad	3268	ProstateCellAtlas
CarTPatients-Patient16-D7_raw_feature_bc_matrix.h5ad	3650	CarTPatients
CarTPatients-Patient28-D7_raw_feature_bc_matrix.h5ad	3482	CarTPatients
HumanHematopoieticProgenitors-GSM3305364_CMP_raw_counts.h5ad	3640.5	HumanHematopoieticProgenitors
humanDiffuseTypeGastricCancerAtlas-GSM5101013_Pt1_Normal_CountMatrix.h5ad	2432.5	humanDiffuseTypeGastricCancerAtlas
HewittRetinalOrganoids-POAG_scRNA_Sample5_Raw_UMI_Matrix.h5ad	2979	HewittRetinalOrganoids
DevelopingSpinalCord-human_CS19_thoracic_rep1_raw_feature_bc_matrix.h5ad	2131	DevelopingSpinalCord
pulmonaryFibrosisPathobiology-GSM3489184_IPF_02_raw_gene_bc_matrices_h5.h5ad	2108	pulmonaryFibrosisPathobiology
CorticalNephrogenicNicheKidney-GSM2741551_count-table-human16w.h5ad	3654	CorticalNephrogenicNicheKidney
SARSCov2ChildrenAdults-GSM5134118_Sample_7_filtered_feature_bc_matrix.h5ad	3125	SARSCov2ChildrenAdults
hepaticSpatialProteogenomics-GSM5764397_filtered_feature_bc_matrix_CS166.h5ad	2343	hepaticSpatialProteogenomics
pulmonaryFibrosisPathobiology-GSM3489195_Donor_07_raw_gene_bc_matrices_h5.h5ad	2746	pulmonaryFibrosisPathobiology
CarTPatients-Patient24-Baseline_raw_feature_bc_matrix.h5ad	3707	CarTPatients
immuneProfileOfPreeclampsia-PE12_matrix.h5ad	3820	immuneProfileOfPreeclampsia
scRNAseqOfFailingHumanHeart-GSM4307518_N-1-RVN_matrix.h5ad	3892	scRNAseqOfFailingHumanHeart
myocardialInfarction-snRNA_CK158_filtered_feature_bc_matrix.h5ad	2532	myocardialInfarction
snRNAseqOfDrgAndSpinalCordGlialCells-GSE189501_DRG_10X_raw_UMI_count_matrix.h5ad	2876	snRNAseqOfDrgAndSpinalCordGlialCells
SingleCellsMultipleSclerosis-GSM4104127_MS74594_CSF_GRCh38_matrix.h5ad	4066.5	SingleCellsMultipleSclerosis
pulmonaryFibrosisPathobiology-GSM3489196_Myositis-ILD_01_raw_gene_bc_matrices_h5.h5ad	3164	pulmonaryFibrosisPathobiology
CarTPatients-Patient25-Baseline_raw_feature_bc_matrix.h5ad	3916	CarTPatients
SkinSystemicSclerosis-GSM4115880_SC68raw_feature_bc_matrix.h5ad	2756	SkinSystemicSclerosis
CervicalCancerLandscape-normal_matrix.h5ad	3783	CervicalCancerLandscape
oralMucosaAtlas-GSM5005054_GM184a_matrix.h5ad	3091	oralMucosaAtlas
HumanAdiposeTissue-progenitor-hierarchy-mouse-adipose-10XV2.h5ad	4074	HumanAdiposeTissue
AdultHemOrgans-progenitor-marrow-human-blood-10XV2.h5ad	3801	AdultHemOrgans
COVID-19AirwayEpitheliumImmune-raw_matrices_BIH-CoV-04_BL_1_raw_feature_bc_matrix.h5ad	2429	COVID
immuneProfileOfPreeclampsia-HC12_matrix.h5ad	3658.5	immuneProfileOfPreeclampsia
atlasOfTestisAging-GSM6638222_marker_exprY1.h5ad	3699	atlasOfTestisAging
boneMarrowAnemia-GSM5515742_AA2_matrix.h5ad	3006	boneMarrowAnemia
CarTPatients-Patient22-Infusion_raw_feature_bc_matrix.h5ad	3843	CarTPatients
oralMucosaAtlas-GSM5177044_PD170_matrix.h5ad	2558	oralMucosaAtlas
COVID-19AirwayEpitheliumImmune-raw_matrices_BIH-CoV-12_NS_1_raw_feature_bc_matrix.h5ad	810	COVID
immuneCellAtlasOfNeuroblastoma-GSM4445623_NB24_count.h5ad	3579	immuneCellAtlasOfNeuroblastoma
colorectalCancerAtlas-GSE200997_GEO_processed_CRC_10X_raw_UMI_count_matrix.h5ad	3375.5	colorectalCancerAtlas
LiverFibrosisZonation-GSM4085626_10x_4_matrix.h5ad	3996	LiverFibrosisZonation
COVID-19AirwayEpitheliumImmune-raw_matrices_BIH-CoV-16_NS_1_raw_feature_bc_matrix.h5ad	1018	COVID
hepaticSpatialProteogenomics-GSM5764398_filtered_feature_bc_matrix_CS167.h5ad	2183	hepaticSpatialProteogenomics
spatiotemporalIntestinalDev-A9_raw_feature_bc_matrix.h5ad	2944	spatiotemporalIntestinalDev
oralMucosaAtlas-GSM5005061_PD161b_matrix.h5ad	3215	oralMucosaAtlas
scRNASeqChildhoodLeukaemia-GSM3872437_ETV6-RUNX1_4_matrix.h5ad	3553.5	scRNASeqChildhoodLeukaemia
Alkaslasi2021-Alkaslasi2021_GSM5111194_counts.h5ad	4358	Alkaslasi2021
POPVaginalWallAtlas-P4_raw_feature_bc_matrix.h5ad	3715.5	POPVaginalWallAtlas
pediatricRhabdomyosarcomaAtlas-GSM5390461_1782334_DYE2683_matrix.h5ad	2834	pediatricRhabdomyosarcomaAtlas
hepaticSpatialProteogenomics-GSM5764309_filtered_feature_bc_matrix_CS135.h5ad	3968.5	hepaticSpatialProteogenomics
FreshAndFrozenTumours-GSM4186982_HTAPP-443-SMP-5491_CST_channel1_raw_feature_bc_matrix.h5ad	3313	FreshAndFrozenTumours
CarTPatients-Patient20-Baseline_raw_feature_bc_matrix.h5ad	3987.5	CarTPatients
cellSignaturesInAlzheimer-GSM5494113_AD3_matrix.h5ad	4166	cellSignaturesInAlzheimer
humanAdultUreter-GSM5578044_U1_Visium_counts.h5ad	4325.5	humanAdultUreter
ProfilingCisRegulatoryElements-PBMC_stim_gene.h5ad	3440	ProfilingCisRegulatoryElements
hepaticSpatialProteogenomics-GSM5764356_filtered_feature_bc_matrix_CS34.h5ad	4142.5	hepaticSpatialProteogenomics
scRNACovidNasalSwab-GSM5226282_healthy_2_expression_matrix.h5ad	3929.5	scRNACovidNasalSwab
landscapesOfHumanOvarianAgeing-GSM6125537_ovary5_snRNA-seq_filtered_feature_bc_matrix.h5ad	3336	landscapesOfHumanOvarianAgeing
HewittRetinalOrganoids-POAG_scRNA_Sample2_Raw_UMI_Matrix.h5ad	2906	HewittRetinalOrganoids
SkinSystemicSclerosis-GSM4115882_SC70raw_feature_bc_matrix.h5ad	2452	SkinSystemicSclerosis
HumanColonicMesenchymeIBD-mesenchyme-ibd-human-colon-10XV2.h5ad	3183	HumanColonicMesenchymeIBD
humanGastricCancerCells-home_blrusti_project_JSH-B_JSH-B_outs_raw_gene_bc_matrices_hg19.h5ad	1918	humanGastricCancerCells
pulmonaryFibrosisPathobiology-GSM3489194_SSc-ILD_01_raw_gene_bc_matrices_h5.h5ad	3258	pulmonaryFibrosisPathobiology
SARSCov2ChildrenAdults-GSM5134117_Sample_6_filtered_feature_bc_matrix.h5ad	3092	SARSCov2ChildrenAdults
humanEndometriumDynamics-MRC_Endo8715415.h5ad	3784	humanEndometriumDynamics
AdultHemOrgans-adult-hem-organs-10X-bone-marrow.h5ad	3817	AdultHemOrgans
CPmicroEnvironment-GSE165045_BL4_filtered_feature_bc_matrix.h5ad	3254	CPmicroEnvironment
CarTPatients-Patient19-D7_raw_feature_bc_matrix.h5ad	3925	CarTPatients
oralMucosaAtlas-GSM5005047_BM158_matrix.h5ad	3333	oralMucosaAtlas
CarTPatients-Patient11-D7_raw_feature_bc_matrix.h5ad	3032	CarTPatients
hepaticSpatialProteogenomics-GSM5764366_filtered_feature_bc_matrix_CS42.h5ad	3822	hepaticSpatialProteogenomics
spatiotemporalIntestinalDev-A2_raw_feature_bc_matrix.h5ad	3435.5	spatiotemporalIntestinalDev
smokingAirwayEpithelium-T85_invitro_expression_matrix.h5ad	2553.5	smokingAirwayEpithelium
pediatricRhabdomyosarcomaAtlas-GSM5390457_1801665_DYE2840_matrix.h5ad	4047	pediatricRhabdomyosarcomaAtlas
myocardialInfarction-snRNA_CK364_filtered_feature_bc_matrix.h5ad	2003	myocardialInfarction
hepaticSpatialProteogenomics-GSM5764399_filtered_feature_bc_matrix_CS169.h5ad	2693	hepaticSpatialProteogenomics
Blum2021MouseSpinal-GSM4911289_mixed10_11_5.h5ad	3820	Blum2021MouseSpinal
AlsFtldMotorCortexSnRnaSeq-200721_FTLD_210_snRNA-A11_counts_fil.h5ad	3267	AlsFtldMotorCortexSnRnaSeq
HumanPancreasNormalandDiseased-GSM5032771_ZX-2_expression_matrix.h5ad	3285	HumanPancreasNormalandDiseased
immuneCellsDuringSkinDevelopment-GSM5420674_WBC15_matrix.h5ad	3452	immuneCellsDuringSkinDevelopment
humanOligodendrocytesCulture-GSE180670_batch2_counts_matrix.h5ad	2067	humanOligodendrocytesCulture
pulmonaryFibrosisPathobiology-GSM3489186_Cryobiopsy_01_filtered_gene_bc_matrices_h5.h5ad	2665	pulmonaryFibrosisPathobiology
cellSignaturesInAlzheimer-GSM5494107_AD1_matrix.h5ad	4242	cellSignaturesInAlzheimer
proliferatingRetinoblastomaSCRNAseq-4_15PCW_Retina_raw_feature_bc_matrix.h5ad	3201	proliferatingRetinoblastomaSCRNAseq
HumanHematopoieticProgenitors-GSM3305360_MPP_raw_counts.h5ad	4552.5	HumanHematopoieticProgenitors
SkinSystemicSclerosis-GSM4115877_SC49raw_feature_bc_matrix.h5ad	2652	SkinSystemicSclerosis
hepaticSpatialProteogenomics-GSM5764246_filtered_feature_bc_matrix_ABU18.h5ad	2794	hepaticSpatialProteogenomics
GSE114727_BreastTumorMicroenvironment-GSM3148575_BC09_TUMOR1_matrix.h5ad	4304	GSE114727_BreastTumorMicroenvironment
hepaticSpatialProteogenomics-GSM5764389_filtered_feature_bc_matrix_CS110.h5ad	3768	hepaticSpatialProteogenomics
pediatricRhabdomyosarcomaAtlas-GSM5390467_1763613_DYE2652_matrix.h5ad	3704	pediatricRhabdomyosarcomaAtlas
CarTPatients-Patient21-Baseline_raw_feature_bc_matrix.h5ad	4377	CarTPatients
myocardialInfarction-snRNA_CK367_filtered_feature_bc_matrix.h5ad	3211	myocardialInfarction
HumanTissueTcellActivation-t-cell-activation-human-blood-10XV2.h5ad	3692.5	HumanTissueTcellActivation
Nanopore_scSequencing-Nanopore_scSequencing-mouse-brain-10xv2.h5ad	3286	Nanopore_scSequencing
HumanHematopoieticProgenitors-GSM3305368_LinNegCD34lowCD164high_raw_counts.h5ad	4414	HumanHematopoieticProgenitors
MolecularSignaturesInSftsPatients-GSM4497134_Fatal3_matrix.h5ad	3022	MolecularSignaturesInSftsPatients
HumanFirstTrimesterPlacentaDecidua-first-trimester-decidua-human-placenta-10XV2.h5ad	978	HumanFirstTrimesterPlacentaDecidua
pulmonaryFibrosisPathobiology-GSM3489198_SSc-ILD_02_raw_gene_bc_matrices_h5.h5ad	3011	pulmonaryFibrosisPathobiology
CarTPatients-Patient27-D7_raw_feature_bc_matrix.h5ad	4362	CarTPatients
CarTPatients-Patient23-D7_raw_feature_bc_matrix.h5ad	4162	CarTPatients
CarTPatients-Patient8-Infusion_raw_feature_bc_matrix.h5ad	3478	CarTPatients
hepaticSpatialProteogenomics-GSM5764351_filtered_feature_bc_matrix_CS32.h5ad	3526	hepaticSpatialProteogenomics
CPmicroEnvironment-GSE165045_BL9_filtered_feature_bc_matrix.h5ad	3090.5	CPmicroEnvironment
myocardialInfarction-spatial_ACH002_raw_feature_bc_matrix.h5ad	5147	myocardialInfarction
CPmicroEnvironment-GSE165045_BL5_filtered_feature_bc_matrix.h5ad	3295	CPmicroEnvironment
GSE114727_BreastTumorMicroenvironment-GSM3148576_BC09_TUMOR2_matrix.h5ad	4404	GSE114727_BreastTumorMicroenvironment
HumanBCellsTonsils-BCP003_MBC_5GEX_filtered_feature_bc_matrix.h5ad	4591.5	HumanBCellsTonsils
humanDiffuseTypeGastricCancerAtlas-GSM5101018_Pt3_Normal_CountMatrix.h5ad	4008.5	humanDiffuseTypeGastricCancerAtlas
humanDiffuseTypeGastricCancerAtlas-GSM5101023_Pt4_Deep_CountMatrix.h5ad	3836	humanDiffuseTypeGastricCancerAtlas
HewittRetinalOrganoids-POAG_scRNA_Sample15_Raw_UMI_Matrix.h5ad	3577	HewittRetinalOrganoids
POPVaginalWallAtlas-P11_raw_feature_bc_matrix.h5ad	4220	POPVaginalWallAtlas
Alkaslasi2021-Alkaslasi2021_GSM5111200_counts.h5ad	4768	Alkaslasi2021
pediatricRhabdomyosarcomaAtlas-GSM5390470_1763617_DYE2656_matrix.h5ad	3968	pediatricRhabdomyosarcomaAtlas
humanBloodCiteSeq2-GSM5008740_RNA_5P-matrix.h5ad	4031	humanBloodCiteSeq2
scRNACovidNasalSwab-GSM5226281_healthy_1_expression_matrix.h5ad	4226	scRNACovidNasalSwab
HumanBCellsTonsils-BCP006_IgMnegMBC_5GEX_filtered_feature_bc_matrix.h5ad	3404	HumanBCellsTonsils
AtlasOfSubstantiaNigraInPD-GSM5602319_A29_raw_feature_bc_matrix.h5ad	3308	AtlasOfSubstantiaNigraInPD
HumanThymicDevelopment-thymic-development-human-thymus-10XV2.h5ad	3001	HumanThymicDevelopment
ProfilingCisRegulatoryElements-PBMC_ctrl_gene.h5ad	4371.5	ProfilingCisRegulatoryElements
CarTPatients-Patient30-D7_raw_feature_bc_matrix.h5ad	4395	CarTPatients
oralMucosaAtlas-GSM5005048_GM136_matrix.h5ad	4061.5	oralMucosaAtlas
Human5Ovary10xChuva-GSM3557971_sample8a_B2_i10A_filtered_gene_bc_matrices_h5.h5ad	4871	Human5Ovary10xChuva
oralMucosaAtlas-GSM5005045_BM156_matrix.h5ad	4209	oralMucosaAtlas
HumanLiverImmuneCells_GSE125188-liver-immune-cells-human-blood-10XV2.h5ad	3723	HumanLiverImmuneCells_GSE125188
LineageRecordingCerebralOrganoids-E-MTAB-10973_counts.h5ad	4207	LineageRecordingCerebralOrganoids
SC_analysis_kidney_organoids_fetal_kidney-SC_analysis_kidney_organoids_fetal_kidney-human-skin_of_body-10xv2.h5ad	4131	SC_analysis_kidney_organoids_fetal_kidney
HumanBCellsTonsils-BCP009_IgMneg_MBC_5GEX_filtered_feature_bc_matrix.h5ad	4610	HumanBCellsTonsils
TCellLymphomaHeterogeneity-GSM3679039_Labeled_SC68_051517_SK_NOR_GRCh38raw.h5ad	3184.5	TCellLymphomaHeterogeneity
ProstateCellAtlas-GSE117403_Pd_filtered_matrix.h5ad	3910	ProstateCellAtlas
HewittRetinalOrganoids-POAG_scRNA_Sample21_Raw_UMI_Matrix.h5ad	3838	HewittRetinalOrganoids
hepaticSpatialProteogenomics-GSM5764245_filtered_feature_bc_matrix_ABU17.h5ad	3433	hepaticSpatialProteogenomics
humanUrineCells-GSM5032756_matrix.h5ad	3182	humanUrineCells
hepaticSpatialProteogenomics-GSM5764354_filtered_feature_bc_matrix_CS33.h5ad	3687.5	hepaticSpatialProteogenomics
oralMucosaAtlas-GSM5177039_GM169_matrix.h5ad	3707.5	oralMucosaAtlas
immuneCellAtlasOfNeuroblastoma-GSM6058205_NB34_count.h5ad	3472	immuneCellAtlasOfNeuroblastoma
AlsFtldMotorCortexSnRnaSeq-201019_PN_311_snRNA-B8_counts_fil.h5ad	3486	AlsFtldMotorCortexSnRnaSeq
etiologyOfAutoimmuneRiskLoci-home_users_zshipony_oak_EZH2_scRNA_ADT_190924_KLW_test_Tonsil2a_count_outs_raw_feature_bc_matrix.h5ad	3485	etiologyOfAutoimmuneRiskLoci
immuneCellAtlasOfNeuroblastoma-GSM4445614_NB15_count.h5ad	4335	immuneCellAtlasOfNeuroblastoma
pulmonaryFibrosisPathobiology-GSM3489197_Donor_08_filtered_gene_bc_matrices_h5.h5ad	4068	pulmonaryFibrosisPathobiology
Human5Ovary10xChuva-GSM3557970_sample7_B2_i10C_filtered_gene_bc_matrices_h5.h5ad	4595	Human5Ovary10xChuva
GSE132065_BloodTimeHuman-GSE132065_Tcell_activation_day2_rep1_matrix.h5ad	2942	GSE132065_BloodTimeHuman
oralMucosaAtlas-GSM5177040_GM283_matrix.h5ad	2929	oralMucosaAtlas
MilkEpithelialCells-GSE153889_matrix.h5ad	3439	MilkEpithelialCells
MolecularSignaturesInSftsPatients-GSM4497132_Fatal1_matrix.h5ad	4121	MolecularSignaturesInSftsPatients
Alkaslasi2021-GSM5111200_Lumbar_F_raw_feature_bc_matrix.h5ad	4288.5	Alkaslasi2021
MolecularSignaturesInSftsPatients-GSM4497133_Fatal2_matrix.h5ad	2933	MolecularSignaturesInSftsPatients
oralMucosaAtlas-GSM5005044_BM152_matrix.h5ad	3711	oralMucosaAtlas
smokingAirwayEpithelium-GSE134174_Processed_invitro_raw.h5ad	3808	smokingAirwayEpithelium
Asingle-cellatlasofthehealthybreasttissuesrevealsc-atlas-breast-epithelial-cells-human-breast-10xv2.h5ad	1296	Asingle
ZhangLabPdBrainNuclei-GSM6106347_hsDG197PD_matrix.h5ad	3546	ZhangLabPdBrainNuclei
CarTPatients-Patient12-Baseline_raw_feature_bc_matrix.h5ad	4757.5	CarTPatients
pediatricRhabdomyosarcomaAtlas-GSM5390458_1801663_DYE2838_matrix.h5ad	3550	pediatricRhabdomyosarcomaAtlas
CPmicroEnvironment-GSE165045_BL1_filtered_feature_bc_matrix.h5ad	3825	CPmicroEnvironment
CarTPatients-Patient22-D7_raw_feature_bc_matrix.h5ad	4721	CarTPatients
oralMucosaAtlas-GSM5177038_BM169_matrix.h5ad	4658	oralMucosaAtlas
DevelopingSpinalCord-mouse_E85_spinalcord_rep1_raw_feature_bc_matrix.h5ad	3918	DevelopingSpinalCord
humanCorticalDevelopmentLandscape-GSM5138540_RL2127_12y_snRNAseq_raw_feature_bc_matrix.h5ad	3626.5	humanCorticalDevelopmentLandscape
CarTPatients-Patient14-Infusion_raw_feature_bc_matrix.h5ad	4421	CarTPatients
GSE114727_BreastTumorMicroenvironment-GSM3148577_BC10_TUMOR1_matrix.h5ad	4242	GSE114727_BreastTumorMicroenvironment
CarTPatients-Patient8-D7_raw_feature_bc_matrix.h5ad	4218.5	CarTPatients
pulmonaryFibrosisPathobiology-GSM3489193_Donor_06_raw_gene_bc_matrices_h5.h5ad	2394	pulmonaryFibrosisPathobiology
CarTPatients-Patient26-D7_raw_feature_bc_matrix.h5ad	4488.5	CarTPatients
humanCorticalDevelopmentLandscape-GSM5138538_RL2126_10y_b_snRNAseq_raw_feature_bc_matrix.h5ad	2848.5	humanCorticalDevelopmentLandscape
AlsFtldMotorCortexSnRnaSeq-201019_ALS_104_snRNA-B4_counts_fil.h5ad	3311	AlsFtldMotorCortexSnRnaSeq
HewittRetinalOrganoids-POAG_scRNA_Sample10_Raw_UMI_Matrix.h5ad	4630	HewittRetinalOrganoids
spatiotemporalIntestinalDev-A3_filtered_feature_bc_matrix.h5ad	4925	spatiotemporalIntestinalDev
chronicWoundDiabetes-GSM5520735_SC_NS-1_matrix.h5ad	2929	chronicWoundDiabetes
CarTPatients-Patient9-D7_raw_feature_bc_matrix.h5ad	3963	CarTPatients
AlsFtldMotorCortexSnRnaSeq-191112_ALS_117_snRNA-C3_counts_fil.h5ad	2808	AlsFtldMotorCortexSnRnaSeq
HumanHematopoieticProgenitors-GSM3305365_GMP_raw_counts.h5ad	4670.5	HumanHematopoieticProgenitors
ocularAnteriorSegmentAtlas-GSE199013_HumanCB_count_matrix.h5ad	4634	ocularAnteriorSegmentAtlas
LiverFibrosisZonation-GSM4085627_10x_5_matrix.h5ad	4663	LiverFibrosisZonation
COVID-19AirwayEpitheliumImmune-raw_matrices_BIH-CoV-15_NS_1_raw_feature_bc_matrix.h5ad	1321	COVID
COVID-19AirwayEpitheliumImmune-raw_matrices_BIH-CoV-18_NS_1_raw_feature_bc_matrix.h5ad	1750	COVID
oralMucosaAtlas-GSM5005043_BM150_matrix.h5ad	4547	oralMucosaAtlas
DevelopingSpinalCord-human_CS17_thoracic_rep2_raw_feature_bc_matrix.h5ad	2840	DevelopingSpinalCord
HumanBrainEndothelialGBM-R4_T_matrix.h5ad	1713.5	HumanBrainEndothelialGBM
HumanBCellsTonsils-BCP002_Total_3GEX_filtered_feature_bc_matrix.h5ad	3561	HumanBCellsTonsils
oralMucosaAtlas-GSM5005049_GM143_matrix.h5ad	3940	oralMucosaAtlas
oralMucosaAtlas-GSM5005062_PD164_matrix.h5ad	3065	oralMucosaAtlas
SkinSystemicSclerosis-GSM4115872_SC18raw_feature_bc_matrix.h5ad	3689	SkinSystemicSclerosis
ocularAnteriorSegmentAtlas-GSE199013_HumanLens_count_matrix.h5ad	4296.5	ocularAnteriorSegmentAtlas
GSE114727_BreastTumorMicroenvironment-GSM3148578_BC11_TUMOR1_matrix.h5ad	4749	GSE114727_BreastTumorMicroenvironment
HewittRetinalOrganoids-POAG_scRNA_Sample17_Raw_UMI_Matrix.h5ad	3873	HewittRetinalOrganoids
DevelopingSpinalCord-human_CS17_thoracic_rep1_raw_feature_bc_matrix.h5ad	2794	DevelopingSpinalCord
MolecularSignaturesInSftsPatients-GSM4497131_Recovery2_matrix.h5ad	4123.5	MolecularSignaturesInSftsPatients
SingleCellTranscriptomeCOPD-GSM5282537_JK02_matrix.h5ad	3010	SingleCellTranscriptomeCOPD
FreshAndFrozenTumours-GSM4186956_NSCLC14_fresh-C4_channel1_raw_gene_bc_matrices_h5.h5ad	3460	FreshAndFrozenTumours
Alkaslasi2021-GSM5111193_Thoracic_M+F_raw_feature_bc_matrix.h5ad	5017	Alkaslasi2021
AlsFtldMotorCortexSnRnaSeq-191114_PN_323_snRNA-F6_counts_fil.h5ad	4309	AlsFtldMotorCortexSnRnaSeq
CarTPatients-Patient15-D7-CART_raw_feature_bc_matrix.h5ad	4294	CarTPatients
POPVaginalWallAtlas-N4_raw_feature_bc_matrix.h5ad	4265	POPVaginalWallAtlas
CarTPatients-Patient29-D7-retreatment_raw_feature_bc_matrix.h5ad	4254	CarTPatients
AlsFtldMotorCortexSnRnaSeq-191113_FTLD_229_snRNA-E6_counts_fil.h5ad	4176.5	AlsFtldMotorCortexSnRnaSeq
HumanBCellsTonsils-BCP008_IgMneg_MBC_5GEX_filtered_feature_bc_matrix.h5ad	4707	HumanBCellsTonsils
ZhangLabPdBrainNuclei-GSM6106349_hsDG208PD_matrix.h5ad	4198	ZhangLabPdBrainNuclei
AlsFtldMotorCortexSnRnaSeq-191112_ALS_120_snRNA-A1_counts_fil.h5ad	3072	AlsFtldMotorCortexSnRnaSeq
CarTPatients-Patient25-D7_raw_feature_bc_matrix.h5ad	4553.5	CarTPatients
CarTPatients-Patient32-D7_raw_feature_bc_matrix.h5ad	4948.5	CarTPatients
scAnalysisOfEndometriosis-GSM6102557_E09_EcPA2_filtered_feature_bc_matrix.h5ad	3425.5	scAnalysisOfEndometriosis
CarTPatients-Patient16-D7-CART_raw_feature_bc_matrix.h5ad	4665	CarTPatients
myocardialInfarction-snRNA_CK359_filtered_feature_bc_matrix.h5ad	3481	myocardialInfarction
CarTPatients-Patient32-D7-CART_raw_feature_bc_matrix.h5ad	4535	CarTPatients
myocardialInfarction-spatial_10X001_filtered_feature_bc_matrix.h5ad	5199	myocardialInfarction
GSE114727_BreastTumorMicroenvironment-GSM3148579_BC11_TUMOR2_matrix.h5ad	4891.5	GSE114727_BreastTumorMicroenvironment
SkinSystemicSclerosis-GSM4115873_SC19raw_feature_bc_matrix.h5ad	3914	SkinSystemicSclerosis
immuneCellsDuringSkinDevelopment-GSM5420675_WBC17_matrix.h5ad	3564	immuneCellsDuringSkinDevelopment
chronicWoundDiabetes-GSM5520738_SC_NS-4_matrix.h5ad	3552	chronicWoundDiabetes
AlsFtldMotorCortexSnRnaSeq-201025_FTLD_234_snRNA-C6_counts_fil.h5ad	3741	AlsFtldMotorCortexSnRnaSeq
AlsFtldMotorCortexSnRnaSeq-201019_ALS_101_snRNA-B1_counts_fil.h5ad	2406	AlsFtldMotorCortexSnRnaSeq
scRNASeqChildhoodLeukaemia-GSM3872434_ETV6-RUNX1_1_matrix.h5ad	4962	scRNASeqChildhoodLeukaemia
myocardialInfarction-spatial_ACH0014_raw_feature_bc_matrix.h5ad	5230.5	myocardialInfarction
AlsFtldMotorCortexSnRnaSeq-191113_FTLD_216_snRNA-H3_counts_fil.h5ad	4208	AlsFtldMotorCortexSnRnaSeq
Stress-inducedRNAâ€“chromatininteractionspromoteendo-Stress-inducedRNA-chromatininteractionspromoteendo-human-arterial-blood-vessel-10xv3.h5ad	2817.5	Stress
atlasOfTheHumanCiliaryBody-GSE206026_matrix.h5ad	3143.5	atlasOfTheHumanCiliaryBody
HumanBCellsTonsils-BCP003_Total_5GEX_filtered_feature_bc_matrix.h5ad	4407	HumanBCellsTonsils
HewittRetinalOrganoids-POAG_scRNA_Sample1_Raw_UMI_Matrix.h5ad	4770	HewittRetinalOrganoids
HumanBCellsTonsils-BCP004_MBC_5GEX_filtered_feature_bc_matrix.h5ad	5031	HumanBCellsTonsils
GSE119561_KidneyOrganoidsNephronLineage-GSM3377672_SIX2_CRE_matrix.h5ad	1741.5	GSE119561_KidneyOrganoidsNephronLineage
AlsFtldMotorCortexSnRnaSeq-191113_FTLD_214_snRNA-D9_counts_fil.h5ad	3196	AlsFtldMotorCortexSnRnaSeq
chronicApicalPeriodontitis-GSM5509265_SampleB_matrix.h5ad	3454	chronicApicalPeriodontitis
Alkaslasi2021-GSM5111197_Lumbar_M_raw_feature_bc_matrix.h5ad	5059	Alkaslasi2021
CarTPatients-Patient14-Baseline_raw_feature_bc_matrix.h5ad	4721.5	CarTPatients
HumanLiverImmuneCells_GSE125188-liver-immune-cells-human-liver-10XV2.h5ad	3523	HumanLiverImmuneCells_GSE125188
atlasOfHumanTeeth-GSM4904136_Perio3_matrix.h5ad	4029	atlasOfHumanTeeth
oralMucosaAtlas-GSM5005059_PD153_matrix.h5ad	3757	oralMucosaAtlas
CarTPatients-Patient18-D7-CART_raw_feature_bc_matrix.h5ad	4922	CarTPatients
spatiotemporalIntestinalDev-A4_raw_feature_bc_matrix.h5ad	3890	spatiotemporalIntestinalDev
etiologyOfAutoimmuneRiskLoci-home_users_zshipony_oak_EZH2_scRNA_ADT_190924_KLW_test_Tonsil2b_count_outs_raw_feature_bc_matrix.h5ad	3958	etiologyOfAutoimmuneRiskLoci
immuneCellAtlasOfNeuroblastoma-GSM4445610_NB09_count.h5ad	4367.5	immuneCellAtlasOfNeuroblastoma
hepaticSpatialProteogenomics-GSM5764392_filtered_feature_bc_matrix_CS126.h5ad	3907	hepaticSpatialProteogenomics
POPVaginalWallAtlas-P10_raw_feature_bc_matrix.h5ad	4630.5	POPVaginalWallAtlas
POPVaginalWallAtlas-P16_raw_feature_bc_matrix.h5ad	5021	POPVaginalWallAtlas
ZhangLabPdBrainNuclei-GSM6106346_hsDG151PD_matrix.h5ad	3095.5	ZhangLabPdBrainNuclei
scRNASeqChildhoodLeukaemia-GSM3872438_HHD_1_matrix.h5ad	4322.5	scRNASeqChildhoodLeukaemia
etiologyOfAutoimmuneRiskLoci-home_users_zshipony_oak_EZH2_scRNA_ADT_190924_KLW_test_Tonsil3b_count_outs_raw_feature_bc_matrix.h5ad	4128	etiologyOfAutoimmuneRiskLoci
hepaticSpatialProteogenomics-GSM5764295_filtered_feature_bc_matrix_CS023.h5ad	5674	hepaticSpatialProteogenomics
MalePrimordialGermCells-GSM4257567_Male_Week_16_matrix.h5ad	4731	MalePrimordialGermCells
pulmonaryFibrosisPathobiology-GSM3489185_Donor_02_raw_gene_bc_matrices_h5.h5ad	3851	pulmonaryFibrosisPathobiology
transplantedKidneyOrganoids-GSM4044542_ThF_ML_D7_gene_count.h5ad	4774.5	transplantedKidneyOrganoids
HumanBCellsTonsils-BCP005_IgMnegMBC_5GEX_filtered_feature_bc_matrix.h5ad	4815	HumanBCellsTonsils
pulmonaryFibrosisPathobiology-GSM3489188_IPF_03_filtered_gene_bc_matrices_h5.h5ad	4011.5	pulmonaryFibrosisPathobiology
ocularAnteriorSegmentAtlas-GSE199013_HumanIris_count_matrix.h5ad	4974	ocularAnteriorSegmentAtlas
pulmonaryFibrosisPathobiology-GSM3489196_Myositis-ILD_01_filtered_gene_bc_matrices_h5.h5ad	4662.5	pulmonaryFibrosisPathobiology
etiologyOfAutoimmuneRiskLoci-home_users_zshipony_oak_EZH2_scRNA_ADT_190924_KLW_test_Tonsil3a_count_outs_raw_feature_bc_matrix.h5ad	4137	etiologyOfAutoimmuneRiskLoci
humanDiffuseTypeGastricCancerAtlas-GSM5101020_Pt3_Deep_CountMatrix.h5ad	4073	humanDiffuseTypeGastricCancerAtlas
TCellsNeuroinflammation-t-cells-neuroinflammation-human-blood-10XV3.h5ad	5245	TCellsNeuroinflammation
HumanBoneMarrowMyeloma-bone-marrow-myeloma-human-hematopoeitic-10XV2.h5ad	2969	HumanBoneMarrowMyeloma
HumanDevoKidneyAndOrganoids-GSM3534657_H17w_Z2_raw_feature_bc_matrix.h5ad	4762	HumanDevoKidneyAndOrganoids
HewittRetinalOrganoids-POAG_scRNA_Sample8_Raw_UMI_Matrix.h5ad	4672	HewittRetinalOrganoids
CarTPatients-Patient9-Infusion_raw_feature_bc_matrix.h5ad	4206	CarTPatients
atlasOfTestisAging-GSM6638221_marker_exprHA2.h5ad	3133	atlasOfTestisAging
HumanBCellsTonsils-BCP004_Total_5GEX_filtered_feature_bc_matrix.h5ad	4705	HumanBCellsTonsils
boneMarrowAnemia-GSM5515743_Normal1_matrix.h5ad	4210.5	boneMarrowAnemia
CarTPatients-Patient7-Infusion_raw_feature_bc_matrix.h5ad	4777	CarTPatients
Alkaslasi2021-Alkaslasi2021_GSM5111197_counts.h5ad	5723.5	Alkaslasi2021
hepaticSpatialProteogenomics-GSM5764268_filtered_feature_bc_matrix_CS88.h5ad	5471.5	hepaticSpatialProteogenomics
HumanCorneaDevelopment-GSE155683_counts_10PCW.h5ad	4524.5	HumanCorneaDevelopment
ocularAnteriorSegmentAtlas-GSE199013_HumanCornea_count_matrix.h5ad	5260	ocularAnteriorSegmentAtlas
SkinSystemicSclerosis-GSM4115885_SC124raw_feature_bc_matrix.h5ad	3913	SkinSystemicSclerosis
FreshAndFrozenTumours-GSM4186981_MGH125_fresh_channel1_raw_feature_bc_matrix.h5ad	4579.5	FreshAndFrozenTumours
chronicWoundDiabetes-GSM5520736_SC_NS-2_matrix.h5ad	4119	chronicWoundDiabetes
myocardialInfarction-snRNA_CK356_filtered_feature_bc_matrix.h5ad	3093	myocardialInfarction
hepaticSpatialProteogenomics-GSM5764264_filtered_feature_bc_matrix_CS48.h5ad	4266	hepaticSpatialProteogenomics
myocardialInfarction-spatial_ACH004_filtered_feature_bc_matrix.h5ad	5654	myocardialInfarction
AneurysmalHumanAorticTissue-aneursymal-aortic-tissue-human-blood-vessel-10XV3.h5ad	4403	AneurysmalHumanAorticTissue
AlsFtldMotorCortexSnRnaSeq-191112_ALS_115_snRNA-C1_counts_fil.h5ad	4013.5	AlsFtldMotorCortexSnRnaSeq
CarTPatients-Patient13-D7_raw_feature_bc_matrix.h5ad	4540	CarTPatients
CPmicroEnvironment-GSE165045_BL12_filtered_feature_bc_matrix.h5ad	3003	CPmicroEnvironment
LineageRecordingCerebralOrganoids-E-MTAB-10974_counts_org1-12.h5ad	5254	LineageRecordingCerebralOrganoids
scAnalysisOfEndometriosis-GSM6102561_E10_EcO_filtered_feature_bc_matrix.h5ad	5171	scAnalysisOfEndometriosis
HewittRetinalOrganoids-POAG_scRNA_Sample9_Raw_UMI_Matrix.h5ad	4989	HewittRetinalOrganoids
AlsFtldMotorCortexSnRnaSeq-191112_ALS_126_snRNA-A6_counts_fil.h5ad	3294	AlsFtldMotorCortexSnRnaSeq
HewittRetinalOrganoids-POAG_scRNA_Sample22_Raw_UMI_Matrix.h5ad	4606	HewittRetinalOrganoids
LiverAllograftDysfunction-GSE189539_Raw_gene_counts_matrix.h5ad	5613	LiverAllograftDysfunction
AlsFtldMotorCortexSnRnaSeq-201025_FTLD_235_snRNA-C7_counts_fil.h5ad	4458.5	AlsFtldMotorCortexSnRnaSeq
chronicWoundDiabetes-GSM5520740_SC_NS-6_matrix.h5ad	4221	chronicWoundDiabetes
CarTPatients-Patient7-D7_raw_feature_bc_matrix.h5ad	4938	CarTPatients
MalePrimordialGermCells-GSM4257566_Male_Week_15_matrix.h5ad	5458.5	MalePrimordialGermCells
ocularAnteriorSegmentAtlas-GSE199013_HumanMacula_count_matrix.h5ad	4816	ocularAnteriorSegmentAtlas
myocardialInfarction-spatial_10X0017_filtered_feature_bc_matrix.h5ad	3831	myocardialInfarction
TCellLymphomaHeterogeneity-GSM3679037_SC205dataframe.h5ad	3160	TCellLymphomaHeterogeneity
SARS_COV_2_receptorsBronchial-Counts_HBECs.h5ad	4941	SARS_COV_2_receptorsBronchial
FreshAndFrozenTumours-GSM4186959_NSCLC17_fresh-PDEC_channel1_raw_gene_bc_matrices_h5.h5ad	2675	FreshAndFrozenTumours
Human5Ovary10xChuva-GSM3557973_sampleC1_B1_i12E_filtered_gene_bc_matrices_h5.h5ad	5876.5	Human5Ovary10xChuva
ZhangLabPdBrainNuclei-GSM6106341_hsDG101HC_matrix.h5ad	4189.5	ZhangLabPdBrainNuclei
COVID-19AirwayEpitheliumImmune-raw_matrices_BIH-CoV-12_NS_3_raw_feature_bc_matrix.h5ad	1070	COVID
scRNASeqChildhoodLeukaemia-GSM3872441_PRE-T_2_matrix.h5ad	4558.5	scRNASeqChildhoodLeukaemia
ReconstituitionHumanThymus-GSM4838951_cTecI_matrix.h5ad	4690	ReconstituitionHumanThymus
CarTPatients-Patient8-D7-CART_raw_feature_bc_matrix.h5ad	4073	CarTPatients
COVID-19AirwayEpitheliumImmune-raw_matrices_BIH-CoV-19_NS_1_raw_feature_bc_matrix.h5ad	1390	COVID
HeterogeneityCD4TCells-GSM3430548_Donor1_matrix.h5ad	5485	HeterogeneityCD4TCells
HumanBrainEndothelialGBM-R3_N_matrix.h5ad	4805	HumanBrainEndothelialGBM
pulmonaryFibrosisPathobiology-GSM3489183_IPF_01_raw_gene_bc_matrices_h5.h5ad	2710	pulmonaryFibrosisPathobiology
CarTPatients-Patient24-D7-CART_raw_feature_bc_matrix.h5ad	5179.5	CarTPatients
POPVaginalWallAtlas-P12_raw_feature_bc_matrix.h5ad	5138.5	POPVaginalWallAtlas
AlsFtldMotorCortexSnRnaSeq-191112_ALS_124_snRNA-A3_counts_fil.h5ad	2863	AlsFtldMotorCortexSnRnaSeq
spatiotemporalIntestinalDev-A2_filtered_feature_bc_matrix.h5ad	4861	spatiotemporalIntestinalDev
Pitx2DevelopingHeart-pitx2-developing-mouse-heart-10XV2.h5ad	2760	Pitx2DevelopingHeart
SkeletalMuscleHumanMouse-transcriptional-profiles-mouse-skeletal-muscle-10XV2.h5ad	6338	SkeletalMuscleHumanMouse
proliferatingRetinoblastomaSCRNAseq-6_16PCW_Retina_raw_feature_bc_matrix.h5ad	4525	proliferatingRetinoblastomaSCRNAseq
SkinSystemicSclerosis-GSM4115879_SC60raw_feature_bc_matrix.h5ad	3402	SkinSystemicSclerosis
pulmonaryFibrosisPathobiology-GSM3489191_Donor_05_raw_gene_bc_matrices_h5.h5ad	4927	pulmonaryFibrosisPathobiology
POPVaginalWallAtlas-P9_raw_feature_bc_matrix.h5ad	4981.5	POPVaginalWallAtlas
pulmonaryFibrosisPathobiology-GSM3489184_IPF_02_filtered_gene_bc_matrices_h5.h5ad	4248	pulmonaryFibrosisPathobiology
hepaticSpatialProteogenomics-GSM5764265_filtered_feature_bc_matrix_CS52.h5ad	5849	hepaticSpatialProteogenomics
AlsFtldMotorCortexSnRnaSeq-191112_ALS_111_snRNA-B10_counts_fil.h5ad	3467	AlsFtldMotorCortexSnRnaSeq
CarTPatients-Patient5-Infusion_raw_feature_bc_matrix.h5ad	4832	CarTPatients
HewittRetinalOrganoids-POAG_scRNA_Sample19_Raw_UMI_Matrix.h5ad	5051	HewittRetinalOrganoids
CarTPatients-Patient10-Infusion_raw_feature_bc_matrix.h5ad	4969	CarTPatients
POPVaginalWallAtlas-P5_raw_feature_bc_matrix.h5ad	5161	POPVaginalWallAtlas
humanDiffuseTypeGastricCancerAtlas-GSM5101015_Pt1_Deep_CountMatrix.h5ad	3565.5	humanDiffuseTypeGastricCancerAtlas
COVID-19AirwayEpitheliumImmune-raw_matrices_BIH-Con-01_NS_5_raw_feature_bc_matrix.h5ad	4846	COVID
AlsFtldMotorCortexSnRnaSeq-191113_FTLD_211_snRNA-D7_counts_fil.h5ad	4002	AlsFtldMotorCortexSnRnaSeq
GSE132065_BloodTimeHuman-GSE132065_Tcell_activation_day1_rep2_matrix.h5ad	5640	GSE132065_BloodTimeHuman
DevelopingCardiacSystem-developing-cardiac-mouse-heart-10XV2.h5ad	6061.5	DevelopingCardiacSystem
snRNAseqOfDrgAndSpinalCordGlialCells-GSE189501_Spinal_10X_raw_UMI_count_matrix.h5ad	4205	snRNAseqOfDrgAndSpinalCordGlialCells
HumanBrainEndothelialGBM-R1_N_matrix.h5ad	5485.5	HumanBrainEndothelialGBM
pediatricRhabdomyosarcomaAtlas-GSM5390466_1801662_DYE2837_matrix.h5ad	5142	pediatricRhabdomyosarcomaAtlas
Blum2021MouseSpinal-GSM4911294_female5_7_30.h5ad	5113	Blum2021MouseSpinal
PulmonaryFibrosisGSE135893-GSE135893_matrix.h5ad	3700	PulmonaryFibrosisGSE135893
HewittRetinalOrganoids-POAG_scRNA_Sample24_Raw_UMI_Matrix.h5ad	4988	HewittRetinalOrganoids
AtlasOfTheHumanCorpusCavernosum-GSM6255909_Normal_3_gene_matrix.h5ad	5812	AtlasOfTheHumanCorpusCavernosum
POPVaginalWallAtlas-P14_raw_feature_bc_matrix.h5ad	5619	POPVaginalWallAtlas
pulmonaryFibrosisPathobiology-GSM3489194_SSc-ILD_01_filtered_gene_bc_matrices_h5.h5ad	5501	pulmonaryFibrosisPathobiology
ZhangLabPdBrainNuclei-GSM6106343_hsDG13HC_matrix.h5ad	4348	ZhangLabPdBrainNuclei
scRNASeqChildhoodLeukaemia-GSM3872439_HHD_2_matrix.h5ad	5221	scRNASeqChildhoodLeukaemia
myocardialInfarction-spatial_10X0018_raw_feature_bc_matrix.h5ad	2403	myocardialInfarction
Blum2021MouseSpinal-GSM4911293_male4_pilot_4_25.h5ad	4941.5	Blum2021MouseSpinal
HewittRetinalOrganoids-POAG_scRNA_Sample14_Raw_UMI_Matrix.h5ad	5164	HewittRetinalOrganoids
AlsFtldMotorCortexSnRnaSeq-191114_PN_324_snRNA-F7_counts_fil.h5ad	2791	AlsFtldMotorCortexSnRnaSeq
CPmicroEnvironment-GSE165045_BL3_filtered_feature_bc_matrix.h5ad	4556	CPmicroEnvironment
pediatricRhabdomyosarcomaAtlas-GSM5390464_1763618_DYE2657_matrix.h5ad	6028	pediatricRhabdomyosarcomaAtlas
atlasOfHumanTeeth-GSM4904138_Perio5_matrix.h5ad	5212	atlasOfHumanTeeth
POPVaginalWallAtlas-P6_raw_feature_bc_matrix.h5ad	4991	POPVaginalWallAtlas
CarTPatients-Patient17-D7-CART_raw_feature_bc_matrix.h5ad	6211.5	CarTPatients
lungPopulationsIPF-GSE136831_RawCounts_Sparse.h5ad	4573	lungPopulationsIPF
CarTPatients-Patient30-D7-CART_raw_feature_bc_matrix.h5ad	5798	CarTPatients
AlsFtldMotorCortexSnRnaSeq-201025_FTLD_240_snRNA-C12_counts_fil.h5ad	3252	AlsFtldMotorCortexSnRnaSeq
CarTPatients-Patient20-Infusion_raw_feature_bc_matrix.h5ad	3898	CarTPatients
boneMarrowAnemia-GSM5515741_AA1_matrix.h5ad	4775	boneMarrowAnemia
EpithelialDiversityHealthInflammation-epithelial-diversity-health-inflammation-human-digestive-10XV2.h5ad	2757	EpithelialDiversityHealthInflammation
CarTPatients-Patient19-D7-CART_raw_feature_bc_matrix.h5ad	5429	CarTPatients
LiverFibrosisZonation-GSM4085623_10x_1_matrix.h5ad	6385	LiverFibrosisZonation
CarTPatients-Patient9-D7-CART_raw_feature_bc_matrix.h5ad	4902	CarTPatients
SkinSystemicSclerosis-GSM4115881_SC69raw_feature_bc_matrix.h5ad	4183	SkinSystemicSclerosis
AlsFtldMotorCortexSnRnaSeq-201025_FTLD_232_snRNA-C5_counts_fil.h5ad	3131	AlsFtldMotorCortexSnRnaSeq
HewittRetinalOrganoids-POAG_scRNA_Sample20_Raw_UMI_Matrix.h5ad	5516	HewittRetinalOrganoids
etiologyOfAutoimmuneRiskLoci-home_users_zshipony_oak_EZH2_scRNA_ADT_190924_KLW_test_Tonsil1b_count_outs_raw_feature_bc_matrix.h5ad	4534.5	etiologyOfAutoimmuneRiskLoci
CarTPatients-Patient24-D7_raw_feature_bc_matrix.h5ad	5868	CarTPatients
Alkaslasi2021-Alkaslasi2021_GSM5111192_counts.h5ad	6583	Alkaslasi2021
SkinSystemicSclerosis-GSM4115889_SC189raw_feature_bc_matrix.h5ad	3826	SkinSystemicSclerosis
scRNASeqChildhoodLeukaemia-GSM3872440_PRE-T_1_matrix.h5ad	5783	scRNASeqChildhoodLeukaemia
AlsFtldMotorCortexSnRnaSeq-201019_ALS_108_snRNA-B6_counts_fil.h5ad	3195	AlsFtldMotorCortexSnRnaSeq
Reprogrammed_Dendritic_Cells-reprogrammed-dendritic-human-embryo-10XV2.h5ad	1085	Reprogrammed_Dendritic_Cells
pulmonaryFibrosisPathobiology-GSM3489195_Donor_07_filtered_gene_bc_matrices_h5.h5ad	5634	pulmonaryFibrosisPathobiology
HewittRetinalOrganoids-POAG_scRNA_Sample13_Raw_UMI_Matrix.h5ad	5274.5	HewittRetinalOrganoids
AlsFtldMotorCortexSnRnaSeq-191113_FTLD_217_snRNA-D11_counts_fil.h5ad	4090	AlsFtldMotorCortexSnRnaSeq
HumanColonicMesenchymeIBD-mesenchyme-ibd-mouse-colon-10XV2.h5ad	5362.5	HumanColonicMesenchymeIBD
hepaticSpatialProteogenomics-GSM5764297_filtered_feature_bc_matrix_CS025.h5ad	5750.5	hepaticSpatialProteogenomics
POPVaginalWallAtlas-N5_raw_feature_bc_matrix.h5ad	5232	POPVaginalWallAtlas
CarTPatients-Patient27-D7-CART_raw_feature_bc_matrix.h5ad	6207	CarTPatients
immuneCellsDuringSkinDevelopment-GSM5420672_WBC12_matrix.h5ad	4425	immuneCellsDuringSkinDevelopment
SingleCellTranscriptomeCOPD-GSM5282544_JK03_matrix.h5ad	4343.5	SingleCellTranscriptomeCOPD
hepaticSpatialProteogenomics-GSM5764296_filtered_feature_bc_matrix_CS024.h5ad	5612	hepaticSpatialProteogenomics
CarTPatients-Patient30-Infusion_raw_feature_bc_matrix.h5ad	2942.5	CarTPatients
HewittRetinalOrganoids-POAG_scRNA_Sample18_Raw_UMI_Matrix.h5ad	5395	HewittRetinalOrganoids
Alkaslasi2021-GSE167597_allMN_countsmatrix.h5ad	6276	Alkaslasi2021
COVID-19AirwayEpitheliumImmune-raw_matrices_BIH-CoV-15_NS_4_raw_feature_bc_matrix.h5ad	1442	COVID
Alkaslasi2021-Alkaslasi2021_GSM5111199_counts.h5ad	6722.5	Alkaslasi2021
immuneCellsDuringSkinDevelopment-GSM5420671_WBC11_matrix.h5ad	5474	immuneCellsDuringSkinDevelopment
spatiotemporalIntestinalDev-A4_filtered_feature_bc_matrix.h5ad	5316	spatiotemporalIntestinalDev
POPVaginalWallAtlas-P15_raw_feature_bc_matrix.h5ad	5844	POPVaginalWallAtlas
ocularAnteriorSegmentAtlas-GSE199013_HumanTMCSW_count_matrix.h5ad	5576	ocularAnteriorSegmentAtlas
CarTPatients-Patient2-D7_raw_feature_bc_matrix.h5ad	5429	CarTPatients
scRNASeqChildhoodLeukaemia-GSM3872443_PBMMC_2_matrix.h5ad	5628	scRNASeqChildhoodLeukaemia
immuneCellsDuringSkinDevelopment-GSM5420673_WBC13_matrix.h5ad	5119	immuneCellsDuringSkinDevelopment
HumanNeonatalForeskin-GSM4431904_Donor4_ForeskinEpidermis_10XGenomics_matrix.h5ad	5862	HumanNeonatalForeskin
pulmonaryFibrosisPathobiology-GSM3489192_HP_01_raw_gene_bc_matrices_h5.h5ad	3168.5	pulmonaryFibrosisPathobiology
TCellLymphomaHeterogeneity-GSM3679040_Labeled_SC124_080317_SK_NOR_GRCh38raw.h5ad	4619	TCellLymphomaHeterogeneity
COVID-19AirwayEpitheliumImmune-raw_matrices_BIH-CoV-07_NS_1_raw_feature_bc_matrix.h5ad	3261	COVID
COVID-19AirwayEpitheliumImmune-raw_matrices_BIH-CoV-15_NS_3_raw_feature_bc_matrix.h5ad	1451	COVID
spatiotemporalIntestinalDev-GSM4808341_matrix.h5ad	3346	spatiotemporalIntestinalDev
Alkaslasi2021-GSM5111199_Thoracic_F_raw_feature_bc_matrix.h5ad	6333.5	Alkaslasi2021
AtlasOfTheHumanCorpusCavernosum-GSM6255912_non-DM3_gene_matrix.h5ad	6246	AtlasOfTheHumanCorpusCavernosum
Human5Ovary10xChuva-GSM3557960_sample10_B2_i10D_filtered_gene_bc_matrices_h5.h5ad	6675	Human5Ovary10xChuva
AlsFtldMotorCortexSnRnaSeq-201025_FTLD_237_snRNA-C9_counts_fil.h5ad	3721	AlsFtldMotorCortexSnRnaSeq
humanCorticalDevelopmentLandscape-GSM5138524_RL2125_1y_a_snRNAseq_raw_feature_bc_matrix.h5ad	5206	humanCorticalDevelopmentLandscape
spatiotemporalIntestinalDev-GSM4808345_matrix.h5ad	4366	spatiotemporalIntestinalDev
AlsFtldMotorCortexSnRnaSeq-191112_ALS_129_snRNA-A2_counts_fil.h5ad	4091	AlsFtldMotorCortexSnRnaSeq
myocardialInfarction-spatial_10X0018_filtered_feature_bc_matrix.h5ad	2716	myocardialInfarction
FreshAndFrozenTumours-GSM4186985_HTAPP-624-SMP-3212_fresh_channel1_raw_feature_bc_matrix.h5ad	4243.5	FreshAndFrozenTumours
HumanDevoKidneyAndOrganoids-GSM3534656_H17w_Z1_raw_feature_bc_matrix.h5ad	6095	HumanDevoKidneyAndOrganoids
HumanLiverImmuneCells_GSE125188-liver-immune-cells-human-spleen-10XV2.h5ad	4368	HumanLiverImmuneCells_GSE125188
hepaticSpatialProteogenomics-GSM5764263_filtered_feature_bc_matrix_CS16.h5ad	5872	hepaticSpatialProteogenomics
SkinSystemicSclerosis-GSM4115883_SC86raw_feature_bc_matrix.h5ad	5015.5	SkinSystemicSclerosis
FetalLiverHaematopoiesis-fetal-development-human-skin-10XV2.h5ad	6935	FetalLiverHaematopoiesis
hepaticSpatialProteogenomics-GSM5764276_filtered_feature_bc_matrix_CS96.h5ad	6526	hepaticSpatialProteogenomics
scAnalysisOfEndometriosis-GSM6102541_E03_EcPA_filtered_feature_bc_matrix.h5ad	5984	scAnalysisOfEndometriosis
HumanBrainEndothelialGBM-R2_N_matrix.h5ad	6534	HumanBrainEndothelialGBM
HumanBrainEndothelialGBM-R1_T_matrix.h5ad	3184	HumanBrainEndothelialGBM
Alkaslasi2021-GSM5111196_Thoracic_M_raw_feature_bc_matrix.h5ad	6748	Alkaslasi2021
CarTPatients-Patient3-Infusion_raw_feature_bc_matrix.h5ad	6128	CarTPatients
AlsFtldMotorCortexSnRnaSeq-191113_FTLD_218_snRNA-H4_counts_fil.h5ad	3930	AlsFtldMotorCortexSnRnaSeq
MalePrimordialGermCells-Male_Week_12_matrix.h5ad	5647.5	MalePrimordialGermCells
HumanHematopoieticProgenitors-GSM3305361_MLP_raw_counts.h5ad	6093.5	HumanHematopoieticProgenitors
nasalMucosaLifespan-GSM4964332_Control_Pool_2_Rep4_filtered_feature_matrix.h5ad	3339	nasalMucosaLifespan
CarTPatients-Patient22-D7-CART_raw_feature_bc_matrix.h5ad	5964	CarTPatients
oralMucosaAtlas-GSM5177036_BM165_matrix.h5ad	6250.5	oralMucosaAtlas
CPmicroEnvironment-GSE165045_BL6_filtered_feature_bc_matrix.h5ad	2774	CPmicroEnvironment
chronicApicalPeriodontitis-GSM5509266_SampleC_matrix.h5ad	3187	chronicApicalPeriodontitis
FreshAndFrozenTumours-GSM4186971_HTAPP-254-SMP-571_LD_channel1_raw_gene_bc_matrices_h5.h5ad	3341	FreshAndFrozenTumours
FreshAndFrozenTumours-GSM4186972_HTAPP-735-SMP-3841_fresh_channel2_raw_gene_bc_matrices_h5.h5ad	5497	FreshAndFrozenTumours
SingleCellTranscriptomeCOPD-GSM5282547_JK11_matrix.h5ad	4463	SingleCellTranscriptomeCOPD
AlsFtldMotorCortexSnRnaSeq-191113_FTLD_204_snRNA-D4_counts_fil.h5ad	3960	AlsFtldMotorCortexSnRnaSeq
spatiotemporalIntestinalDev-A8_filtered_feature_bc_matrix.h5ad	6547	spatiotemporalIntestinalDev
AtlasOfTheHumanCorpusCavernosum-GSM6255914_Diabetes_2_gene_martix.h5ad	6664	AtlasOfTheHumanCorpusCavernosum
TCellLymphomaHeterogeneity-GSM3679034_Labeled_SC82_060617_SK_MF5_GRCh38raw.h5ad	1552.5	TCellLymphomaHeterogeneity
DevelopingMouseKidneyHumanKidneyOrganoids-Developing-kidney-organoids-human-skin-10XV2.h5ad	6492	DevelopingMouseKidneyHumanKidneyOrganoids
AlsFtldMotorCortexSnRnaSeq-191112_ALS_118_snRNA-C4_counts_fil.h5ad	3269	AlsFtldMotorCortexSnRnaSeq
AlsFtldMotorCortexSnRnaSeq-191114_PN_322_snRNA-F5_counts_fil.h5ad	4329	AlsFtldMotorCortexSnRnaSeq
COVID-19AirwayEpitheliumImmune-raw_matrices_BIH-CoV-12_NS_2_raw_feature_bc_matrix.h5ad	1076	COVID
scAnalysisOfEndometriosis-GSM6102544_E04_EcPA_filtered_feature_bc_matrix.h5ad	7404	scAnalysisOfEndometriosis
AlsFtldMotorCortexSnRnaSeq-191112_ALS_116_snRNA-C2_counts_fil.h5ad	4220	AlsFtldMotorCortexSnRnaSeq
SingleCellTranscriptomeCOPD-GSM5282540_JK08_matrix.h5ad	3023	SingleCellTranscriptomeCOPD
ReconstituitionHumanThymus-GSM4838953_mTecI_matrix.h5ad	5424	ReconstituitionHumanThymus
humanCorticalDevelopmentLandscape-GSM5640801_RL2340_9mth_organoid_snRNAseq_raw_feature_bc_matrix.h5ad	7113	humanCorticalDevelopmentLandscape
etiologyOfAutoimmuneRiskLoci-home_users_zshipony_oak_EZH2_scRNA_ADT_190924_KLW_test_Tonsil1a_count_outs_raw_feature_bc_matrix.h5ad	5128	etiologyOfAutoimmuneRiskLoci
FreshAndFrozenTumours-GSM4186960_NSCLC17_fresh-cd45n_channel1_raw_gene_bc_matrices_h5.h5ad	5954.5	FreshAndFrozenTumours
AlsFtldMotorCortexSnRnaSeq-200721_FTLD_214_snRNA-A12_counts_fil.h5ad	4763	AlsFtldMotorCortexSnRnaSeq
POPVaginalWallAtlas-P8_raw_feature_bc_matrix.h5ad	6222	POPVaginalWallAtlas
earlyHumanEmbryogenesisAtlas-GSE157329_raw_counts.h5ad	6308	earlyHumanEmbryogenesisAtlas
healthyAirwaysAtlas-Raw_exprMatrix_grch38.h5ad	6101	healthyAirwaysAtlas
AlsFtldMotorCortexSnRnaSeq-191112_ALS_114_snRNA-B12_counts_fil.h5ad	4023.5	AlsFtldMotorCortexSnRnaSeq
COVID-19AirwayEpitheliumImmune-raw_matrices_BIH-Con-01_NS_3_raw_feature_bc_matrix.h5ad	4610.5	COVID
HewittRetinalOrganoids-POAG_scRNA_Sample7_Raw_UMI_Matrix.h5ad	5475	HewittRetinalOrganoids
SingleCellTranscriptomeCOPD-GSM5282541_JK09_matrix.h5ad	4939	SingleCellTranscriptomeCOPD
CervicalCancerLandscape-tumor_matrix.h5ad	6304	CervicalCancerLandscape
GSE132465_colorectal_cancer-GSE144735_processed_KUL3_CRC_10X_raw_UMI_count_matrix.h5ad	4549	GSE132465_colorectal_cancer
AlsFtldMotorCortexSnRnaSeq-191112_ALS_122_snRNA-D2_counts_fil.h5ad	4503.5	AlsFtldMotorCortexSnRnaSeq
HewittRetinalOrganoids-POAG_scRNA_Sample25_Raw_UMI_Matrix.h5ad	5736	HewittRetinalOrganoids
Alkaslasi2021-Alkaslasi2021_GSM5111196_counts.h5ad	7475	Alkaslasi2021
HumanDevoKidneyAndOrganoids-GSM3534663_HuOrg_D28_2_raw_feature_bc_matrix.h5ad	6224	HumanDevoKidneyAndOrganoids
HumanDevoKidneyAndOrganoids-GSM3534662_HuOrg_D28_1_raw_feature_bc_matrix.h5ad	6263.5	HumanDevoKidneyAndOrganoids
POPVaginalWallAtlas-P2_raw_feature_bc_matrix.h5ad	6521.5	POPVaginalWallAtlas
HumanBCellsTonsils-BCP009_Total_5GEX_filtered_feature_bc_matrix.h5ad	5415.5	HumanBCellsTonsils
SingleCellTranscriptomeCOPD-GSM5282545_JK04_matrix.h5ad	3410.5	SingleCellTranscriptomeCOPD
AlsFtldMotorCortexSnRnaSeq-191114_PN_325_snRNA-F8_counts_fil.h5ad	4133.5	AlsFtldMotorCortexSnRnaSeq
POPVaginalWallAtlas-P3_raw_feature_bc_matrix.h5ad	5982	POPVaginalWallAtlas
HumanHematopoieticProfiling-CD34-profiling-human-hematopoietic-10XV2.h5ad	6712.5	HumanHematopoieticProfiling
COVID-19AirwayEpitheliumImmune-raw_matrices_BIH-CoV-17_NS_1_raw_feature_bc_matrix.h5ad	3735	COVID
COVID-19AirwayEpitheliumImmune-raw_matrices_BIH-CoV-10_NS_1_raw_feature_bc_matrix.h5ad	3872.5	COVID
SkinSystemicSclerosis-GSM4115886_SC125raw_feature_bc_matrix.h5ad	5131	SkinSystemicSclerosis
AlsFtldMotorCortexSnRnaSeq-201019_ALS_106_snRNA-B5_counts_fil.h5ad	3453	AlsFtldMotorCortexSnRnaSeq
AlsFtldMotorCortexSnRnaSeq-191114_PN_309_snRNA-F1_counts_fil.h5ad	4486	AlsFtldMotorCortexSnRnaSeq
AlsFtldMotorCortexSnRnaSeq-191114_PN_317_snRNA-F2_counts_fil.h5ad	3670	AlsFtldMotorCortexSnRnaSeq
pediatricRhabdomyosarcomaAtlas-GSM5390472_1801659_DYE2834_matrix.h5ad	6670	pediatricRhabdomyosarcomaAtlas
Delile2019SpatialSpinal-UMI_count.h5ad	5979	Delile2019SpatialSpinal
AlsFtldMotorCortexSnRnaSeq-191113_FTLD_202_snRNA-D3_counts_fil.h5ad	4224	AlsFtldMotorCortexSnRnaSeq
CPmicroEnvironment-GSE165045_BL2_filtered_feature_bc_matrix.h5ad	5049	CPmicroEnvironment
pediatricRhabdomyosarcomaAtlas-GSM5390459_1801661_DYE2836_matrix.h5ad	6982	pediatricRhabdomyosarcomaAtlas
Milich2021MouseSpinal-GSE162610_sci_mat.h5ad	6335	Milich2021MouseSpinal
CarTPatients-Patient10-D7_raw_feature_bc_matrix.h5ad	6180	CarTPatients
pediatricRhabdomyosarcomaAtlas-GSM5390473_1763615_DYE2654_matrix.h5ad	7672	pediatricRhabdomyosarcomaAtlas
humanEndometriumDynamics-4861STDY7387183.h5ad	6466	humanEndometriumDynamics
FreshAndFrozenTumours-GSM4186964_HTAPP-StJude-SMP-PDX1_cell_channel1_raw_gene_bc_matrices_h5.h5ad	7562	FreshAndFrozenTumours
CarTPatients-Patient4-Infusion_raw_feature_bc_matrix.h5ad	6675	CarTPatients
SkinSystemicSclerosis-GSM4115884_SC119raw_feature_bc_matrix.h5ad	5841	SkinSystemicSclerosis
HumanCorneaDevelopment-GSE155683_counts_13PCW.h5ad	7871	HumanCorneaDevelopment
COVID-19AirwayEpitheliumImmune-raw_matrices_BIH-Con-01_NS_1_raw_feature_bc_matrix.h5ad	4066	COVID
CarTPatients-Patient28-D7-CART_raw_feature_bc_matrix.h5ad	6826	CarTPatients
scHumanPancreaticIslets-GSE183568_raw_gene_cell_counts.h5ad	7041	scHumanPancreaticIslets
ZhangLabPdBrainNuclei-GSM6106351_hsDG99HC_matrix.h5ad	4996.5	ZhangLabPdBrainNuclei
hepaticSpatialProteogenomics-GSM5764393_filtered_feature_bc_matrix_CS127.h5ad	7019	hepaticSpatialProteogenomics
AlsFtldMotorCortexSnRnaSeq-201025_FTLD_238_snRNA-C10_counts_fil.h5ad	5064	AlsFtldMotorCortexSnRnaSeq
pulmonaryFibrosisPathobiology-GSM3489198_SSc-ILD_02_filtered_gene_bc_matrices_h5.h5ad	7005	pulmonaryFibrosisPathobiology
AlsFtldMotorCortexSnRnaSeq-191112_ALS_110_snRNA-B9_counts_fil.h5ad	4113	AlsFtldMotorCortexSnRnaSeq
ReconstituitionHumanThymus-GSM4838954_mTecII_matrix.h5ad	7202	ReconstituitionHumanThymus
AlsFtldMotorCortexSnRnaSeq-200721_FTLD_206_snRNA-A10_counts_fil.h5ad	4154	AlsFtldMotorCortexSnRnaSeq
chronicApicalPeriodontitis-GSM5509264_SampleA_matrix.h5ad	6412	chronicApicalPeriodontitis
pulmonaryFibrosisPathobiology-GSM3489182_Donor_01_raw_gene_bc_matrices_h5.h5ad	7740	pulmonaryFibrosisPathobiology
HewittRetinalOrganoids-POAG_scRNA_Sample23_Raw_UMI_Matrix.h5ad	6764	HewittRetinalOrganoids
ColonImmune10XSS2VDJ-niches-human-intestine-10XV2.h5ad	4685	ColonImmune10XSS2VDJ
SingleCellTranscriptomeCOPD-GSM5282542_JK10_matrix.h5ad	4881	SingleCellTranscriptomeCOPD
ZhangLabPdBrainNuclei-GSM6106350_hsDG30HC_matrix.h5ad	5384	ZhangLabPdBrainNuclei
scAnalysisOfEndometriosis-GSM6102550_E06_EcP_filtered_feature_bc_matrix.h5ad	5745.5	scAnalysisOfEndometriosis
immuneCellsDuringSkinDevelopment-GSM5420670_WBC10_matrix.h5ad	6093	immuneCellsDuringSkinDevelopment
SingleCellTranscriptomeCOPD-GSM5282548_JK12_matrix.h5ad	4789	SingleCellTranscriptomeCOPD
POPVaginalWallAtlas-P13_raw_feature_bc_matrix.h5ad	6314	POPVaginalWallAtlas
HewittRetinalOrganoids-POAG_scRNA_Sample3_Raw_UMI_Matrix.h5ad	5632	HewittRetinalOrganoids
SingleCellTranscriptomeCOPD-GSM5282546_JK06_matrix.h5ad	4731	SingleCellTranscriptomeCOPD
CarTPatients-Patient29-D7-CART-retreatment_raw_feature_bc_matrix.h5ad	7019.5	CarTPatients
FreshAndFrozenTumours-GSM4186973_HTAPP-285-SMP-751_fresh_channel1_raw_gene_bc_matrices_h5.h5ad	1918.5	FreshAndFrozenTumours
nasalMucosaLifespan-GSM4964329_Control_Pool_2_Rep1_filtered_feature_matrix.h5ad	3599.5	nasalMucosaLifespan
ZhangLabPdBrainNuclei-GSM6106344_hsDG142PD_matrix.h5ad	5359	ZhangLabPdBrainNuclei
hepaticSpatialProteogenomics-GSM5764274_filtered_feature_bc_matrix_CS94.h5ad	7963.5	hepaticSpatialProteogenomics
AlsFtldMotorCortexSnRnaSeq-191113_FTLD_209_snRNA-D6_counts_fil.h5ad	6677.5	AlsFtldMotorCortexSnRnaSeq
HumanNeonatalForeskin-GSM4431902_Donor2_ForeskinEpidermis_10XGenomics_matrix.h5ad	7199.5	HumanNeonatalForeskin
pediatricRhabdomyosarcomaAtlas-GSM5390465_1801664_DYE2839_matrix.h5ad	7419	pediatricRhabdomyosarcomaAtlas
nasalMucosaLifespan-GSM4964330_Control_Pool_2_Rep2_filtered_feature_matrix.h5ad	3750.5	nasalMucosaLifespan
AlsFtldMotorCortexSnRnaSeq-191112_ALS_127_snRNA-A4_counts_fil.h5ad	4692.5	AlsFtldMotorCortexSnRnaSeq
POPVaginalWallAtlas-N2_raw_feature_bc_matrix.h5ad	6750	POPVaginalWallAtlas
ZhangLabPdBrainNuclei-GSM6106342_HSDG10HC_matrix.h5ad	5637	ZhangLabPdBrainNuclei
AlsFtldMotorCortexSnRnaSeq-201019_ALS_113_snRNA-B7_counts_fil.h5ad	6392.5	AlsFtldMotorCortexSnRnaSeq
POPVaginalWallAtlas-P1_raw_feature_bc_matrix.h5ad	7051	POPVaginalWallAtlas
scAnalysisOfEndometriosis-GSM6102549_E05_EuE_filtered_feature_bc_matrix.h5ad	6008.5	scAnalysisOfEndometriosis
HumanCorneaDevelopment-GSE155683_counts_20_21PCW.h5ad	6748.5	HumanCorneaDevelopment
CarTPatients-Patient29-Infusion_raw_feature_bc_matrix.h5ad	5068	CarTPatients
humanIntestinalEpitheliumAtlas-GSE185224_Donor2_filtered_feature_bc_matrix.h5ad	7431	humanIntestinalEpitheliumAtlas
scAnalysisOfEndometriosis-GSM6102556_E09_EcO_filtered_feature_bc_matrix.h5ad	6110	scAnalysisOfEndometriosis
AlsFtldMotorCortexSnRnaSeq-191112_ALS_130_snRNA-A5_counts_fil.h5ad	5325	AlsFtldMotorCortexSnRnaSeq
HumanThymicDevelopment-thymic-development-human-thymus-10XV3.h5ad	6048.5	HumanThymicDevelopment
HumanNailMesenchymalEpithelial-GSM4816777_Poly02_matrix.h5ad	5465.5	HumanNailMesenchymalEpithelial
breastTranscriptomeAtlas-GSE180878_Li_Brugge_10XscRNAseq_GeneCellMatrix_RNAcounts_human.h5ad	6574	breastTranscriptomeAtlas
SkinSystemicSclerosis-GSM4115888_SC188raw_feature_bc_matrix.h5ad	5326.5	SkinSystemicSclerosis
nasalMucosaLifespan-GSM4964331_Control_Pool_2_Rep3_filtered_feature_matrix.h5ad	3754	nasalMucosaLifespan
POPVaginalWallAtlas-N3_raw_feature_bc_matrix.h5ad	6646	POPVaginalWallAtlas
AtlasOfTheHumanCorpusCavernosum-GSM6255907_Normal_1_gene_martix.h5ad	7125	AtlasOfTheHumanCorpusCavernosum
ZhangLabPdBrainNuclei-GSM6106345_HSDG148PD_matrix.h5ad	5729	ZhangLabPdBrainNuclei
hepaticSpatialProteogenomics-GSM5764270_filtered_feature_bc_matrix_CS90.h5ad	8193	hepaticSpatialProteogenomics
CarTPatients-Patient29-D7-CART_raw_feature_bc_matrix.h5ad	6668	CarTPatients
ProximalEpididymisCFTR-proximal-epididymis-human-testis-10XV2.h5ad	2394	ProximalEpididymisCFTR
COVID-19AirwayEpitheliumImmune-raw_matrices_BIH-Con-01_NS_4_raw_feature_bc_matrix.h5ad	5982	COVID
COVID-19AirwayEpitheliumImmune-raw_matrices_BIH-Con-01_NS_2_raw_feature_bc_matrix.h5ad	6286.5	COVID
FetalLiverHaematopoiesis-fetal-development-human-liver-10XV2.h5ad	3783	FetalLiverHaematopoiesis
AlsFtldMotorCortexSnRnaSeq-191114_PN_307_snRNA-E11_counts_fil.h5ad	4867.5	AlsFtldMotorCortexSnRnaSeq
DevelopmentalCellProgramsSkin-arrayexpress_counts.h5ad	7649	DevelopmentalCellProgramsSkin
CarTPatients-Patient31-D7-CART_raw_feature_bc_matrix.h5ad	7243	CarTPatients
AlsFtldMotorCortexSnRnaSeq-191113_FTLD_207_snRNA-D5_counts_fil.h5ad	5942	AlsFtldMotorCortexSnRnaSeq
scAnalysisOfEndometriosis-GSM6102545_E04_EcP_filtered_feature_bc_matrix.h5ad	7661	scAnalysisOfEndometriosis
GSE132465_colorectal_cancer-GSE132257_GEO_processed_protocol_and_fresh_frozen_raw_UMI_count_matrix.h5ad	4277	GSE132465_colorectal_cancer
proliferatingRetinoblastomaSCRNAseq-1_10PCW_Retina_raw_feature_bc_matrix.h5ad	6991	proliferatingRetinoblastomaSCRNAseq
MouseEndodermProject-mouse_endoderm_project-mouse-embryo-10xV2.h5ad	4268.5	MouseEndodermProject
scAnalysisOfEndometriosis-GSM6102537_E01_EuE_filtered_feature_bc_matrix.h5ad	5756	scAnalysisOfEndometriosis
FemalePrimordialGermCells-GSM4257929_Female_Week_13_raw_feature_bc_matrix.h5ad	6274	FemalePrimordialGermCells
HumanPancreasNormalandDiseased-GSM5032772_ZX-3_expression_matrix.h5ad	5596.5	HumanPancreasNormalandDiseased
myocardialInfarction-spatial_10X0020_raw_feature_bc_matrix.h5ad	10256	myocardialInfarction
HumanBCellsTonsils-BCP008_Total_5GEX_filtered_feature_bc_matrix.h5ad	6004.5	HumanBCellsTonsils
humanDiffuseTypeGastricCancerAtlas-GSM5101014_Pt1_Superficial_CountMatrix.h5ad	2963	humanDiffuseTypeGastricCancerAtlas
pulmonaryFibrosisPathobiology-GSM3489185_Donor_02_filtered_gene_bc_matrices_h5.h5ad	7319	pulmonaryFibrosisPathobiology
AtlasOfTheHumanCorpusCavernosum-GSM6255913_Diabetes_1_gene_matrix.h5ad	7780	AtlasOfTheHumanCorpusCavernosum
HumanCorneaDevelopment-GSE155683_counts_17_18PCW.h5ad	9182	HumanCorneaDevelopment
AlsFtldMotorCortexSnRnaSeq-191114_PN_304_snRNA-E9_counts_fil.h5ad	4737.5	AlsFtldMotorCortexSnRnaSeq
humanBloodCiteSeq2-GSM5008737_RNA_3P-matrix.h5ad	7527	humanBloodCiteSeq2
scAnalysisOfEndometriosis-GSM6102555_E08_EuE_filtered_feature_bc_matrix.h5ad	6018	scAnalysisOfEndometriosis
scAnalysisOfEndometriosis-GSM6102559_E09_EcP_filtered_feature_bc_matrix.h5ad	5611	scAnalysisOfEndometriosis
HumanCorneaDevelopment-GSE155683_counts_12PCW.h5ad	8788	HumanCorneaDevelopment
COVID-19AirwayEpitheliumImmune-raw_matrices_BIH-CoV-04_NS_1_raw_feature_bc_matrix.h5ad	2090	COVID
SARSCov2ChildrenAdults-GSM5134115_Sample_4_filtered_feature_bc_matrix.h5ad	6889	SARSCov2ChildrenAdults
AtlasOfTheHumanCorpusCavernosum-GSM6255910_non-DM1_gene_matrix.h5ad	8165	AtlasOfTheHumanCorpusCavernosum
HumanBrainEndothelialGBM-R3_T_matrix.h5ad	8806	HumanBrainEndothelialGBM
AlsFtldMotorCortexSnRnaSeq-191114_PN_301_snRNA-E7_counts_fil.h5ad	4193	AlsFtldMotorCortexSnRnaSeq
SingleCellTranscriptomeCOPD-GSM5282539_JK07_matrix.h5ad	4169	SingleCellTranscriptomeCOPD
SARSCov2ChildrenAdults-GSM5134113_Sample_2_filtered_feature_bc_matrix.h5ad	7106	SARSCov2ChildrenAdults
GSE132465_colorectal_cancer-GSE132465_GEO_processed_CRC_10X_raw_UMI_count_matrix.h5ad	4366	GSE132465_colorectal_cancer
TCellLymphomaHeterogeneity-GSM3679041_Labeled_SC125_080317_SK_NOR_GRCh38raw.h5ad	6115.5	TCellLymphomaHeterogeneity
scAnalysisOfEndometriosis-GSM6102552_E07_EcO_filtered_feature_bc_matrix.h5ad	7454.5	scAnalysisOfEndometriosis
AlsFtldMotorCortexSnRnaSeq-191114_PN_306_snRNA-E10_counts_fil.h5ad	5637	AlsFtldMotorCortexSnRnaSeq
LiverFibrosisZonation-GSM4085625_10x_3_matrix.h5ad	9491.5	LiverFibrosisZonation
CarTPatients-Patient26-D7-CART_raw_feature_bc_matrix.h5ad	8670	CarTPatients
nasalMucosaLifespan-GSM4964334_Control_Pool_3_Rep2_filtered_feature_matrix.h5ad	3620	nasalMucosaLifespan
SARSCov2ChildrenAdults-GSM5134114_Sample_3_filtered_feature_bc_matrix.h5ad	7516	SARSCov2ChildrenAdults
spatiotemporalIntestinalDev-A7_filtered_feature_bc_matrix.h5ad	9296	spatiotemporalIntestinalDev
HumanNailMesenchymalEpithelial-GSM4816779_Poly04_matrix.h5ad	5634.5	HumanNailMesenchymalEpithelial
FetalLiverHaematopoiesis-fetal-development-human-yolk-sac-10XV2.h5ad	6806	FetalLiverHaematopoiesis
AtlasOfTheHumanCorpusCavernosum-GSM6255908_Normal_2_gene_matrix.h5ad	8651.5	AtlasOfTheHumanCorpusCavernosum
hepaticSpatialProteogenomics-GSM5764272_filtered_feature_bc_matrix_CS92.h5ad	6332	hepaticSpatialProteogenomics
POPVaginalWallAtlas-P7_raw_feature_bc_matrix.h5ad	8069.5	POPVaginalWallAtlas
pulmonaryFibrosisPathobiology-GSM3489193_Donor_06_filtered_gene_bc_matrices_h5.h5ad	8227	pulmonaryFibrosisPathobiology
SARSCov2ChildrenAdults-GSM5134112_Sample_1_filtered_feature_bc_matrix.h5ad	7090	SARSCov2ChildrenAdults
Alkaslasi2021-Alkaslasi2021_GSM5111198_counts.h5ad	9472	Alkaslasi2021
SingleCellTranscriptomeCOPD-GSM5282538_JK05_matrix.h5ad	3235	SingleCellTranscriptomeCOPD
TranscriptionalFeaturesHairFollicles-GSM3717038_10X2-data.h5ad	6639	TranscriptionalFeaturesHairFollicles
AlsFtldMotorCortexSnRnaSeq-201019_ALS_103_snRNA-B3_counts_fil.h5ad	4327	AlsFtldMotorCortexSnRnaSeq
hepaticSpatialProteogenomics-GSM5764428_filtered_feature_bc_matrix_JBO022.h5ad	9775.5	hepaticSpatialProteogenomics
LineageRecordingCerebralOrganoids-E-MTAB-10971_counts.h5ad	7701.5	LineageRecordingCerebralOrganoids
pediatricRhabdomyosarcomaAtlas-GSM5390471_1801660_DYE2835_matrix.h5ad	8765	pediatricRhabdomyosarcomaAtlas
iPSCderivedTenocyte-GSM4743492_5_SYN_day2_matrix.h5ad	469	iPSCderivedTenocyte
AlsFtldMotorCortexSnRnaSeq-191112_ALS_128_snRNA-A7_counts_fil.h5ad	5093.5	AlsFtldMotorCortexSnRnaSeq
CarTPatients-Patient25-D7-CART_raw_feature_bc_matrix.h5ad	8662.5	CarTPatients
CarTPatients-Patient10-D7-CART_raw_feature_bc_matrix.h5ad	6592.5	CarTPatients
Blum2021MouseSpinal-GSM4911292_female5_6_25.h5ad	7884	Blum2021MouseSpinal
SC_analysis_kidney_organoids_fetal_kidney-GSE114802_org_matrix.h5ad	8470	SC_analysis_kidney_organoids_fetal_kidney
TissueStability-tissue-stability-human-esophagus-10XV2.h5ad	7338	TissueStability
AlsFtldMotorCortexSnRnaSeq-191114_PN_303_snRNA-E8_counts_fil.h5ad	4676	AlsFtldMotorCortexSnRnaSeq
AlsFtldMotorCortexSnRnaSeq-191112_ALS_112_snRNA-D1_counts_fil.h5ad	7148	AlsFtldMotorCortexSnRnaSeq
AlsFtldMotorCortexSnRnaSeq-191113_FTLD_228_snRNA-E5_counts_fil.h5ad	5644	AlsFtldMotorCortexSnRnaSeq
pulmonaryFibrosisPathobiology-GSM3489182_Donor_01_filtered_gene_bc_matrices_h5.h5ad	9072.5	pulmonaryFibrosisPathobiology
pulmonaryFibrosisPathobiology-GSM3489191_Donor_05_filtered_gene_bc_matrices_h5.h5ad	8033	pulmonaryFibrosisPathobiology
HumanCorneaDevelopment-GSE155683_counts_16PCW.h5ad	9398	HumanCorneaDevelopment
ZhangLabPdBrainNuclei-GSM6106340_HSDG07HC_matrix.h5ad	7265	ZhangLabPdBrainNuclei
nasalMucosaLifespan-GSM4964346_Influenza_Pool_Rep1_filtered_feature_matrix.h5ad	4644	nasalMucosaLifespan
fetalInnateLymphoid-GSE163587_w12_1_rawdata.h5ad	6576	fetalInnateLymphoid
COVID-19AirwayEpitheliumImmune-raw_matrices_BIH-CoV-11_NS_1_raw_feature_bc_matrix.h5ad	1568	COVID
Alkaslasi2021-GSM5111195_Cervical_M_raw_feature_bc_matrix.h5ad	9215	Alkaslasi2021
TCellLymphomaHeterogeneity-GSM3679036_SC158dataframe.h5ad	2792	TCellLymphomaHeterogeneity
nasalMucosaLifespan-GSM4964333_Control_Pool_3_Rep1_filtered_feature_matrix.h5ad	3743	nasalMucosaLifespan
HumanNailMesenchymalEpithelial-GSM4816778_Poly03_matrix.h5ad	7105	HumanNailMesenchymalEpithelial
CarTPatients-Patient13-Infusion_raw_feature_bc_matrix.h5ad	6531.5	CarTPatients
scAnalysisOfEndometriosis-GSM6102539_E02_EcP_filtered_feature_bc_matrix.h5ad	7303	scAnalysisOfEndometriosis
hepaticSpatialProteogenomics-GSM5764244_filtered_feature_bc_matrix_ABU13.h5ad	6739	hepaticSpatialProteogenomics
fetalInnateLymphoid-GSE163587_w12_2_rawdata.h5ad	7425	fetalInnateLymphoid
chronicWoundDiabetes-GSM5520737_SC_NS-3_matrix.h5ad	8091	chronicWoundDiabetes
COVID-19AirwayEpitheliumImmune-raw_matrices_BIH-CoV-07_NS_2_raw_feature_bc_matrix.h5ad	996	COVID
humanEndometriumDynamics-MRC_Endo8625699.h5ad	8487	humanEndometriumDynamics
iPSCderivedTenocyte-GSM4743490_3_SM_matrix.h5ad	1529	iPSCderivedTenocyte
nasalMucosaLifespan-GSM4964347_Influenza_Pool_Rep2_filtered_feature_matrix.h5ad	4881	nasalMucosaLifespan
scAnalysisOfEndometriosis-GSM6102558_E09_EcPA_filtered_feature_bc_matrix.h5ad	7619	scAnalysisOfEndometriosis
TCellLymphomaHeterogeneity-GSM3679033_Labeled_SC67_050517_SK_MF2_GRCh38raw.h5ad	6386	TCellLymphomaHeterogeneity
TCellLymphomaHeterogeneity-GSM3679035_SC157dataframe.h5ad	5983.5	TCellLymphomaHeterogeneity
Alkaslasi2021-Alkaslasi2021_GSM5111193_counts.h5ad	10244.5	Alkaslasi2021
scAnalysisOfEndometriosis-GSM6102547_E05_EcPA_filtered_feature_bc_matrix.h5ad	8207	scAnalysisOfEndometriosis
HumanNeonatalForeskin-GSM4431905_Donor5_ForeskinEpidermis_10XGenomics_matrix.h5ad	9638	HumanNeonatalForeskin
CarTPatients-Patient32-Infusion_raw_feature_bc_matrix.h5ad	8387	CarTPatients
AlsFtldMotorCortexSnRnaSeq-191113_FTLD_222_snRNA-E1_counts_fil.h5ad	5505	AlsFtldMotorCortexSnRnaSeq
chronicWoundDiabetes-GSM5520739_SC_NS-5_matrix.h5ad	5081	chronicWoundDiabetes
scAnalysisOfEndometriosis-GSM6102536_E01_EcP_filtered_feature_bc_matrix.h5ad	7661	scAnalysisOfEndometriosis
humanOligodendrocytesCulture-S2_OligoGlut_filtered_feature_bc_matrix.h5ad	11362	humanOligodendrocytesCulture
CarTPatients-Patient7-D7-CART_raw_feature_bc_matrix.h5ad	9163	CarTPatients
HumanNeonatalForeskin-GSM4431901_Donor1_ForeskinEpidermis_10XGenomics_matrix.h5ad	10020	HumanNeonatalForeskin
HumanDevoKidneyAndOrganoids-GSM3534661_HuOrg_D16_2_raw_feature_bc_matrix.h5ad	9051.5	HumanDevoKidneyAndOrganoids
scAnalysisOfEndometriosis-GSM6102546_E04_EuE_filtered_feature_bc_matrix.h5ad	7412	scAnalysisOfEndometriosis
CarTPatients-Patient27-Infusion_raw_feature_bc_matrix.h5ad	9465	CarTPatients
COVID-19AirwayEpitheliumImmune-raw_matrices_BIH-CoV-09_NS_1_raw_feature_bc_matrix.h5ad	6129	COVID
AlsFtldMotorCortexSnRnaSeq-200721_PN_302_snRNA-B4_counts_fil.h5ad	7344.5	AlsFtldMotorCortexSnRnaSeq
scAnalysisOfEndometriosis-GSM6102538_E02_EcPA_filtered_feature_bc_matrix.h5ad	8265	scAnalysisOfEndometriosis
SingleCellTranscriptomeCOPD-GSM5282543_JK01_matrix.h5ad	6442	SingleCellTranscriptomeCOPD
hepaticSpatialProteogenomics-GSM5764425_filtered_feature_bc_matrix_JBO015.h5ad	9537.5	hepaticSpatialProteogenomics
humanEndometriumDynamics-4861STDY7387182.h5ad	9491	humanEndometriumDynamics
DevelopingSpinalCord-human_CS14_brachial_rep1_raw_feature_bc_matrix.h5ad	9672	DevelopingSpinalCord
HumanBrainEndothelialGBM-R2_T_matrix.h5ad	9650	HumanBrainEndothelialGBM
AlsFtldMotorCortexSnRnaSeq-191114_PN_328_snRNA-F9_counts_fil.h5ad	6414	AlsFtldMotorCortexSnRnaSeq
CarTPatients-Patient2-Infusion_raw_feature_bc_matrix.h5ad	7000	CarTPatients
hepaticSpatialProteogenomics-GSM5764349_filtered_feature_bc_matrix_CS31.h5ad	10029	hepaticSpatialProteogenomics
humanOligodendrocytesCulture-GSE180670_batch1_counts_matrix.h5ad	10916	humanOligodendrocytesCulture
nasalMucosaLifespan-GSM4964338_Control_Pool_4_Rep4_filtered_feature_matrix.h5ad	10489	nasalMucosaLifespan
MalePrimordialGermCells-GSM4257562_Male_Week_6_matrix.h5ad	7346	MalePrimordialGermCells
AlsFtldMotorCortexSnRnaSeq-191113_FTLD_225_snRNA-H5_counts_fil.h5ad	7411	AlsFtldMotorCortexSnRnaSeq
CarTPatients-Patient29-Infusion-retreatment_raw_feature_bc_matrix.h5ad	10199	CarTPatients
fetalInnateLymphoid-GSE163587_w10_2_rawdata.h5ad	8443	fetalInnateLymphoid
COVID-19AirwayEpitheliumImmune-raw_matrices_BIH-CoV-02_NS_1_raw_feature_bc_matrix.h5ad	1428	COVID
nasalMucosaLifespan-GSM4964341_Control_Pool_5_Rep3_filtered_feature_matrix.h5ad	9914	nasalMucosaLifespan
scAnalysisOfEndometriosis-GSM6102548_E05_EcP_filtered_feature_bc_matrix.h5ad	8549	scAnalysisOfEndometriosis
AtlasOfTheHumanCorpusCavernosum-GSM6255911_non-DM2_gene_matrix.h5ad	10652.5	AtlasOfTheHumanCorpusCavernosum
hepaticSpatialProteogenomics-GSM5764424_filtered_feature_bc_matrix_JBO014.h5ad	9845	hepaticSpatialProteogenomics
MegakaryocyteDevelopment-GSE144024_hESC_Day6_gene_counts.h5ad	9357	MegakaryocyteDevelopment
FemalePrimordialGermCells-GSM4257930_Female_Week_16_raw_feature_bc_matrix.h5ad	7105	FemalePrimordialGermCells
GSE117211_KidneyMicroOrganoids-GSM3273570_matrix.h5ad	9091.5	GSE117211_KidneyMicroOrganoids
ZhangLabPdBrainNuclei-GSM6106348_HSDG199PD_matrix.h5ad	8143	ZhangLabPdBrainNuclei
iPSCderivedTenocyte-GSM4743494_7_SYN_day6_matrix.h5ad	3539.5	iPSCderivedTenocyte
scAnalysisOfEndometriosis-GSM6102534_C03_Ctrl_filtered_feature_bc_matrix.h5ad	9006	scAnalysisOfEndometriosis
scAnalysisOfEndometriosis-GSM6102535_E01_EcPA_filtered_feature_bc_matrix.h5ad	8591	scAnalysisOfEndometriosis
AlsFtldMotorCortexSnRnaSeq-191114_PN_318_snRNA-F3_counts_fil.h5ad	7165	AlsFtldMotorCortexSnRnaSeq
HumanCorneaDevelopment-GSE155683_counts_14PCW.h5ad	10311	HumanCorneaDevelopment
nasalMucosaLifespan-GSM4964336_Control_Pool_4_Rep2_filtered_feature_matrix.h5ad	11057	nasalMucosaLifespan
humanOligodendrocytesCulture-H805_4_filtered_feature_bc_matrix.h5ad	10201.5	humanOligodendrocytesCulture
nasalMucosaLifespan-GSM4964337_Control_Pool_4_Rep3_filtered_feature_matrix.h5ad	10894	nasalMucosaLifespan
LiverFibrosisZonation-GSM4085624_10x_2_matrix.h5ad	10957	LiverFibrosisZonation
FemalePrimordialGermCells-GSM4257928_Female_Week_10_raw_feature_bc_matrix.h5ad	8844	FemalePrimordialGermCells
MalePrimordialGermCells-GSM4257564_Male_Week_8_matrix.h5ad	9323	MalePrimordialGermCells
DevelopingSpinalCord-human_CS14_thoracic_rep1_raw_feature_bc_matrix.h5ad	10434.5	DevelopingSpinalCord
AlsFtldMotorCortexSnRnaSeq-191114_PN_319_snRNA-F4_counts_fil.h5ad	6317	AlsFtldMotorCortexSnRnaSeq
HumanCorneaStemCells-HumanCorneaStemCells-human-eye-10xv2.h5ad	11371	HumanCorneaStemCells
nasalMucosaLifespan-GSM4964340_Control_Pool_5_Rep2_filtered_feature_matrix.h5ad	10153	nasalMucosaLifespan
pulmonaryFibrosisPathobiology-GSM3489183_IPF_01_filtered_gene_bc_matrices_h5.h5ad	8024	pulmonaryFibrosisPathobiology
scAnalysisOfEndometriosis-GSM6102533_C02_Ctrl_filtered_feature_bc_matrix.h5ad	8757.5	scAnalysisOfEndometriosis
proliferatingRetinoblastomaSCRNAseq-9_4months_Retinoblastoma_raw_feature_bc_matrix.h5ad	8343	proliferatingRetinoblastomaSCRNAseq
atlasOfHumanTeeth-GSM4904137_Perio4_matrix.h5ad	9329	atlasOfHumanTeeth
nasalMucosaLifespan-GSM4964335_Control_Pool_4_Rep1_filtered_feature_matrix.h5ad	11662	nasalMucosaLifespan
healthyIPFLungMesenchymalCells-GSM4763862_Normal5_Expr_raw.h5ad	9301	healthyIPFLungMesenchymalCells
osteoarthritisSynovialFibroblast-GSM5362560_sample3_matrix.h5ad	11341.5	osteoarthritisSynovialFibroblast
pediatricRhabdomyosarcomaAtlas-GSM5293229_1634977_DYE2513_matrix.h5ad	11689	pediatricRhabdomyosarcomaAtlas
scAnalysisOfEndometriosis-GSM6102542_E03_EcP_filtered_feature_bc_matrix.h5ad	9334	scAnalysisOfEndometriosis
MouseEndodermProject-mouse_endoderm_project-mouse-endoderm-10xV2.h5ad	9801	MouseEndodermProject
humanIntestinalEpitheliumAtlas-GSE185224_Donor1_filtered_feature_bc_matrix.h5ad	10542	humanIntestinalEpitheliumAtlas
humanOligodendrocytesCulture-H805_1_filtered_feature_bc_matrix.h5ad	11058	humanOligodendrocytesCulture
atlasOfTestisAging-GSM6638224_marker_exprHA1.h5ad	8975	atlasOfTestisAging
nasalMucosaLifespan-GSM4964342_Control_Pool_5_Rep4_filtered_feature_matrix.h5ad	10755	nasalMucosaLifespan
iPSCderivedTenocyte-GSM4743493_6_SYN_day4_matrix.h5ad	3750	iPSCderivedTenocyte
scAnalysisOfEndometriosis-GSM6102543_E03_EuE_filtered_feature_bc_matrix.h5ad	10523	scAnalysisOfEndometriosis
TranscriptionalFeaturesHairFollicles-GSM3717037_10X1data.h5ad	10017	TranscriptionalFeaturesHairFollicles
CPmicroEnvironment-GSE165045_BL7_filtered_feature_bc_matrix.h5ad	9570	CPmicroEnvironment
nasalMucosaLifespan-GSM4964339_Control_Pool_5_Rep1_filtered_feature_matrix.h5ad	10776	nasalMucosaLifespan
hepaticSpatialProteogenomics-GSM5764269_filtered_feature_bc_matrix_CS89.h5ad	9298	hepaticSpatialProteogenomics
fetalLiverAndCordBloodCiteSeq-GSE166895_preQC_mRNAraw_FL-FBM-CB.h5ad	10387	fetalLiverAndCordBloodCiteSeq
iPSCderivedTenocyte-GSM4743491_4_SCL_matrix.h5ad	2534.5	iPSCderivedTenocyte
scAnalysisOfEndometriosis-GSM6102560_E09_EuE_filtered_feature_bc_matrix.h5ad	11508	scAnalysisOfEndometriosis
CarTPatients-Patient11-D7-CART_raw_feature_bc_matrix.h5ad	9356	CarTPatients
fetalLiverAndCordBloodCiteSeq-GSE166895_preQC_mRNAraw_FBM-MNCs.h5ad	8257.5	fetalLiverAndCordBloodCiteSeq
pulmonaryFibrosisPathobiology-GSM3489192_HP_01_filtered_gene_bc_matrices_h5.h5ad	9972	pulmonaryFibrosisPathobiology
CarTPatients-Patient25-Infusion_raw_feature_bc_matrix.h5ad	9730	CarTPatients
FemalePrimordialGermCells-GSM4257927_Female_Week_9_raw_feature_bc_matrix.h5ad	8942	FemalePrimordialGermCells
HumanDevoKidneyAndOrganoids-GSM3534660_HuOrg_D16_1_raw_feature_bc_matrix.h5ad	11347	HumanDevoKidneyAndOrganoids
spatiotemporalIntestinalDev-A6_filtered_feature_bc_matrix.h5ad	13313	spatiotemporalIntestinalDev
Alkaslasi2021-Alkaslasi2021_GSM5111195_counts.h5ad	13013	Alkaslasi2021
AlsFtldMotorCortexSnRnaSeq-201025_FTLD_239_snRNA-C11_counts_fil.h5ad	4938	AlsFtldMotorCortexSnRnaSeq
pediatricRhabdomyosarcomaAtlas-GSM5390456_1681824_DYE2564_matrix.h5ad	12057	pediatricRhabdomyosarcomaAtlas
COVID-19AirwayEpitheliumImmune-raw_matrices_BIH-CoV-01_BL_1_raw_feature_bc_matrix.h5ad	7145	COVID
osteoarthritisSynovialFibroblast-GSM5362561_sample4_matrix.h5ad	12638	osteoarthritisSynovialFibroblast
osteoarthritisSynovialFibroblast-GSM5362559_sample1_matrix.h5ad	11795	osteoarthritisSynovialFibroblast
scAnalysisOfEndometriosis-GSM6102562_E11_EcO_filtered_feature_bc_matrix.h5ad	11762	scAnalysisOfEndometriosis
HumanCorneaDevelopment-GSE155683_counts_adult_cornea.h5ad	11494.5	HumanCorneaDevelopment
CarTPatients-Patient19-Infusion_raw_feature_bc_matrix.h5ad	8285	CarTPatients
scAnalysisOfEndometriosis-GSM6102551_E06_EuE_filtered_feature_bc_matrix.h5ad	12439	scAnalysisOfEndometriosis
fetalInnateLymphoid-GSE163587_w8_2_rawdata.h5ad	11440	fetalInnateLymphoid
nasalMucosaLifespan-GSM4964326_Control_Pool_1_Rep2_filtered_feature_matrix.h5ad	12630	nasalMucosaLifespan
FetalMaternalInterface-fetal-maternal-human-placenta-10XV2.h5ad	11133	FetalMaternalInterface
hepaticSpatialProteogenomics-GSM5764427_filtered_feature_bc_matrix_JBO019.h5ad	13598	hepaticSpatialProteogenomics
MegakaryocyteDevelopment-GSE144024_FL_Stage_gene_counts.h5ad	12206	MegakaryocyteDevelopment
humanEndometriumDynamics-MRC_Endo8625698.h5ad	13256.5	humanEndometriumDynamics
FreshAndFrozenTumours-GSM4186986_HTAPP-727-SMP-3781_fresh-CD45neg-T1_channel1_raw_gene_bc_matrices_h5.h5ad	12310	FreshAndFrozenTumours
scAnalysisOfEndometriosis-GSM6102553_E07_EcP_filtered_feature_bc_matrix.h5ad	12156	scAnalysisOfEndometriosis
AlsFtldMotorCortexSnRnaSeq-191113_FTLD_226_snRNA-E4_counts_fil.h5ad	8153.5	AlsFtldMotorCortexSnRnaSeq
proliferatingRetinoblastomaSCRNAseq-10_2years_Normal_Tissue_raw_feature_bc_matrix.h5ad	4314	proliferatingRetinoblastomaSCRNAseq
MalePrimordialGermCells-GSM4257563_Male_Week_7_matrix.h5ad	8694.5	MalePrimordialGermCells
FemalePrimordialGermCells-GSM4257926_Female_Week_7_raw_feature_bc_matrix.h5ad	10899	FemalePrimordialGermCells
nasalMucosaLifespan-GSM4964325_Control_Pool_1_Rep1_filtered_feature_matrix.h5ad	13204	nasalMucosaLifespan
smokingAirwayEpithelium-T84_invivo_expression_matrix.h5ad	12057	smokingAirwayEpithelium
nasalMucosaLifespan-GSM4964327_Control_Pool_1_Rep3_filtered_feature_matrix.h5ad	12703	nasalMucosaLifespan
scAnalysisOfEndometriosis-GSM6102554_E07_EuE_filtered_feature_bc_matrix.h5ad	13972	scAnalysisOfEndometriosis
humanIntestinalEpitheliumAtlas-GSE185224_Donor3_filtered_feature_bc_matrix.h5ad	14662	humanIntestinalEpitheliumAtlas
hepaticSpatialProteogenomics-GSM5764242_filtered_feature_bc_matrix_ABU11.h5ad	9773	hepaticSpatialProteogenomics
DevelopingSpinalCord-human_CS12_spinalcord_rep2_raw_feature_bc_matrix.h5ad	13453	DevelopingSpinalCord
nasalMucosaLifespan-GSM4964328_Control_Pool_1_Rep4_filtered_feature_matrix.h5ad	11895	nasalMucosaLifespan
nasalMucosaLifespan-GSM4964344_Control_Pool_6_Rep2_filtered_feature_matrix.h5ad	14358	nasalMucosaLifespan
smokingAirwayEpithelium-T126_invivo_expression_matrix.h5ad	14336	smokingAirwayEpithelium
DevelopingSpinalCord-human_CS12_spinalcord_rep1_raw_feature_bc_matrix.h5ad	14463	DevelopingSpinalCord
COVID-19AirwayEpitheliumImmune-raw_matrices_BIH-CoV-04_PB_1_raw_feature_bc_matrix.h5ad	3644.5	COVID
LungEndothelialCells-GSE164829_PrimaryPulmonaryEndothelialCells_raw_counts_processed.h5ad	13679.5	LungEndothelialCells
humanEndometriumDynamics-MRC_Endo8712024.h5ad	15701	humanEndometriumDynamics
fetalInnateLymphoid-GSE163587_w8_1_rawdata.h5ad	13092	fetalInnateLymphoid
atlasOfTestisAging-GSM6638220_marker_exprLOH2.h5ad	11759	atlasOfTestisAging
nasalMucosaLifespan-GSM4964343_Control_Pool_6_Rep1_filtered_feature_matrix.h5ad	14765	nasalMucosaLifespan
COVID-19AirwayEpitheliumImmune-raw_matrices_BIH-CoV-01_PB_1_raw_feature_bc_matrix.h5ad	5805	COVID
nasalMucosaLifespan-GSM4964345_Control_Pool_6_Rep3_filtered_feature_matrix.h5ad	15083	nasalMucosaLifespan
atlasOfTestisAging-GSM6638223_marker_exprLOH1.h5ad	16085	atlasOfTestisAging
CPmicroEnvironment-GSE165045_BL8_filtered_feature_bc_matrix.h5ad	12704	CPmicroEnvironment
HumanNeonatalForeskin-GSM4431903_Donor3_ForeskinEpidermis_10XGenomics_matrix.h5ad	15581.5	HumanNeonatalForeskin
LineageRecordingCerebralOrganoids-E-MTAB-10974_counts_org_d15.h5ad	14344.5	LineageRecordingCerebralOrganoids
proliferatingRetinoblastomaSCRNAseq-11_2years_Retinoblastoma_raw_feature_bc_matrix.h5ad	6287	proliferatingRetinoblastomaSCRNAseq
SC_analysis_kidney_organoids_fetal_kidney-GSE114802_org4_matrix.h5ad	13121.5	SC_analysis_kidney_organoids_fetal_kidney
scAnalysisOfEndometriosis-GSM6102565_EOR03_filtered_feature_bc_matrix.h5ad	16532.5	scAnalysisOfEndometriosis
smokingAirwayEpithelium-T121_invivo_expression_matrix.h5ad	15657	smokingAirwayEpithelium
healthyIPFLungMesenchymalCells-GSM4763856_IPF3_Expr_raw.h5ad	16101	healthyIPFLungMesenchymalCells
smokingAirwayEpithelium-GSE134174_Processed_invivo_raw.h5ad	14443	smokingAirwayEpithelium
smokingAirwayEpithelium-T85_invivo_expression_matrix.h5ad	15862	smokingAirwayEpithelium
MegakaryocyteDevelopment-GSE144024_hESC_Day0_gene_counts.h5ad	18197	MegakaryocyteDevelopment
smokingAirwayEpithelium-T120_invivo_expression_matrix.h5ad	15901	smokingAirwayEpithelium
hepaticSpatialProteogenomics-GSM5764423_filtered_feature_bc_matrix_BH001.h5ad	19180	hepaticSpatialProteogenomics
MegakaryocyteDevelopment-GSE144024_YS_Stage_gene_counts.h5ad	16574.5	MegakaryocyteDevelopment
fetalInnateLymphoid-GSE163587_w10_1_rawdata.h5ad	16081	fetalInnateLymphoid
smokingAirwayEpithelium-T137_invivo_expression_matrix.h5ad	18138.5	smokingAirwayEpithelium
scAnalysisOfEndometriosis-GSM6102532_C01_Ctrl_filtered_feature_bc_matrix.h5ad	19049	scAnalysisOfEndometriosis
humanEndometriumDynamics-MRC_Endo8712032.h5ad	20617	humanEndometriumDynamics
humanEndometriumDynamics-MRC_Endo8715416.h5ad	17663	humanEndometriumDynamics
hepaticSpatialProteogenomics-GSM5764243_filtered_feature_bc_matrix_ABU12.h5ad	19235.5	hepaticSpatialProteogenomics
smokingAirwayEpithelium-T89_invivo_expression_matrix.h5ad	18615	smokingAirwayEpithelium
scAnalysisOfEndometriosis-GSM6102540_E02_EuE_filtered_feature_bc_matrix.h5ad	21414	scAnalysisOfEndometriosis
hepaticSpatialProteogenomics-GSM5764418_filtered_feature_bc_matrix_CAP002.h5ad	20706	hepaticSpatialProteogenomics
smokingAirwayEpithelium-T166_invivo_expression_matrix.h5ad	17608	smokingAirwayEpithelium
KidneyOrganoidsPlasticity-GSM4904042_SH1_matrix.h5ad	18173.5	KidneyOrganoidsPlasticity
hepaticSpatialProteogenomics-GSM5764421_filtered_feature_bc_matrix_JBO010.h5ad	23826.5	hepaticSpatialProteogenomics
hepaticSpatialProteogenomics-GSM5764420_filtered_feature_bc_matrix_JBO009.h5ad	24041	hepaticSpatialProteogenomics
hepaticSpatialProteogenomics-GSM5764422_filtered_feature_bc_matrix_JBO012.h5ad	24812	hepaticSpatialProteogenomics
smokingAirwayEpithelium-T153_invivo_expression_matrix.h5ad	23780	smokingAirwayEpithelium
hepaticSpatialProteogenomics-GSM5764415_filtered_feature_bc_matrix_JBO002.h5ad	26258	hepaticSpatialProteogenomics
hepaticSpatialProteogenomics-GSM5764416_filtered_feature_bc_matrix_JBO003.h5ad	26686	hepaticSpatialProteogenomics
smokingAirwayEpithelium-T165_invivo_expression_matrix.h5ad	24410.5	smokingAirwayEpithelium
smokingAirwayEpithelium-T167_invivo_expression_matrix.h5ad	20742.5	smokingAirwayEpithelium
smokingAirwayEpithelium-T90_invivo_expression_matrix.h5ad	25171	smokingAirwayEpithelium
scAnalysisOfEndometriosis-GSM6102563_EOR01_filtered_feature_bc_matrix.h5ad	28165	scAnalysisOfEndometriosis
KidneyOrganoidsPlasticity-GSM4904043_SH2_matrix.h5ad	21603	KidneyOrganoidsPlasticity
hepaticSpatialProteogenomics-GSM5764414_filtered_feature_bc_matrix_JBO001.h5ad	29026	hepaticSpatialProteogenomics
tabulaSapiens-TabulaSapiens.h5ad	8464	tabulaSapiens
hepaticSpatialProteogenomics-GSM5764417_filtered_feature_bc_matrix_JBO004.h5ad	30396	hepaticSpatialProteogenomics
smokingAirwayEpithelium-T101_invivo_expression_matrix.h5ad	29909	smokingAirwayEpithelium
smokingAirwayEpithelium-T164_invivo_expression_matrix.h5ad	27564.5	smokingAirwayEpithelium
stemCellTrophoblast-GSM5115739_nTE_D3_matrix.h5ad	30469	stemCellTrophoblast
CD90MarksMesenchymalProgram-GSM5857794_ML213507_matrix.h5ad	33172	CD90MarksMesenchymalProgram
CD90MarksMesenchymalProgram-GSM5857796_ML213509_matrix.h5ad	30997	CD90MarksMesenchymalProgram
CD90MarksMesenchymalProgram-GSM5857797_ML213510_matrix.h5ad	31752	CD90MarksMesenchymalProgram
stemCellTrophoblast-GSM5115741_nCT_D10_matrix.h5ad	34173.5	stemCellTrophoblast
smokingAirwayEpithelium-T154_invivo_expression_matrix.h5ad	28575	smokingAirwayEpithelium
atlasOfHumanEndometrialStromalCells-GSM5856380_RL-35_matrix.h5ad	45169.5	atlasOfHumanEndometrialStromalCells
stemCellTrophoblast-GSM5115740_nCT_D5_matrix.h5ad	44137	stemCellTrophoblast
atlasOfHumanEndometrialStromalCells-GSM5856379_N250_matrix.h5ad	48103	atlasOfHumanEndometrialStromalCells
atlasOfHumanEndometrialStromalCells-GSM5856381_THESC_matrix.h5ad	48977	atlasOfHumanEndometrialStromalCells
atlasOfHumanEndometrialStromalCells-GSM5856378_N221_matrix.h5ad	53002	atlasOfHumanEndometrialStromalCells
stemCellTrophoblast-GSM5115738_nTE_D2_matrix.h5ad	59521	stemCellTrophoblast
CD90MarksMesenchymalProgram-GSM5857795_ML213508_matrix.h5ad	68294	CD90MarksMesenchymalProgram
DevelopmentalOriginsNeuroblastoma-GSM4979214_IMR575-shMYCN_ctrl_filtered_counts.h5ad	74730	DevelopmentalOriginsNeuroblastoma
DevelopmentalOriginsNeuroblastoma-GSM4979213_IMR575-shMYCN_kd_filtered_counts.h5ad	93620	DevelopmentalOriginsNeuroblastoma
humanTrophoblastCulture-GSE156456_HETR1014-matrix.h5ad	70693	humanTrophoblastCulture
scRNAofHelaCCL2-GSM3713085_HeLa_2.h5ad	150614	scRNAofHelaCCL2
HumanDevoLiverSegalRashid-GSE130473_Series_count_matrix.h5ad	176439	HumanDevoLiverSegalRashid
scRNAofHelaCCL2-GSM3713086_HeLa_3.h5ad	127602	scRNAofHelaCCL2
scRNAofHelaCCL2-GSM3713084_HeLa_1.h5ad	199874	scRNAofHelaCCL2
fetalLiverAndCordBloodCiteSeq-raw_counts_matrix.h5ad	272489	fetalLiverAndCordBloodCiteSeq
InfiltratingNeoplasticCellsHumanGlioblastoma-GBM_raw_gene_counts.h5ad	395604	InfiltratingNeoplasticCellsHumanGlioblastoma
GSE111976-endometrium_MC-GSE111976_ct.h5ad	448472	GSE111976
CD4+cytotoxicTlymphocytes-GSE106540_SC_raw_counts.h5ad	521309	CD4+cytotoxicTlymphocytes
HumanDermalFibroblastSubpopulations-GSE109822_CD3145.h5ad	960575	HumanDermalFibroblastSubpopulations
HumanDermalFibroblastSubpopulations-GSE109822_CD90.h5ad	1.15398e+06	HumanDermalFibroblastSubpopulations
humanPreimplantationEmbryos-counts.h5ad	2712706	humanPreimplantationEmbryos
