# Supplementary material for: CellNavi predicts genes directing cellular transitions by learning a gene graph-enhanced cell state manifold
Source: Nat Cell Biol. 2025 Oct 3;27(10):1863–74. doi: 10.1038/s41556-025-01755-1 (PMC12527915; doi:10.1038/s41556-025-01755-1)
Supplement: Supplementary file 5 — Source data for Figs. 1–6 and extended data figures. [file 41556_2025_1755_MOESM5_ESM.xlsx]

## Sheet: Fig.2d
	Perturbation	#Test	#Train	Top-1 acc
				CellNavi	DGE	GEARS	SCENIC
	ABCB10	167	214	0.664671	0	0
	AKAP12	165	185	0.793939	0	0
	ALX4	212	274	0.712264	0	0
	APOBEC3C	322	301	0.913043	0	0.00931677
	APOBEC3D	293	292	0.37884	0	0
	APOL2	306	282	0.761438	0	0.0130719
	ARHGDIB	337	365	0.694362	0.148368	0.231454	0
	BICDL2	437	405	0.562929	0	0
	CBY1	534	508	0.0168539	0	0
	CD2	469	384	0.82516	0	0
	CD247	350	379	0.837143	0.165714	0
	CD27	776	617	0.917526	0.532216	0	0
	CD28	518	272	0.30888	0	0	0
	CEACAM1	319	257	0.583072	0.0846395	0
	CNR2	432	424	0.791667	0.201389	0
	DEF6	297	266	0.350168	0	0
	DEPDC7	202	162	0.742574	0	0
	EMP1	540	521	0.874074	0.646296	0
	EMP3	762	779	0.632546	0.0393701	0
	EOMES	155	102	0.806452	0.845161	0
	FOSB	298	240	0	0	0	0.711409
	FOSL1	177	157	0.19209	0.231638	0
	FOXD2	292	205	0.719178	0	0	0
	FOXL2NB	243	250	0.921811	0.860082	0	0
	FOXQ1	274	227	0.649635	0	0	0
	GATA3	140	191	0.657143	0	0
	GRAP	493	552	0.636917	0	0
	IFNG	497	582	0.434608	0.028169	0
	IKZF3	274	243	0.138686	0	0	0
	IL1R1	409	425	0.547677	0.229829	0	0
	IL2	535	575	0.104673	0	0	0
	IL2RB	396	406	0.722222	0	0	0
	IL2RG	461	454	0.826464	0	0
	IL9R	510	489	0.601961	0	0
	INPPL1	268	272	0.421642	0	0.83209
	ITPKA	331	337	0.592145	0.135952	0
	JMJD1C	400	470	0.6025	0	0	0.35
	LAT	452	412	0.466814	0.219027	0
	LAT2	565	664	0.849558	0	0
	LCP2	494	517	0.59919	0	0.0101215
	LHX4	153	166	0.490196	0	0.0196078
	LHX6	463	433	0.723542	0	0.159827
	LTBR	519	432	0.739884	0	0.0154143	0.560694
	MAP4K1	328	364	0.570122	0	0	0
	MGST3	276	303	0.82971	0	0.0217391	0
	MUC1	453	537	0.706402	0	0
	NLRC3	294	264	0.653061	0	0
	NOTCH1	410	441	0.265854	0	0
	OTUD7A	362	322	0.240331	0	0
	OTUD7B	241	243	0.406639	0	0	0
	P2RY14	455	431	0.50989	0	0
	PAPOLG	180	184	0.444444	0	0
	PIK3AP1	525	519	0.550476	0	0
	PLCG2	426	405	0.478873	0	0	0
	PRDM13	369	329	0.357724	0	0
	PRKD2	586	608	0.267918	0	0
	RAC2	381	365	0.740157	0	0	0
	RELA	491	409	0.602851	0	0.00407332
	SLA2	301	372	0.561462	0	0
	TAGAP	507	436	0.706114	0	0	0
	TBX21	356	388	0.744382	0	0.00842697	0
	TNFRSF12A	422	367	0.438389	0	0
	TNFRSF1A	670	533	0.58209	0	0	0
	TNFRSF1B	722	575	0.704986	0	0.246537
	TNFRSF9	449	381	0.510022	0	0	0
	TRAF3IP2	749	741	0.583445	0	0.00667557	0.202937
	TRIM21	513	506	0.573099	0	0	0.0506823
	VAV1	437	427	0.26087	0	0.00228833
	WT1	403	430	0.674938	0	0.00744417	0

## Sheet: Fig.2e
	pert	clisi	top-1 acc
	FOXL2NB	0.0925721	0.921811
	EOMES	0.193311	0.806452
	EMP1	0.304984	0.874074
	LTBR	0.325765	0.739884
	TBX21	0.360827	0.744382
	TNFRSF1B	0.374465	0.704986
	TNFRSF1A	0.438639	0.58209
	CD27	0.497367	0.917526
	GATA3	0.529007	0.657143
	BICDL2	0.570775	0.562929
	LHX4	0.591143	0.490196
	FOSL1	0.606936	0.19209
	TRAF3IP2	0.62416	0.583445
	AKAP12	0.629529	0.793939
	ABCB10	0.649311	0.664671
	EMP3	0.668119	0.632546
	TAGAP	0.678497	0.706114
	DEPDC7	0.680752	0.742574
	GRAP	0.683283	0.636917
	CD247	0.684721	0.837143
	PAPOLG	0.685557	0.444444
	MUC1	0.69292	0.706402
	WT1	0.6935	0.674938
	APOBEC3D	0.70386	0.37884
	JMJD1C	0.707821	0.6025
	ALX4	0.71143	0.712264
	RELA	0.713311	0.602851
	FOXD2	0.71549	0.719178
	LAT2	0.717028	0.849558
	CNR2	0.719691	0.791667
	IL2RB	0.72482	0.722222
	ITPKA	0.725196	0.592145
	PRKD2	0.72975	0.267918
	INPPL1	0.73288	0.421642
	MAP4K1	0.733829	0.570122
	CEACAM1	0.735357	0.583072
	NOTCH1	0.735398	0.265854
	FOXQ1	0.737027	0.649635
	IKZF3	0.7393	0.138686
	LHX6	0.739444	0.723542
	PIK3AP1	0.741304	0.550476
	SLA2	0.745682	0.561462
	IL2	0.746387	0.104673
	OTUD7B	0.751335	0.406639
	IFNG	0.753427	0.434608
	IL9R	0.754404	0.601961
	CBY1	0.758037	0.0168539
	LCP2	0.760132	0.59919
	FOSB	0.760836	0
	P2RY14	0.763007	0.50989
	TRIM21	0.76312	0.573099
	VAV1	0.763227	0.26087
	CD28	0.765313	0.30888
	APOBEC3C	0.765561	0.913043
	IL1R1	0.771824	0.547677
	ARHGDIB	0.772143	0.694362
	PRDM13	0.772962	0.357724
	MGST3	0.773652	0.82971
	IL2RG	0.775383	0.826464
	OTUD7A	0.77666	0.240331
	CD2	0.776914	0.82516
	PLCG2	0.777675	0.478873
	TNFRSF12A	0.779112	0.438389
	APOL2	0.780242	0.761438
	DEF6	0.781469	0.350168
	NLRC3	0.785679	0.653061
	RAC2	0.790657	0.740157
	LAT	0.791076	0.466814
	TNFRSF9	0.79598	0.510022

## Sheet: Fig.2h
		Perturbation	Pert1	Pert2	Ranking_Pert1	Ranking_Pert2	Model
	GGGACCTAGCAATATG-1	UBASH3B_OSR2	UBASH3B	OSR2	1	68	CellNavi
	GTACTTTAGAGGGCTT	TMSB4X_BAK1	TMSB4X	BAK1	19	61	CellNavi
	TGTATTCTCTGTACGA	MAP2K6_ELMSAN1	MAP2K6	ELMSAN1	1	2	CellNavi
	CTAGCCTAGAGCTGCA	FOXA1_FOXF1	FOXA1	FOXF1	41	46	CellNavi
	CCGGGATCATTTGCCC	FEV_ISL2	FEV	ISL2	1	19	CellNavi
	CATCAGATCCGTAGTA	CDKN1B_CDKN1A	CDKN1B	CDKN1A	1	2	CellNavi
	TCAGGTAGTCAGAGGT	TBX3_TBX2	TBX3	TBX2	31	48	CellNavi
	AAACCTGTCCCTTGCA	IGDCC3_MAPK1	IGDCC3	MAPK1	58	74	CellNavi
	CCGTGGACACCAGCAC	TGFBR2_PRTG	TGFBR2	PRTG	9	71	CellNavi
	AGACGTTAGCTGAAAT	TGFBR2_IGDCC3	TGFBR2	IGDCC3	1	3	CellNavi
	GCGCGATGTTCGCTAA	MAP2K3_MAP2K6	MAP2K3	MAP2K6	3	5	CellNavi
	TGAAAGAGTTCACCTC	MAP2K3_SLC38A2	MAP2K3	SLC38A2	1	6	CellNavi
	GTGCATATCTAACTTC	FEV_MAP7D1	FEV	MAP7D1	12	76	CellNavi
	ACAGCCGCAAGGTTTC	PTPN12_UBASH3A	PTPN12	UBASH3A	1	56	CellNavi
	CTCACACCACCGATAT	MAP2K3_ELMSAN1	MAP2K3	ELMSAN1	1	2	CellNavi
	CACACTCTCTCTGCTG	MAP2K3_ELMSAN1	MAP2K3	ELMSAN1	1	2	CellNavi
	ACTTGTTAGCAACGGT	BCL2L11_TGFBR2	BCL2L11	TGFBR2	6	10	CellNavi
	AGATCTGTCTGCGGCA	MAP2K3_SLC38A2	MAP2K3	SLC38A2	2	8	CellNavi
	CATGACAGTAGCGTGA	MAP2K3_MAP2K6	MAP2K3	MAP2K6	1	2	CellNavi
	TCAATCTCACTTACGA	MAP2K3_ELMSAN1	MAP2K3	ELMSAN1	1	2	CellNavi
	TAAGTGCAGCCACGCT	TGFBR2_PRTG	TGFBR2	PRTG	1	4	CellNavi
	AGCGTATTCATTGCCC	CDKN1C_CDKN1B	CDKN1C	CDKN1B	36	93	CellNavi
	ACGTCAAAGCTGGAAC	PTPN12_OSR2	PTPN12	OSR2	1	84	CellNavi
	CAACTAGTCCGTAGGC	BCL2L11_TGFBR2	BCL2L11	TGFBR2	1	44	CellNavi
	CACAGGCTCATCATTC	IRF1_SET	IRF1	SET	2	22	CellNavi
	GATGCTATCTAGCACA	TGFBR2_ETS2	TGFBR2	ETS2	10	16	CellNavi
	TGCGGGTGTAGGCATG	MAP2K6_SPI1	MAP2K6	SPI1	13	17	CellNavi
	CAAGTTGTCCTTTCGG	CBL_CNN1	CBL	CNN1	28	55	CellNavi
	GCAGTTAGTAATCACC	UBASH3B_PTPN12	UBASH3B	PTPN12	5	6	CellNavi
	ACGCCAGCAAACCTAC	MAP2K3_MAP2K6	MAP2K3	MAP2K6	1	2	CellNavi
	ACGGGCTTCCAGTAGT	BCL2L11_BAK1	BCL2L11	BAK1	1	4	CellNavi
	GTCACAAAGTGCAAGC	LHX1_ELMSAN1	LHX1	ELMSAN1	1	10	CellNavi
	TTGCCGTTCCGCATCT	ZC3HAV1_HOXC13	ZC3HAV1	HOXC13	1	2	CellNavi
	CCTACACGTGTCTGAT	CEBPE_RUNX1T1	CEBPE	RUNX1T1	12	62	CellNavi
	CGCTTCACAATGCCAT	MAP2K3_MAP2K6	MAP2K3	MAP2K6	1	2	CellNavi
	CTCATTAGTTACGCGC	LHX1_ELMSAN1	LHX1	ELMSAN1	1	25	CellNavi
	GCATGATTCTGCGGCA	MAP2K3_SLC38A2	MAP2K3	SLC38A2	1	6	CellNavi
	ACGATGTAGCGGATCA	MAPK1_TGFBR2	MAPK1	TGFBR2	9	17	CellNavi
	GTCCTCACACTGCCAG	PTPN12_OSR2	PTPN12	OSR2	27	45	CellNavi
	GGACGTCTCCTATTCA	MAP2K3_MAP2K6	MAP2K3	MAP2K6	1	2	CellNavi
	TTGACTTCATGCCTAA-1	MAP2K3_SLC38A2	MAP2K3	SLC38A2	1	15	CellNavi
	TTCCCAGAGTGTCCAT	MAP2K3_MAP2K6	MAP2K3	MAP2K6	13	21	CellNavi
	GACTACAGTAAAGTCA	ETS2_CNN1	ETS2	CNN1	4	62	CellNavi
	GAACATCCAGTTTACG	MAP2K3_ELMSAN1	MAP2K3	ELMSAN1	1	2	CellNavi
	CTCTACGGTCTCGTTC	BCL2L11_BAK1	BCL2L11	BAK1	2	13	CellNavi
	AACTCCCTCAACACAC	TGFBR2_IGDCC3	TGFBR2	IGDCC3	12	59	CellNavi
	AGGGTGAGTACCGCTG	KLF1_MAP2K6	KLF1	MAP2K6	1	65	CellNavi
	GCAAACTAGCTAGTCT	MAP2K3_MAP2K6	MAP2K3	MAP2K6	3	6	CellNavi
	CAAGTTGCATTCTCAT	MAP2K3_ELMSAN1	MAP2K3	ELMSAN1	1	2	CellNavi
	ATTGGACGTAAACGCG	IGDCC3_MAPK1	IGDCC3	MAPK1	2	24	CellNavi
	TCCACACTCGCAAGCC	TGFBR2_PRTG	TGFBR2	PRTG	1	3	CellNavi
	CACACTCAGCAAATCA	CEBPB_CEBPA	CEBPB	CEBPA	15	83	CellNavi
	CAGAGAGTCTAACCGA	SET_CEBPE	SET	CEBPE	1	45	CellNavi
	CGGACGTGTATAAACG	MAP2K3_ELMSAN1	MAP2K3	ELMSAN1	2	7	CellNavi
	GGATTACGTTGCGTTA	LHX1_ELMSAN1	LHX1	ELMSAN1	1	2	CellNavi
	CGTAGGCCACATGTGT	MAPK1_PRTG	MAPK1	PRTG	1	35	CellNavi
	GATCGTATCTCTTATG	UBASH3B_UBASH3A	UBASH3B	UBASH3A	1	6	CellNavi
	TGAGCCGGTGTCCTCT	CNN1_UBASH3A	CNN1	UBASH3A	2	62	CellNavi
	CGAGCACCATACCATG	ETS2_MAP7D1	ETS2	MAP7D1	1	24	CellNavi
	TCACAAGCACCTCGTT	ETS2_IKZF3	ETS2	IKZF3	1	3	CellNavi
	TGGGAAGAGCGATGAC	PTPN12_PTPN9	PTPN12	PTPN9	14	38	CellNavi
	AAGTCTGAGAACTGTA	MAP2K3_IKZF3	MAP2K3	IKZF3	1	7	CellNavi
	CGACTTCGTACAAGTA	MAP2K3_MAP2K6	MAP2K3	MAP2K6	2	5	CellNavi
	TCGCGAGGTCTTTCAT	ETS2_MAP7D1	ETS2	MAP7D1	1	20	CellNavi
	TGGGCGTTCACGCATA	MAP2K3_IKZF3	MAP2K3	IKZF3	37	72	CellNavi
	GACCTGGCACTACAGT	CBL_UBASH3B	CBL	UBASH3B	15	21	CellNavi
	TTCCCAGTCCCAGGTG	ETS2_PRTG	ETS2	PRTG	1	61	CellNavi
	AGTGGGAAGACAGGCT	ZC3HAV1_CEBPE	ZC3HAV1	CEBPE	2	5	CellNavi
	AGAGCGAAGGTACTCT	CEBPB_PTPN12	CEBPB	PTPN12	53	89	CellNavi
	TACAGTGCAGTTCCCT	LHX1_ELMSAN1	LHX1	ELMSAN1	1	2	CellNavi
	TGGCTGGTCCACTGGG	ZC3HAV1_CEBPE	ZC3HAV1	CEBPE	1	64	CellNavi
	GGAAAGCTCACATGCA-1	UBASH3B_OSR2	UBASH3B	OSR2	6	28	CellNavi
	GACACGCTCCTTTACA	CBL_TGFBR2	CBL	TGFBR2	1	8	CellNavi
	GGCGTGTTCGCAAGCC	CEBPE_CNN1	CEBPE	CNN1	56	79	CellNavi
	CTTGGCTAGGCAGGTT	C3orf72_FOXL2	C3orf72	FOXL2	62	101	CellNavi
	GATGAAATCCCTAATT	FEV_CBFA2T3	FEV	CBFA2T3	20	86	CellNavi
	AGTGAGGTCAAACCAC	IGDCC3_PRTG	IGDCC3	PRTG	1	2	CellNavi
	TGGTTAGTCCAGGGCT	MAP2K6_ELMSAN1	MAP2K6	ELMSAN1	3	22	CellNavi
	ACCTTTATCAAACGGG	BCL2L11_TGFBR2	BCL2L11	TGFBR2	5	9	CellNavi
	CTCGTACCACGGACAA-1	ZBTB10_DLX2	ZBTB10	DLX2	43	68	CellNavi
	GCGACCATCATATCGG	CBL_PTPN9	CBL	PTPN9	1	9	CellNavi
	ATCGAGTTCAGATAAG-1	IGDCC3_MAPK1	IGDCC3	MAPK1	1	2	CellNavi
	TTGACTTCAAGAGTCG	FOSB_OSR2	FOSB	OSR2	1	13	CellNavi
	TCTCATATCTTCTGGC	CEBPE_PTPN12	CEBPE	PTPN12	2	17	CellNavi
	CGCTGGAGTGCCTTGG	DUSP9_KLF1	DUSP9	KLF1	12	97	CellNavi
	TAGCCGGCAGATTGCT	MAP2K3_MAP2K6	MAP2K3	MAP2K6	1	2	CellNavi
	CAACTAGGTTTGGGCC	MAP2K6_IKZF3	MAP2K6	IKZF3	4	59	CellNavi
	TGGCCAGCAGTCCTTC	PTPN12_PTPN9	PTPN12	PTPN9	40	76	CellNavi
	AATCGGTCAAGCCATT	ETS2_CNN1	ETS2	CNN1	1	76	CellNavi
	TGACAACTCGTCCAGG-1	CBL_TGFBR2	CBL	TGFBR2	5	36	CellNavi
	CGTCTACGTCTCCCTA	ETS2_MAP7D1	ETS2	MAP7D1	4	27	CellNavi
	TTGTAGGTCGGCATCG	MAPK1_PRTG	MAPK1	PRTG	1	10	CellNavi
	CTCACACCACATGTGT	TGFBR2_PRTG	TGFBR2	PRTG	1	4	CellNavi
	CAGGTGCTCCATGAGT	ZBTB10_ELMSAN1	ZBTB10	ELMSAN1	1	23	CellNavi
	TACTCATCAAATTGCC	MAP2K3_MAP2K6	MAP2K3	MAP2K6	5	22	CellNavi
	TGCTACCTCCACGCAG	MAP2K3_MAP2K6	MAP2K3	MAP2K6	2	4	CellNavi
	ACATGGTGTTTAGCTG	CEBPE_RUNX1T1	CEBPE	RUNX1T1	1	2	CellNavi
	GTAGTCATCACGATGT	BCL2L11_TGFBR2	BCL2L11	TGFBR2	7	21	CellNavi
	CTCACACCAGGGTATG	MAP2K3_ELMSAN1	MAP2K3	ELMSAN1	40	93	CellNavi
	GGTGTTAAGGCTCAGA	CBL_PTPN12	CBL	PTPN12	1	4	CellNavi
	CGCGGTAAGTCGTACT	BCL2L11_TGFBR2	BCL2L11	TGFBR2	9	11	CellNavi
	GCTGCAGAGAAACCGC	MAP2K6_ELMSAN1	MAP2K6	ELMSAN1	4	74	CellNavi
	TTATGCTCAGCTCGAC	ZBTB10_PTPN12	ZBTB10	PTPN12	65	95	CellNavi
	CTCGTCAGTACCCAAT	MAP2K3_MAP2K6	MAP2K3	MAP2K6	1	2	CellNavi
	CGATGGCTCACCAGGC	ETS2_CNN1	ETS2	CNN1	1	28	CellNavi
	TCGCGAGGTGATGTCT	MAP2K3_MAP2K6	MAP2K3	MAP2K6	3	5	CellNavi
	CGCTGGATCATGTCTT	SAMD1_PTPN12	SAMD1	PTPN12	2	4	CellNavi
	CATCAGACACAGAGGT	LHX1_ELMSAN1	LHX1	ELMSAN1	1	5	CellNavi
	ATCTACTGTACAGACG	CEBPE_RUNX1T1	CEBPE	RUNX1T1	1	2	CellNavi
	AATCCAGTCTCTAAGG	UBASH3B_OSR2	UBASH3B	OSR2	1	78	CellNavi
	ACTTACTCAGGGATTG	MAP2K3_MAP2K6	MAP2K3	MAP2K6	1	16	CellNavi
	CATGGCGCATCACGAT	SAMD1_PTPN12	SAMD1	PTPN12	35	66	CellNavi
	CATGACAGTACAGTTC	FOXA3_HOXB9	FOXA3	HOXB9	34	39	CellNavi
	AAGGAGCCAGCAGTTT	LHX1_ELMSAN1	LHX1	ELMSAN1	1	4	CellNavi
	CGTGTCTTCAATCTCT	MAP2K3_MAP2K6	MAP2K3	MAP2K6	1	2	CellNavi
	GTCATTTAGCGATAGC	CEBPE_KLF1	CEBPE	KLF1	62	77	CellNavi
	CTGTTTACATTGAGCT	SNAI1_UBASH3B	SNAI1	UBASH3B	1	57	CellNavi
	TAAGCGTTCCAGTAGT	UBASH3B_OSR2	UBASH3B	OSR2	14	60	CellNavi
	GAATGAACAAGTAGTA	MAP2K3_ELMSAN1	MAP2K3	ELMSAN1	1	2	CellNavi
	GATCGATGTTTAAGCC	KIF18B_KIF2C	KIF18B	KIF2C	23	35	CellNavi
	GTTAAGCAGACTGGGT	MAPK1_PRTG	MAPK1	PRTG	1	4	CellNavi
	TAAGCGTAGCTAGTGG	ZC3HAV1_HOXC13	ZC3HAV1	HOXC13	1	28	CellNavi
	CTAGTGATCTGTCTCG	CDKN1C_CDKN1A	CDKN1C	CDKN1A	31	46	CellNavi
	ACACCGGGTGACGCCT	MAPK1_TGFBR2	MAPK1	TGFBR2	3	89	CellNavi
	GTCCTCACAAGCTGAG	MAP2K3_SLC38A2	MAP2K3	SLC38A2	5	16	CellNavi
	ACGGAGAAGGATGTAT	UBASH3B_OSR2	UBASH3B	OSR2	1	76	CellNavi
	CTTACCGGTAGTACCT	BCL2L11_TGFBR2	BCL2L11	TGFBR2	17	41	CellNavi
	CATCGAATCGCCTGTT	KLF1_BAK1	KLF1	BAK1	7	37	CellNavi
	GTAGTCAAGCCGATTT	KLF1_CEBPA	KLF1	CEBPA	5	16	CellNavi
	GCAATCAGTAGGAGTC	SET_KLF1	SET	KLF1	37	45	CellNavi
	CACATTTGTACTCAAC	PTPN12_ZBTB25	PTPN12	ZBTB25	1	8	CellNavi
	TAGGCATCATGACATC	BCL2L11_TGFBR2	BCL2L11	TGFBR2	3	11	CellNavi
	TTTCCTCAGAGGTTGC	MAP2K6_ELMSAN1	MAP2K6	ELMSAN1	14	35	CellNavi
	TAAGCGTTCCTCATTA	ETS2_CNN1	ETS2	CNN1	2	38	CellNavi
	AAGACCTAGCCATCGC	ZBTB10_ELMSAN1	ZBTB10	ELMSAN1	32	98	CellNavi
	ACCGTAAAGCGATGAC	TBX3_TBX2	TBX3	TBX2	2	48	CellNavi
	GGCGACTAGTCCTCCT	CEBPE_PTPN12	CEBPE	PTPN12	3	22	CellNavi
	CGGCTAGTCGGCGGTT	CDKN1C_CDKN1A	CDKN1C	CDKN1A	42	74	CellNavi
	CAGCTGGAGACTCGGA	SET_CEBPE	SET	CEBPE	19	42	CellNavi
	CCGTACTTCAAAGACA	ZNF318_FOXL2	ZNF318	FOXL2	1	6	CellNavi
	CTTAGGATCATGTAGC	SET_KLF1	SET	KLF1	11	61	CellNavi
	GGACAGAAGCTAACTC	TBX3_TBX2	TBX3	TBX2	1	2	CellNavi
	GTGCGGTCATGGATGG	TGFBR2_ETS2	TGFBR2	ETS2	10	21	CellNavi
	GCGACCACAAGTCATC-1	BPGM_SAMD1	BPGM	SAMD1	48	72	CellNavi
	CAAGTTGCAAGCGCTC	CBL_PTPN9	CBL	PTPN9	9	38	CellNavi
	GTAGTCAAGACCCACC	LYL1_IER5L	LYL1	IER5L	1	19	CellNavi
	GCCAAATCAAGCGATG	UBASH3B_PTPN9	UBASH3B	PTPN9	1	3	CellNavi
	GCATGCGCAGCGTTCG	MAP2K3_ELMSAN1	MAP2K3	ELMSAN1	1	2	CellNavi
	TCGCGTTCACTAAGTC-1	ETS2_CNN1	ETS2	CNN1	8	76	CellNavi
	TTGGCAAGTTCGGGCT	TBX3_TBX2	TBX3	TBX2	59	71	CellNavi
	CCATGTCCAGTTAACC	FOSB_CEBPE	FOSB	CEBPE	43	49	CellNavi
	GGAAAGCCAGGTGCCT	FOSB_OSR2	FOSB	OSR2	1	18	CellNavi
	GCGGGTTTCTCTAGGA	UBASH3B_PTPN9	UBASH3B	PTPN9	23	90	CellNavi
	GGCCGATTCGAGAGCA	KLF1_TGFBR2	KLF1	TGFBR2	5	19	CellNavi
	TCAGGATTCACTCTTA-1	MAP2K3_ELMSAN1	MAP2K3	ELMSAN1	1	2	CellNavi
	GCCTCTATCGCTGATA	TGFBR2_IGDCC3	TGFBR2	IGDCC3	1	4	CellNavi
	CGCGTTTTCTACCTGC	UBASH3B_OSR2	UBASH3B	OSR2	1	47	CellNavi
	AGGGTGATCGTATCAG	BPGM_SAMD1	BPGM	SAMD1	1	8	CellNavi
	CGCGTTTGTACAAGTA	CBL_UBASH3B	CBL	UBASH3B	13	38	CellNavi
	GCTGCTTTCCGCGCAA	UBASH3B_OSR2	UBASH3B	OSR2	1	72	CellNavi
	CGATGGCGTTTCGCTC	KLF1_CEBPA	KLF1	CEBPA	1	12	CellNavi
	TGACGGCAGTGCGTGA	DUSP9_PRTG	DUSP9	PRTG	1	59	CellNavi
	ATCACGAGTAGCGCAA	CBL_PTPN9	CBL	PTPN9	34	57	CellNavi
	CTACCCAAGCGACGTA	ZC3HAV1_CEBPE	ZC3HAV1	CEBPE	1	72	CellNavi
	ATAGACCCACATAACC	MAP2K3_SLC38A2	MAP2K3	SLC38A2	22	44	CellNavi
	CACTCCACAGTTTACG	TBX3_TBX2	TBX3	TBX2	57	78	CellNavi
	TTTATGCGTCAAGCGA	MAP2K3_MAP2K6	MAP2K3	MAP2K6	1	3	CellNavi
	TGCGCAGGTGCCTGTG	MAP2K3_SLC38A2	MAP2K3	SLC38A2	1	11	CellNavi
	AATCCAGTCCTAGTGA	UBASH3B_OSR2	UBASH3B	OSR2	1	78	CellNavi
	TATCTCATCAACGGCC	MAP2K3_ELMSAN1	MAP2K3	ELMSAN1	1	12	CellNavi
	CACATAGTCGCTTAGA	MAP2K3_ELMSAN1	MAP2K3	ELMSAN1	1	2	CellNavi
	GGATGTTGTCTCTCGT	PTPN12_OSR2	PTPN12	OSR2	1	89	CellNavi
	ACAGCTAGTGCACCAC	SET_CEBPE	SET	CEBPE	3	10	CellNavi
	CCACTACTCACAACGT	MAP2K3_ELMSAN1	MAP2K3	ELMSAN1	1	2	CellNavi
	CAGTCCTCAGACACTT	UBASH3B_OSR2	UBASH3B	OSR2	1	82	CellNavi
	AGGGAGTTCGGAGGTA	AHR_FEV	AHR	FEV	2	81	CellNavi
	TCCCGATCAGACGCTC-1	IGDCC3_PRTG	IGDCC3	PRTG	1	2	CellNavi
	AGCTCCTAGTAGTGCG	MAP2K3_MAP2K6	MAP2K3	MAP2K6	2	6	CellNavi
	CACAGTATCCGCGCAA	IRF1_SET	IRF1	SET	5	56	CellNavi
	CCTAGCTGTGGGTATG	UBASH3B_OSR2	UBASH3B	OSR2	1	60	CellNavi
	TGCGCAGGTTCCACTC	MAP2K3_ELMSAN1	MAP2K3	ELMSAN1	1	3	CellNavi
	TAAGCGTGTCGAACAG-1	SGK1_TBX2	SGK1	TBX2	74	80	CellNavi
	CGACTTCCAGTCGATT	LHX1_ELMSAN1	LHX1	ELMSAN1	62	65	CellNavi
	GATCGCGTCTTAACCT	CNN1_MAPK1	CNN1	MAPK1	29	80	CellNavi
	GACGTTACAGTGAGTG	MAP2K3_MAP2K6	MAP2K3	MAP2K6	2	12	CellNavi
	ATTATCCGTGGTACAG	ZNF318_FOXL2	ZNF318	FOXL2	1	12	CellNavi
	CGGAGCTAGTGTTTGC	BPGM_ZBTB1	BPGM	ZBTB1	1	39	CellNavi
	CGCTTCATCACGAAGG	CEBPB_MAPK1	CEBPB	MAPK1	36	84	CellNavi
	TTAGGACTCTTACCGC	RHOXF2_ZBTB25	RHOXF2	ZBTB25	1	30	CellNavi
	ACCCACTTCAAGGCTT	MAP2K3_MAP2K6	MAP2K3	MAP2K6	1	2	CellNavi
	CCGTTCAGTTGTTTGG	LHX1_ELMSAN1	LHX1	ELMSAN1	1	2	CellNavi
	ACGATGTGTTGGACCC	MAP2K3_ELMSAN1	MAP2K3	ELMSAN1	1	2	CellNavi
	CTCGGGATCACATAGC	PTPN12_OSR2	PTPN12	OSR2	1	96	CellNavi
	AAGTCTGGTTATTCTC	CBL_PTPN12	CBL	PTPN12	1	7	CellNavi
	AAATGCCCATAACCTG	FOSB_CEBPE	FOSB	CEBPE	1	60	CellNavi
	GAACATCAGAGCCTAG	BCL2L11_TGFBR2	BCL2L11	TGFBR2	1	32	CellNavi
	CAGTAACCACGAAACG	SET_KLF1	SET	KLF1	26	50	CellNavi
	CTACACCAGTGGGCTA	MAP2K6_ELMSAN1	MAP2K6	ELMSAN1	1	3	CellNavi
	GTGCGGTTCACCTCGT	ZC3HAV1_HOXC13	ZC3HAV1	HOXC13	1	11	CellNavi
	AACTCAGAGGATGTAT	CEBPB_OSR2	CEBPB	OSR2	11	83	CellNavi
	AATCGGTAGTTCGCGC	FOXA1_FOXL2	FOXA1	FOXL2	1	41	CellNavi
	ACTGCTCAGATGGGTC	FOSB_CEBPB	FOSB	CEBPB	1	4	CellNavi
	TTCTCAAGTCATGCCG	IRF1_SET	IRF1	SET	14	97	CellNavi
	TTGACTTAGGATGGAA	PTPN12_PTPN9	PTPN12	PTPN9	4	11	CellNavi
	ACACCAACAGCTTCGG	CEBPE_RUNX1T1	CEBPE	RUNX1T1	1	3	CellNavi
	GGGTCTGCATCAGTCA	FOXA1_HOXB9	FOXA1	HOXB9	1	64	CellNavi
	GGGAGATAGGCACATG	CNN1_UBASH3A	CNN1	UBASH3A	23	37	CellNavi
	GATGCTAGTACATGTC	DUSP9_MAPK1	DUSP9	MAPK1	3	4	CellNavi
	TGTTCCGGTTTGCATG	MAP2K6_ELMSAN1	MAP2K6	ELMSAN1	1	3	CellNavi
	GCGCAACTCGGCATCG	BPGM_SAMD1	BPGM	SAMD1	1	16	CellNavi
	CGTTCTGAGAATAGGG	MAPK1_PRTG	MAPK1	PRTG	41	68	CellNavi
	CATCAGACACTTCTGC	CEBPE_RUNX1T1	CEBPE	RUNX1T1	14	20	CellNavi
	CGTAGGCAGTGTCCAT	LYL1_IER5L	LYL1	IER5L	89	94	CellNavi
	GTTACAGTCTGTCCGT	LYL1_IER5L	LYL1	IER5L	2	15	CellNavi
	AATCCAGCATTAGGCT	FOXA1_HOXB9	FOXA1	HOXB9	1	4	CellNavi
	GATCAGTTCCATGCTC	CBL_UBASH3A	CBL	UBASH3A	6	25	CellNavi
	CATCGGGTCCTCGCAT	KLF1_FOXA1	KLF1	FOXA1	1	6	CellNavi
	ATCATGGGTAACGACG	CEBPB_PTPN12	CEBPB	PTPN12	1	17	CellNavi
	CGAGCCAAGTGAATTG	MAP2K3_ELMSAN1	MAP2K3	ELMSAN1	1	2	CellNavi
	GTCTCGTTCAACGAAA	MAP2K3_MAP2K6	MAP2K3	MAP2K6	3	23	CellNavi
	TCATTACCAGGGATTG	KLF1_FOXA1	KLF1	FOXA1	1	20	CellNavi
	TGTCCCATCAATACCG	SAMD1_ZBTB1	SAMD1	ZBTB1	43	44	CellNavi
	ACGAGCCAGTGTCTCA	SET_CEBPE	SET	CEBPE	1	43	CellNavi
	GACGTTATCGGTCCGA	IGDCC3_MAPK1	IGDCC3	MAPK1	1	2	CellNavi
	GATCGATGTATATGAG	UBASH3B_OSR2	UBASH3B	OSR2	1	69	CellNavi
	TACGGTAGTCTCGTTC	BCL2L11_TGFBR2	BCL2L11	TGFBR2	5	8	CellNavi
	TACTTGTCACAGAGGT	UBASH3B_OSR2	UBASH3B	OSR2	1	20	CellNavi
	TACAGTGTCTCTAAGG	IGDCC3_PRTG	IGDCC3	PRTG	1	3	CellNavi
	CCGTACTTCTCTGAGA	ETS2_CNN1	ETS2	CNN1	1	73	CellNavi
	GGCCGATCACCGGAAA	DUSP9_IGDCC3	DUSP9	IGDCC3	61	77	CellNavi
	CCCATACGTCTTGCGG	UBASH3B_OSR2	UBASH3B	OSR2	1	48	CellNavi
	TTCTCCTAGAGGGATA	FOSB_UBASH3B	FOSB	UBASH3B	1	65	CellNavi
	TTCGAAGAGTGAATTG	LHX1_ELMSAN1	LHX1	ELMSAN1	1	2	CellNavi
	CACATAGAGGTTACCT	PTPN12_UBASH3A	PTPN12	UBASH3A	1	11	CellNavi
	CTCGAAAGTCGACTGC	TMSB4X_BAK1	TMSB4X	BAK1	1	17	CellNavi
	GGACGTCAGGCGACAT	MAP2K3_IKZF3	MAP2K3	IKZF3	8	63	CellNavi
	AGGCCGTGTGCCTGTG	MAP2K3_ELMSAN1	MAP2K3	ELMSAN1	1	2	CellNavi
	ACATACGCACGCATCG	ETS2_IKZF3	ETS2	IKZF3	1	30	CellNavi
	AGAGCTTCACGGTTTA	MAP2K3_ELMSAN1	MAP2K3	ELMSAN1	1	2	CellNavi
	AGCATACTCGTCCGTT	MAP2K3_MAP2K6	MAP2K3	MAP2K6	1	2	CellNavi
	GTACTTTAGGGATCTG	TGFBR2_ETS2	TGFBR2	ETS2	5	6	CellNavi
	TCACGAAGTCAGAATA	PTPN12_OSR2	PTPN12	OSR2	1	94	CellNavi
	CGGTTAAAGGCTAGCA	ZC3HAV1_CEBPE	ZC3HAV1	CEBPE	1	93	CellNavi
	CAGCCGACATGCAATC	LHX1_ELMSAN1	LHX1	ELMSAN1	2	4	CellNavi
	GATTCAGCAAATTGCC	AHR_FEV	AHR	FEV	2	50	CellNavi
	GTGTTAGCAGCTGTGC	MAP2K3_ELMSAN1	MAP2K3	ELMSAN1	1	3	CellNavi
	CTGCCTATCAACGAAA	PTPN12_UBASH3A	PTPN12	UBASH3A	1	79	CellNavi
	CACAGTACACATGTGT	TGFBR2_ETS2	TGFBR2	ETS2	1	24	CellNavi
	GCGAGAACAGCCACCA	ZNF318_FOXL2	ZNF318	FOXL2	4	7	CellNavi
	TCATTACGTTATCCGA	MAP2K3_ELMSAN1	MAP2K3	ELMSAN1	1	3	CellNavi
	AGCTCTCTCTGCCAGG	DUSP9_ETS2	DUSP9	ETS2	48	90	CellNavi
	ATCACGAAGGTGCACA	TBX3_TBX2	TBX3	TBX2	3	51	CellNavi
	CGATGGCCATCAGTAC	CEBPB_MAPK1	CEBPB	MAPK1	2	6	CellNavi
	GACCAATCATTAGGCT	SNAI1_UBASH3B	SNAI1	UBASH3B	3	15	CellNavi
	CTACGTCCATTGGCGC	KIF18B_KIF2C	KIF18B	KIF2C	8	40	CellNavi
	ATCTACTGTCAACTGT	UBASH3B_OSR2	UBASH3B	OSR2	1	76	CellNavi
	AGATCTGCACTGTCGG-1	LHX1_ELMSAN1	LHX1	ELMSAN1	1	4	CellNavi
	GTCGTAAGTGTCTGAT	FOXA3_FOXA1	FOXA3	FOXA1	1	2	CellNavi
	TTGACTTGTAGCCTCG	ETS2_CNN1	ETS2	CNN1	1	15	CellNavi
	TTAGTTCTCATGCTCC-1	ETS2_PRTG	ETS2	PRTG	1	91	CellNavi
	TCAGCAACATCACGAT	UBASH3B_CNN1	UBASH3B	CNN1	1	2	CellNavi
	CTCGGAGCAAGCGCTC	CEBPE_KLF1	CEBPE	KLF1	12	39	CellNavi
	CCGGGATTCCAGAAGG	MAPK1_PRTG	MAPK1	PRTG	7	87	CellNavi
	GTACGTATCTCCTATA	UBASH3B_OSR2	UBASH3B	OSR2	1	79	CellNavi
	GATTCAGCAAGCCTAT	UBASH3B_OSR2	UBASH3B	OSR2	1	66	CellNavi
	TTAGGACGTAAGAGAG	RHOXF2_SET	RHOXF2	SET	13	97	CellNavi
	TCTCATAAGATGAGAG	UBASH3B_OSR2	UBASH3B	OSR2	1	61	CellNavi
	ACCAGTAGTGATGATA	MAPK1_PRTG	MAPK1	PRTG	1	2	CellNavi
	ACGAGCCCAGGGTACA	BCL2L11_BAK1	BCL2L11	BAK1	4	8	CellNavi
	ATGTGTGTCTAAGCCA	IGDCC3_MAPK1	IGDCC3	MAPK1	9	21	CellNavi
	CTACATTAGTTGTCGT	UBASH3B_UBASH3A	UBASH3B	UBASH3A	17	18	CellNavi
	GCCTCTAAGGCAAAGA	MAP2K3_MAP2K6	MAP2K3	MAP2K6	23	26	CellNavi
	GCGAGAACAAGCCGCT	CEBPE_KLF1	CEBPE	KLF1	1	4	CellNavi
	AGCCTAAGTCTAGCCG	LHX1_ELMSAN1	LHX1	ELMSAN1	1	16	CellNavi
	AAGTCTGTCAAGGTAA	ETS2_PRTG	ETS2	PRTG	1	83	CellNavi
	CGTGTCTCACGGCGTT	BPGM_SAMD1	BPGM	SAMD1	1	30	CellNavi
	CCCAATCTCAAACCAC	TGFBR2_PRTG	TGFBR2	PRTG	1	3	CellNavi
	CTCATTAAGTTTGCGT	IRF1_SET	IRF1	SET	1	93	CellNavi
	TCTTCGGTCGCGTTTC	FOSB_UBASH3B	FOSB	UBASH3B	1	5	CellNavi
	CCCAATCTCCACGAAT	FOSB_IKZF3	FOSB	IKZF3	1	2	CellNavi
	CCACTACTCAGCTTAG	TGFBR2_C19orf26	TGFBR2	C19orf26	12	77	CellNavi
	CGGACACCACGAAAGC	ETS2_IGDCC3	ETS2	IGDCC3	2	83	CellNavi
	CACTCCACATGCCTAA	AHR_FEV	AHR	FEV	80	84	CellNavi
	ACCTTTATCATGCTCC	ETS2_MAP7D1	ETS2	MAP7D1	1	12	CellNavi
	TCAGCAAAGACGCTTT	MAP2K6_ELMSAN1	MAP2K6	ELMSAN1	1	2	CellNavi
	GCTGGGTTCATGGTCA	PTPN12_OSR2	PTPN12	OSR2	1	101	CellNavi
	GGTATTGGTTAAGAAC	ETS2_MAP7D1	ETS2	MAP7D1	1	64	CellNavi
	CTACATTAGAGCTGGT	MAP2K3_ELMSAN1	MAP2K3	ELMSAN1	1	3	CellNavi
	GTGCTTCCAGCTCGCA-1	MAP2K3_ELMSAN1	MAP2K3	ELMSAN1	1	2	CellNavi
	TATCAGGAGATAGCAT-1	LYL1_IER5L	LYL1	IER5L	1	40	CellNavi
	TAAGCGTCATTCACTT-1	MAP2K6_ELMSAN1	MAP2K6	ELMSAN1	1	2	CellNavi
	AGGCCACAGTGATCGG	MAP2K6_ELMSAN1	MAP2K6	ELMSAN1	1	5	CellNavi
	AGCTTGAGTTAGTGGG	MAP2K3_SLC38A2	MAP2K3	SLC38A2	1	24	CellNavi
	TTCGAAGCACGAAATA	BCL2L11_TGFBR2	BCL2L11	TGFBR2	1	30	CellNavi
	TGGGCGTAGCGTTGCC-1	SAMD1_TGFBR2	SAMD1	TGFBR2	1	77	CellNavi
	ACTGCTCCATTATCTC	MAP2K3_SLC38A2	MAP2K3	SLC38A2	36	64	CellNavi
	CTCACACCACGAGAGT	MAP2K3_MAP2K6	MAP2K3	MAP2K6	21	61	CellNavi
	AGCGGTCCAACTGCTA	MAP2K3_SLC38A2	MAP2K3	SLC38A2	2	10	CellNavi
	TGGTTCCGTCAGCTAT	MAP2K3_ELMSAN1	MAP2K3	ELMSAN1	1	2	CellNavi
	CTAAGACTCAGCACAT	CEBPE_RUNX1T1	CEBPE	RUNX1T1	1	4	CellNavi
	ATCCGAAGTGGGTCAA	KIF18B_KIF2C	KIF18B	KIF2C	7	26	CellNavi
	TTGCCGTAGATATGCA	LYL1_CEBPB	LYL1	CEBPB	1	73	CellNavi
	GCTCCTATCGTCCAGG-1	MAP2K3_SLC38A2	MAP2K3	SLC38A2	1	13	CellNavi
	GCTGCGAGTGAAGGCT	FOSB_UBASH3B	FOSB	UBASH3B	1	6	CellNavi
	CGGTTAAGTACTCGCG	BCL2L11_TGFBR2	BCL2L11	TGFBR2	26	50	CellNavi
	GTTAAGCAGTAGGTGC	MAP2K3_MAP2K6	MAP2K3	MAP2K6	1	2	CellNavi
	ATAAGAGTCACTGGGC	CEBPE_CNN1	CEBPE	CNN1	1	28	CellNavi
	TCGCGTTAGAATTCCC	BPGM_ZBTB1	BPGM	ZBTB1	1	19	CellNavi
	ATGTGTGAGAACTGTA	MAP2K3_ELMSAN1	MAP2K3	ELMSAN1	1	2	CellNavi
	AAGGTTCAGCGGATCA	CDKN1B_CDKN1A	CDKN1B	CDKN1A	30	51	CellNavi
	GGACATTAGACTGGGT	UBASH3B_OSR2	UBASH3B	OSR2	1	61	CellNavi
	GTCTCGTAGTGATCGG	UBASH3B_UBASH3A	UBASH3B	UBASH3A	2	4	CellNavi
	ATGAGGGAGCAGCCTC	MAP2K3_MAP2K6	MAP2K3	MAP2K6	1	2	CellNavi
	TTATGCTAGAGTTGGC	AHR_FEV	AHR	FEV	75	76	CellNavi
	AGTAGTCGTCCAAGTT	BCL2L11_TGFBR2	BCL2L11	TGFBR2	3	12	CellNavi
	CGATGTAGTGCACGAA	UBASH3B_OSR2	UBASH3B	OSR2	1	75	CellNavi
	GAAACTCAGTATGACA	TGFBR2_C19orf26	TGFBR2	C19orf26	1	5	CellNavi
	GGCTCGACAATAGAGT	SGK1_TBX2	SGK1	TBX2	82	92	CellNavi
	GACACGCTCAAACGGG	MAP2K3_SLC38A2	MAP2K3	SLC38A2	3	9	CellNavi
	GACGCGTGTCAATGTC	ZC3HAV1_CEBPE	ZC3HAV1	CEBPE	3	42	CellNavi
	ACACCCTAGCTGTTCA	LYL1_IER5L	LYL1	IER5L	1	7	CellNavi
	TTCGAAGGTTTGGGCC	MAP2K3_ELMSAN1	MAP2K3	ELMSAN1	2	8	CellNavi
	ACTGTCCTCTCGATGA	MAP2K3_ELMSAN1	MAP2K3	ELMSAN1	1	2	CellNavi
	ATGAGGGAGATAGCAT	KLF1_FOXA1	KLF1	FOXA1	1	21	CellNavi
	TGGCCAGGTTTGACAC	KLF1_BAK1	KLF1	BAK1	7	10	CellNavi
	CAGAATCCAGACGCTC	PTPN12_ZBTB25	PTPN12	ZBTB25	1	2	CellNavi
	GCGCGATCATGACATC	MAP2K6_ELMSAN1	MAP2K6	ELMSAN1	1	2	CellNavi
	CACCAGGAGGTGACCA	MAP2K6_ELMSAN1	MAP2K6	ELMSAN1	17	21	CellNavi
	TAGTGGTGTAGGGTAC	ZC3HAV1_CEBPA	ZC3HAV1	CEBPA	12	19	CellNavi
	GACACGCGTCGTTGTA	KLF1_COL2A1	KLF1	COL2A1	1	60	CellNavi
	GAATGAATCCGCAAGC-1	CEBPE_RUNX1T1	CEBPE	RUNX1T1	9	39	CellNavi
	GCTGGGTCATTCTCAT	MAP2K3_SLC38A2	MAP2K3	SLC38A2	1	6	CellNavi
	CGTGTAAGTCCTCCAT	FOSB_IKZF3	FOSB	IKZF3	1	51	CellNavi
	GCTGCTTCATGCATGT	MAP2K3_SLC38A2	MAP2K3	SLC38A2	10	24	CellNavi
	GCTGCGAGTTTGTGTG-1	CEBPE_RUNX1T1	CEBPE	RUNX1T1	8	11	CellNavi
	GACTAACTCAGTGCAT	CEBPE_CEBPA	CEBPE	CEBPA	1	22	CellNavi
	CTACGTCAGGTTCCTA	PLK4_STIL	PLK4	STIL	6	24	CellNavi
	CTGCGGATCTGCGTAA	LYL1_CEBPB	LYL1	CEBPB	1	72	CellNavi
	ACTTACTAGATAGGAG	MAP2K3_ELMSAN1	MAP2K3	ELMSAN1	3	4	CellNavi
	GCACATAGTAGTAGTA	BCL2L11_TGFBR2	BCL2L11	TGFBR2	1	7	CellNavi
	AAGGTTCCACAGCGTC	MAP2K3_SLC38A2	MAP2K3	SLC38A2	1	33	CellNavi
	CACACTCAGAGTAATC	MAP2K3_MAP2K6	MAP2K3	MAP2K6	1	5	CellNavi
	TCAGGTAAGAGTCTGG	BPGM_ZBTB1	BPGM	ZBTB1	1	94	CellNavi
	GCTTGAACAGCCTATA	FOXA3_FOXF1	FOXA3	FOXF1	44	53	CellNavi
	GGCTGGTCAAGTCTAC	UBASH3B_OSR2	UBASH3B	OSR2	1	64	CellNavi
	TACGGTAGTTTGACAC-1	LYL1_IER5L	LYL1	IER5L	1	51	CellNavi
	AGCTTGAAGGCATGGT-1	BCL2L11_TGFBR2	BCL2L11	TGFBR2	8	10	CellNavi
	GGGTCTGTCGTGGACC	MAP2K3_IKZF3	MAP2K3	IKZF3	1	32	CellNavi
	ACTGAGTCACACCGCA	TBX3_TBX2	TBX3	TBX2	1	22	CellNavi
	AAGGAGCCAGTCCTTC	BPGM_ZBTB1	BPGM	ZBTB1	1	3	CellNavi
	TTGTAGGCAAGGTTCT	TGFBR2_C19orf26	TGFBR2	C19orf26	6	25	CellNavi
	CGGTTAACAATCTGCA	MAP2K3_SLC38A2	MAP2K3	SLC38A2	4	6	CellNavi
	CTCAGAAAGTTGTCGT	ETS2_IGDCC3	ETS2	IGDCC3	1	90	CellNavi
	TAGCCGGGTTGTGGAG	SNAI1_DLX2	SNAI1	DLX2	1	9	CellNavi
	GCGCGATAGGCCATAG	TGFBR2_ETS2	TGFBR2	ETS2	1	42	CellNavi
	GCAGCCACAAACCTAC	AHR_KLF1	AHR	KLF1	3	101	CellNavi
	CTCTGGTCAAGAGTCG	MAPK1_PRTG	MAPK1	PRTG	1	6	CellNavi
	TCGTAGAAGGCATTGG	UBASH3B_PTPN9	UBASH3B	PTPN9	1	2	CellNavi
	GCCAAATCACTGTCGG	MAPK1_PRTG	MAPK1	PRTG	3	5	CellNavi
	TGCGTGGAGGTGGGTT	BCL2L11_TGFBR2	BCL2L11	TGFBR2	4	15	CellNavi
	AGCTCTCTCATGTGGT	MAP2K3_MAP2K6	MAP2K3	MAP2K6	1	2	CellNavi
	TATTACCAGTGGGCTA	BCL2L11_TGFBR2	BCL2L11	TGFBR2	4	17	CellNavi
	TGGGAAGGTCTTCGTC	ETS2_IKZF3	ETS2	IKZF3	1	2	CellNavi
	TTGAACGAGTCCGGTC	MAP2K6_ELMSAN1	MAP2K6	ELMSAN1	2	3	CellNavi
	GGGCATCCATCCTTGC	FOXF1_HOXB9	FOXF1	HOXB9	7	51	CellNavi
	TTAGTTCTCGGAGGTA	UBASH3B_OSR2	UBASH3B	OSR2	1	78	CellNavi
	GGACAGACATAACCTG-1	MAP2K3_MAP2K6	MAP2K3	MAP2K6	4	12	CellNavi
	CGAATGTTCTCTGTCG	BCL2L11_BAK1	BCL2L11	BAK1	1	2	CellNavi
	ATAACGCAGCGTTCCG	FOXA1_FOXF1	FOXA1	FOXF1	1	2	CellNavi
	CGGACGTTCCGTCATC	BCL2L11_BAK1	BCL2L11	BAK1	2	5	CellNavi
	TGACTTTGTCATCCCT	MAP2K3_MAP2K6	MAP2K3	MAP2K6	1	2	CellNavi
	TCAGGTACAAAGGCGT	MAP2K6_ELMSAN1	MAP2K6	ELMSAN1	1	15	CellNavi
	ATAAGAGAGCGCTCCA	UBASH3B_OSR2	UBASH3B	OSR2	1	64	CellNavi
	CCATGTCAGACGCACA	ETS2_IGDCC3	ETS2	IGDCC3	1	54	CellNavi
	GCGCAACAGGATTCGG	KLF1_BAK1	KLF1	BAK1	1	23	CellNavi
	CAGCATAGTGAGGGTT	MAP2K3_MAP2K6	MAP2K3	MAP2K6	3	4	CellNavi
	CACTCCATCCACGTGG	CEBPB_PTPN12	CEBPB	PTPN12	1	48	CellNavi
	CCCATACGTGGACGAT	UBASH3B_CNN1	UBASH3B	CNN1	19	69	CellNavi
	CTGCTGTCATTGGTAC	ETS2_CNN1	ETS2	CNN1	1	48	CellNavi
	AGATCTGCACATCCGG	TBX3_TBX2	TBX3	TBX2	4	43	CellNavi
	AGTGTCAAGCTGGAAC	BCL2L11_TGFBR2	BCL2L11	TGFBR2	1	12	CellNavi
	TGACGGCAGTTACGGG	MAP2K3_ELMSAN1	MAP2K3	ELMSAN1	1	2	CellNavi
	CTCAGAACAGATTGCT	LHX1_ELMSAN1	LHX1	ELMSAN1	1	12	CellNavi
	GTACGTATCACAGTAC	CBL_TGFBR2	CBL	TGFBR2	1	2	CellNavi
	TGTATTCAGCCACGCT	CEBPE_RUNX1T1	CEBPE	RUNX1T1	1	4	CellNavi
	ACATCAGCACTTGGAT	MAP2K3_MAP2K6	MAP2K3	MAP2K6	2	4	CellNavi
	GAGCAGAGTAAACACA	MAPK1_TGFBR2	MAPK1	TGFBR2	2	5	CellNavi
	CGAGAAGTCTCTTATG	PLK4_STIL	PLK4	STIL	10	22	CellNavi
	CTGAAACTCTGTTGAG	MAP2K3_ELMSAN1	MAP2K3	ELMSAN1	1	2	CellNavi
	AGCATACCAAGTCTGT-1	SNAI1_UBASH3B	SNAI1	UBASH3B	49	70	CellNavi
	TTGCGTCTCGCCTGAG	BCL2L11_TGFBR2	BCL2L11	TGFBR2	2	10	CellNavi
	TAGACCACATGTAAGA	TGFBR2_C19orf26	TGFBR2	C19orf26	2	22	CellNavi
	TAGACCAGTTCTGGTA	FEV_MAP7D1	FEV	MAP7D1	6	84	CellNavi
	GCAGTTACAACTGCGC	CEBPE_RUNX1T1	CEBPE	RUNX1T1	1	8	CellNavi
	GGACAGACACGGATAG-1	LHX1_ELMSAN1	LHX1	ELMSAN1	5	100	CellNavi
	GGGTCTGTCTGCGGCA	MAP2K3_MAP2K6	MAP2K3	MAP2K6	2	20	CellNavi
	TATCAGGTCCGGCACA	MAP2K6_ELMSAN1	MAP2K6	ELMSAN1	1	3	CellNavi
	ACCGTAAAGAAGATTC	MAP2K3_SLC38A2	MAP2K3	SLC38A2	10	12	CellNavi
	CTACCCAGTAAGTAGT	CNN1_UBASH3A	CNN1	UBASH3A	6	22	CellNavi
	GCGGGTTTCAGCATGT	ZNF318_FOXL2	ZNF318	FOXL2	69	77	CellNavi
	TCAGATGAGTAGCCGA	FOSB_IKZF3	FOSB	IKZF3	66	101	CellNavi
	TGTCCCATCCGCATCT	PTPN12_SNAI1	PTPN12	SNAI1	1	66	CellNavi
	CCGGTAGCACATGTGT	ETS2_IGDCC3	ETS2	IGDCC3	1	63	CellNavi
	TGTTCCGGTTCAGGCC	CDKN1C_CDKN1A	CDKN1C	CDKN1A	42	79	CellNavi
	GGCTCGAGTCCAACTA	DUSP9_IGDCC3	DUSP9	IGDCC3	1	94	CellNavi
	CCACTACTCGCTAGCG	MAP2K3_SLC38A2	MAP2K3	SLC38A2	17	45	CellNavi
	ATCATGGTCTTCAACT	TBX3_TBX2	TBX3	TBX2	1	2	CellNavi
	ATCGAGTAGGTAGCTG	UBASH3B_OSR2	UBASH3B	OSR2	1	66	CellNavi
	CACAGGCCAGTACACT	MAP2K6_ELMSAN1	MAP2K6	ELMSAN1	1	3	CellNavi
	TAAGTGCGTAGGGTAC	CEBPE_RUNX1T1	CEBPE	RUNX1T1	3	53	CellNavi
	TATGCCCCAGTTCATG	CEBPE_RUNX1T1	CEBPE	RUNX1T1	11	62	CellNavi
	ATCTACTAGTAATCCC	DUSP9_ETS2	DUSP9	ETS2	1	65	CellNavi
	TCTTTCCTCGTTGCCT	BCL2L11_BAK1	BCL2L11	BAK1	1	7	CellNavi
	ACGGGCTGTTACGGAG	SGK1_TBX2	SGK1	TBX2	1	5	CellNavi
	GGCTGGTAGAAACCGC	MAPK1_PRTG	MAPK1	PRTG	1	40	CellNavi
	AGTAGTCAGCGGATCA	CEBPE_RUNX1T1	CEBPE	RUNX1T1	1	38	CellNavi
	GGGTTGCCAATGAATG	LYL1_IER5L	LYL1	IER5L	56	79	CellNavi
	CATGCCTGTCTTGCGG	BCL2L11_BAK1	BCL2L11	BAK1	1	8	CellNavi
	CTCGTCAAGAACTCGG	FOSB_PTPN12	FOSB	PTPN12	18	52	CellNavi
	GAAATGATCTAACTCT	UBASH3B_OSR2	UBASH3B	OSR2	1	50	CellNavi
	TGGCCAGCATCACCCT	TGFBR2_ETS2	TGFBR2	ETS2	1	24	CellNavi
	GTACTTTAGTCCAGGA	BCL2L11_TGFBR2	BCL2L11	TGFBR2	2	24	CellNavi
	AACTCCCGTCAGAAGC	MAP2K3_ELMSAN1	MAP2K3	ELMSAN1	3	5	CellNavi
	CGAGAAGCATAGACTC	SET_CEBPE	SET	CEBPE	55	75	CellNavi
	TACGGGCTCAGGTAAA	TGFBR2_IGDCC3	TGFBR2	IGDCC3	1	12	CellNavi
	ACACCAACATGAGCGA	ETS2_CNN1	ETS2	CNN1	52	61	CellNavi
	CTTACCGTCGTTTGCC	SAMD1_ZBTB1	SAMD1	ZBTB1	1	66	CellNavi
	GGGCACTTCATAGCAC	BPGM_ZBTB1	BPGM	ZBTB1	1	20	CellNavi
	GCTTGAATCCAAAGTC	UBASH3B_OSR2	UBASH3B	OSR2	1	66	CellNavi
	ACTGCTCAGACCACGA	CEBPE_RUNX1T1	CEBPE	RUNX1T1	3	5	CellNavi
	GCTGCAGTCTGATTCT	CDKN1C_CDKN1A	CDKN1C	CDKN1A	45	49	CellNavi
	CCACCTAAGCCGTCGT	TGFBR2_PRTG	TGFBR2	PRTG	12	64	CellNavi
	TAAACCGTCAGCCTAA	CEBPE_RUNX1T1	CEBPE	RUNX1T1	1	24	CellNavi
	CCACCTACAACACCTA	MAP2K6_IKZF3	MAP2K6	IKZF3	9	49	CellNavi
	TGGCGCATCAGTCAGT	KLF1_FOXA1	KLF1	FOXA1	1	92	CellNavi
	CAGTCCTAGATGTTAG	AHR_KLF1	AHR	KLF1	1	89	CellNavi
	CCGTGGATCTCGATGA	ETS2_PRTG	ETS2	PRTG	1	73	CellNavi
	GACGTGCCAATCAGAA	DUSP9_MAPK1	DUSP9	MAPK1	56	85	CellNavi
	AGGTCCGTCACGCGGT	ZC3HAV1_CEBPE	ZC3HAV1	CEBPE	2	3	CellNavi
	GAGTCCGTCGCTTGTC	CBL_PTPN9	CBL	PTPN9	4	18	CellNavi
	TGCCAAACACGGATAG	CBL_UBASH3A	CBL	UBASH3A	21	36	CellNavi
	ATAGACCAGTACGTTC	KLF1_TGFBR2	KLF1	TGFBR2	1	6	CellNavi
	CACATAGTCTGGTTCC	CDKN1B_CDKN1A	CDKN1B	CDKN1A	15	63	CellNavi
	GACCAATTCTAACCGA	ZC3HAV1_HOXC13	ZC3HAV1	HOXC13	1	19	CellNavi
	GCACTCTTCTCTAAGG	MAP2K3_MAP2K6	MAP2K3	MAP2K6	1	4	CellNavi
	GTGCATACAGCTCGAC	MAP2K3_ELMSAN1	MAP2K3	ELMSAN1	1	2	CellNavi
	CATCGGGTCTACTTAC	MAP2K3_IKZF3	MAP2K3	IKZF3	1	12	CellNavi
	TCTATTGTCCTAAGTG	LHX1_ELMSAN1	LHX1	ELMSAN1	84	93	CellNavi
	ACAGCTAGTAGCGCTC	MAP2K6_SPI1	MAP2K6	SPI1	1	68	CellNavi
	GTCAAGTAGTGCGATG	MAP2K3_ELMSAN1	MAP2K3	ELMSAN1	1	3	CellNavi
	AGGGTGAGTACTCAAC	MAP2K3_ELMSAN1	MAP2K3	ELMSAN1	1	2	CellNavi
	TTAGTTCCAATAGAGT	SAMD1_TGFBR2	SAMD1	TGFBR2	1	76	CellNavi
	GGCTCGATCCAGTATG	CEBPE_RUNX1T1	CEBPE	RUNX1T1	1	39	CellNavi
	TGGCGCAGTTGTGGCC	MAP2K3_SLC38A2	MAP2K3	SLC38A2	1	9	CellNavi
	ACGGGTCGTAGAAAGG	MAP2K6_ELMSAN1	MAP2K6	ELMSAN1	1	7	CellNavi
	TGTTCCGCAATGGACG	ZC3HAV1_HOXC13	ZC3HAV1	HOXC13	5	77	CellNavi
	AAGCCGCAGAGACGAA	ETS2_CEBPE	ETS2	CEBPE	1	3	CellNavi
	ACGGGTCAGGGAACGG	FOSB_IKZF3	FOSB	IKZF3	7	39	CellNavi
	CTGATAGCAACCGCCA	BCL2L11_TGFBR2	BCL2L11	TGFBR2	10	17	CellNavi
	TGAGGGAAGTTAGCGG	KIF18B_KIF2C	KIF18B	KIF2C	5	21	CellNavi
	GGCTCGAAGTGGAGAA	ETS2_MAP7D1	ETS2	MAP7D1	8	73	CellNavi
	AAACGGGTCCTGTAGA	PTPN12_OSR2	PTPN12	OSR2	1	92	CellNavi
	CTAGAGTCATTTGCCC	MAP2K6_ELMSAN1	MAP2K6	ELMSAN1	1	6	CellNavi
	TGACAACTCAGGCAAG	ETS2_CNN1	ETS2	CNN1	1	3	CellNavi
	TGGGCGTCACGGCTAC	CEBPE_RUNX1T1	CEBPE	RUNX1T1	1	3	CellNavi
	GGAATAAAGGCAATTA	FOXA3_FOXF1	FOXA3	FOXF1	35	82	CellNavi
	TGGCTGGTCAGCTGGC	SGK1_TBX3	SGK1	TBX3	1	71	CellNavi
	GTAGGCCGTTATGTGC	CBL_PTPN9	CBL	PTPN9	7	72	CellNavi
	GTAGTCATCAGCCTAA	LHX1_ELMSAN1	LHX1	ELMSAN1	2	5	CellNavi
	CGCGGTAAGATGAGAG	ETS2_PRTG	ETS2	PRTG	1	61	CellNavi
	TCGCGTTCATTTGCCC	LYL1_IER5L	LYL1	IER5L	2	14	CellNavi
	TAGTTGGCAGCTGTTA	FOXA1_HOXB9	FOXA1	HOXB9	10	17	CellNavi
	ACTTACTCATAGGATA	SGK1_TBX3	SGK1	TBX3	84	89	CellNavi
	GCATGATTCTCTGCTG	CEBPE_RUNX1T1	CEBPE	RUNX1T1	1	5	CellNavi
	GGATGTTAGCCGCCTA	TMSB4X_BAK1	TMSB4X	BAK1	1	11	CellNavi
	GGCAATTAGTCGCCGT	BPGM_ZBTB1	BPGM	ZBTB1	2	67	CellNavi
	AAAGCAAAGCACCGCT	MAP2K3_ELMSAN1	MAP2K3	ELMSAN1	1	2	CellNavi
	CGCTTCAAGGGTCTCC	LHX1_ELMSAN1	LHX1	ELMSAN1	47	76	CellNavi
	AGTGTCACACGTCTCT-1	CEBPB_PTPN12	CEBPB	PTPN12	65	87	CellNavi
	CGCGGTAGTCAGTGGA	FOSB_OSR2	FOSB	OSR2	1	37	CellNavi
	GGCAATTGTGTCTGAT	IGDCC3_MAPK1	IGDCC3	MAPK1	2	67	CellNavi
	AACTCTTTCAGCCTAA	CEBPB_PTPN12	CEBPB	PTPN12	34	41	CellNavi
	CACACAATCGAATGCT	ETS2_CNN1	ETS2	CNN1	1	59	CellNavi
	GTCACAAGTTTGTGTG	FOXA1_HOXB9	FOXA1	HOXB9	1	55	CellNavi
	GACGTTACATCACAAC	FOXA1_FOXL2	FOXA1	FOXL2	37	88	CellNavi
	AAGTCTGTCCTATTCA	ETS2_PRTG	ETS2	PRTG	1	13	CellNavi
	CGATCGGTCCCACTTG	PTPN12_OSR2	PTPN12	OSR2	1	93	CellNavi
	AGGGAGTCAGTACACT	BPGM_SAMD1	BPGM	SAMD1	1	11	CellNavi
	GGAATAATCTACTCAT-1	CEBPE_PTPN12	CEBPE	PTPN12	3	4	CellNavi
	GGAACTTAGAGTACAT	MAPK1_TGFBR2	MAPK1	TGFBR2	2	28	CellNavi
	AGTGTCACACGTGAGA	CBL_PTPN12	CBL	PTPN12	37	61	CellNavi
	GCATGTACATCACCCT	MAPK1_TGFBR2	MAPK1	TGFBR2	2	24	CellNavi
	TGTCCCACAAACAACA	MAP2K3_SLC38A2	MAP2K3	SLC38A2	7	20	CellNavi
	CATATTCCAAGCCGCT	FOXA1_HOXB9	FOXA1	HOXB9	1	13	CellNavi
	GCGGGTTTCACAACGT	PTPN12_UBASH3A	PTPN12	UBASH3A	6	44	CellNavi
	ACATCAGAGCCCAGCT	MAP2K6_IKZF3	MAP2K6	IKZF3	10	56	CellNavi
	GTTCATTCAGTTCATG	SET_CEBPE	SET	CEBPE	1	3	CellNavi
	TTTCCTCGTGCCTGGT	ETS2_PRTG	ETS2	PRTG	1	80	CellNavi
	ACAGCCGAGATGTTAG	MAP2K6_SPI1	MAP2K6	SPI1	2	88	CellNavi
	ACGGGTCAGACCTTTG	MAP2K3_MAP2K6	MAP2K3	MAP2K6	2	3	CellNavi
	ATTTCTGTCGGACAAG	LHX1_ELMSAN1	LHX1	ELMSAN1	1	3	CellNavi
	CCTACCACACCACCAG	C3orf72_FOXL2	C3orf72	FOXL2	99	102	CellNavi
	AGAGCGATCTTCGAGA	MAP2K3_IKZF3	MAP2K3	IKZF3	1	50	CellNavi
	AGCGGTCTCAATCTCT	MAP2K3_ELMSAN1	MAP2K3	ELMSAN1	1	2	CellNavi
	TAGTGGTCAGACGTAG	FOXA3_HOXB9	FOXA3	HOXB9	93	101	CellNavi
	CTCGAGGCACCTTGTC	RHOXF2_ZBTB25	RHOXF2	ZBTB25	3	101	CellNavi
	ATGCGATTCAATACCG	CEBPE_RUNX1T1	CEBPE	RUNX1T1	1	3	CellNavi
	GAGTCCGTCAGCGACC-1	IGDCC3_PRTG	IGDCC3	PRTG	1	2	CellNavi
	CTGATAGCAGCTTCGG	RHOXF2_ZBTB25	RHOXF2	ZBTB25	15	100	CellNavi
	CGGAGTCAGGACGAAA	KLF1_TGFBR2	KLF1	TGFBR2	1	47	CellNavi
	TAAGAGACACAACTGT	MAP2K6_ELMSAN1	MAP2K6	ELMSAN1	1	2	CellNavi
	GCGCAGTCATGGTTGT	IGDCC3_PRTG	IGDCC3	PRTG	102	103	CellNavi
	CCATTCGCATCCTAGA	POU3F2_FOXL2	POU3F2	FOXL2	81	87	CellNavi
	TCTTTCCCATGTCCTC	IGDCC3_PRTG	IGDCC3	PRTG	1	2	CellNavi
	TTAGGACGTAGGCTGA	MAP2K3_ELMSAN1	MAP2K3	ELMSAN1	1	2	CellNavi
	ACGAGGAGTTATGTGC	UBASH3B_CNN1	UBASH3B	CNN1	2	45	CellNavi
	ATCTACTAGCCCAGCT	MAP2K6_SPI1	MAP2K6	SPI1	2	91	CellNavi
	TCAGCAACACAGTCGC	BCL2L11_TGFBR2	BCL2L11	TGFBR2	3	15	CellNavi
	TCTATTGCACGACTCG	MAP2K3_MAP2K6	MAP2K3	MAP2K6	1	2	CellNavi
	CGCTTCACAGCAGTTT-1	CBL_TGFBR2	CBL	TGFBR2	3	13	CellNavi
	GGGAGATTCCTTGGTC	C3orf72_FOXL2	C3orf72	FOXL2	53	72	CellNavi
	AGAGCGAGTGGTGTAG	MAP2K3_MAP2K6	MAP2K3	MAP2K6	26	38	CellNavi
	AGTTGGTGTCTGATCA	AHR_KLF1	AHR	KLF1	1	13	CellNavi
	CCTATTACATCCTTGC	UBASH3B_OSR2	UBASH3B	OSR2	1	68	CellNavi
	TTTGGTTTCACATGCA	MAP2K3_IKZF3	MAP2K3	IKZF3	1	10	CellNavi
	GGATTACCAGCCACCA	CBL_PTPN9	CBL	PTPN9	20	63	CellNavi
	TGATTTCGTTCTGAAC	MAP2K6_ELMSAN1	MAP2K6	ELMSAN1	2	3	CellNavi
	AACCATGAGTCCTCCT	BPGM_ZBTB1	BPGM	ZBTB1	24	64	CellNavi
	CCTATTAAGTGCGATG	FEV_MAP7D1	FEV	MAP7D1	1	47	CellNavi
	CACAAACGTCTAGCCG	TGFBR2_ETS2	TGFBR2	ETS2	1	32	CellNavi
	CTGCTGTAGAAGGACA	UBASH3B_OSR2	UBASH3B	OSR2	1	68	CellNavi
	ACGATGTGTGACCAAG	MAP2K3_MAP2K6	MAP2K3	MAP2K6	1	4	CellNavi
	CTAACTTAGGCATTGG	LHX1_ELMSAN1	LHX1	ELMSAN1	1	3	CellNavi
	TATGCCCTCGTAGGAG	ETS2_CNN1	ETS2	CNN1	2	40	CellNavi
	TCGTACCCATCTCCCA	SGK1_S1PR2	SGK1	S1PR2	17	65	CellNavi
	CTCGTACTCCTCCTAG	UBASH3B_OSR2	UBASH3B	OSR2	1	62	CellNavi
	TCACAAGAGTGGTAAT	CDKN1C_CDKN1B	CDKN1C	CDKN1B	14	46	CellNavi
	GTCTCGTGTTCCACTC	MAP2K3_MAP2K6	MAP2K3	MAP2K6	1	2	CellNavi
	ATTCTACCACCCATTC	ETS2_CNN1	ETS2	CNN1	1	20	CellNavi
	AGACGTTAGTCCCACG	MAP2K6_ELMSAN1	MAP2K6	ELMSAN1	1	3	CellNavi
	CACATAGTCGTTTGCC	LHX1_ELMSAN1	LHX1	ELMSAN1	3	11	CellNavi
	GCATGCGTCTGAGGGA	PTPN12_UBASH3A	PTPN12	UBASH3A	12	74	CellNavi
	TTTGTCAGTGTAAGTA-1	CEBPE_CNN1	CEBPE	CNN1	1	2	CellNavi
	TTGCCGTTCAGTTGAC	TMSB4X_BAK1	TMSB4X	BAK1	1	6	CellNavi
	GATCTAGTCAAACGGG	TGFBR2_ETS2	TGFBR2	ETS2	2	26	CellNavi
	GACACGCGTGTAACGG	LHX1_ELMSAN1	LHX1	ELMSAN1	1	8	CellNavi
	ACGCAGCAGATCCGAG	SNAI1_UBASH3B	SNAI1	UBASH3B	10	72	CellNavi
	TACGGTATCCTGCTTG	MAP2K3_ELMSAN1	MAP2K3	ELMSAN1	17	58	CellNavi
	ACGAGGAGTCGCATCG	KLF1_CLDN6	KLF1	CLDN6	39	50	CellNavi
	TGCGGGTCATAGAAAC	FOXA3_HOXB9	FOXA3	HOXB9	4	12	CellNavi
	TACACGAGTGGCCCTA	SAMD1_UBASH3B	SAMD1	UBASH3B	1	9	CellNavi
	CAGCAGCCAGTAACGG	FOSB_CEBPB	FOSB	CEBPB	20	82	CellNavi
	CACACTCGTCTAGTCA	MAP2K3_SLC38A2	MAP2K3	SLC38A2	1	4	CellNavi
	CAAGGCCAGCGGATCA	MAP2K3_SLC38A2	MAP2K3	SLC38A2	1	4	CellNavi
	CGATGTAAGAATGTGT	SNAI1_DLX2	SNAI1	DLX2	36	55	CellNavi
	TTGTAGGCATCCAACA	MAP2K3_MAP2K6	MAP2K3	MAP2K6	1	2	CellNavi
	GATCGTATCAGCTTAG	CBL_UBASH3A	CBL	UBASH3A	2	26	CellNavi
	CAGCAGCGTCTAAAGA	TGFBR2_PRTG	TGFBR2	PRTG	24	93	CellNavi
	CGGAGTCAGACTGGGT	LHX1_ELMSAN1	LHX1	ELMSAN1	1	2	CellNavi
	CAAGATCCACCTTGTC	CEBPE_RUNX1T1	CEBPE	RUNX1T1	1	2	CellNavi
	TACTTGTTCTTCGAGA	CEBPE_RUNX1T1	CEBPE	RUNX1T1	1	4	CellNavi
	CATCAAGTCCTAGGGC	ETS2_IGDCC3	ETS2	IGDCC3	1	38	CellNavi
	GCATGATTCTTGTCAT	FOSB_UBASH3B	FOSB	UBASH3B	1	30	CellNavi
	CCACTACAGTCATCCA	CEBPE_CEBPB	CEBPE	CEBPB	1	4	CellNavi
	CGAGCACAGCTAGTCT	ETS2_IKZF3	ETS2	IKZF3	32	53	CellNavi
	GTAACTGCATGAAGTA	ETS2_PRTG	ETS2	PRTG	1	29	CellNavi
	GGAATAATCAAGGCTT	MAP2K3_MAP2K6	MAP2K3	MAP2K6	1	15	CellNavi
	CGCGGTAGTTCAGTAC	FEV_MAP7D1	FEV	MAP7D1	1	6	CellNavi
	TCCACACGTCTCAACA	ETS2_IKZF3	ETS2	IKZF3	1	7	CellNavi
	GCAATCATCTCGCTTG	CEBPB_OSR2	CEBPB	OSR2	1	2	CellNavi
	TCAGGTATCGGAGGTA	SGK1_S1PR2	SGK1	S1PR2	1	20	CellNavi
	GACCTGGGTACCGCTG	BCL2L11_TGFBR2	BCL2L11	TGFBR2	7	9	CellNavi
	CGTTGGGCAATACGCT	KLF1_FOXA1	KLF1	FOXA1	1	77	CellNavi
	GTTACAGGTCCGACGT	ZC3HAV1_HOXC13	ZC3HAV1	HOXC13	1	6	CellNavi
	ACACTGACACCGATAT	DUSP9_PRTG	DUSP9	PRTG	1	58	CellNavi
	AGTGGGACAAGCCGTC	MAP2K3_ELMSAN1	MAP2K3	ELMSAN1	1	2	CellNavi
	CGTCACTCAGACAAAT	UBASH3B_OSR2	UBASH3B	OSR2	1	65	CellNavi
	ACGAGGAGTGGAAAGA	MAPK1_IKZF3	MAPK1	IKZF3	23	72	CellNavi
	TGACTAGCATGATCCA	LHX1_ELMSAN1	LHX1	ELMSAN1	4	50	CellNavi
	GTATCTTAGCTAGTCT	CNN1_MAPK1	CNN1	MAPK1	4	18	CellNavi
	CAGCATAGTATAAACG	BPGM_SAMD1	BPGM	SAMD1	42	105	CellNavi
	CATATGGTCGCTTGTC	MAPK1_PRTG	MAPK1	PRTG	2	11	CellNavi
	GGATGTTAGTAGATGT	ZC3HAV1_CEBPE	ZC3HAV1	CEBPE	1	4	CellNavi
	CTAGTGACAGCCTATA	ETS2_MAP7D1	ETS2	MAP7D1	1	2	CellNavi
	GCGGGTTAGTACGTAA	MAP2K6_SPI1	MAP2K6	SPI1	1	95	CellNavi
	CGGTTAAAGAAGAAGC-1	BPGM_ZBTB1	BPGM	ZBTB1	5	22	CellNavi
	TGAGAGGTCATGTGGT	FOSB_PTPN12	FOSB	PTPN12	1	14	CellNavi
	AACTCCCTCCTTTACA	BPGM_SAMD1	BPGM	SAMD1	1	11	CellNavi
	CGTCTACAGTGAACAT	CEBPE_RUNX1T1	CEBPE	RUNX1T1	10	29	CellNavi
	CGGAGTCAGAGATGAG	UBASH3B_OSR2	UBASH3B	OSR2	1	65	CellNavi
	ACCGTAATCGGTCTAA	DUSP9_PRTG	DUSP9	PRTG	56	98	CellNavi
	CGGGTCAGTCATACTG	ETS2_CEBPE	ETS2	CEBPE	1	9	CellNavi
	TACAGTGTCGTGGACC	LHX1_ELMSAN1	LHX1	ELMSAN1	1	27	CellNavi
	GCAGTTAAGTTCGCAT	CBL_UBASH3B	CBL	UBASH3B	8	39	CellNavi
	AGGTCCGGTTGCTCCT	TGFBR2_IGDCC3	TGFBR2	IGDCC3	12	23	CellNavi
	ATCTACTAGTTTCCTT	ZC3HAV1_CEBPE	ZC3HAV1	CEBPE	1	33	CellNavi
	AGATTGCCATCCGTGG	UBASH3B_OSR2	UBASH3B	OSR2	1	66	CellNavi
	GCAGCCAGTCGCTTCT	MAP2K6_ELMSAN1	MAP2K6	ELMSAN1	1	2	CellNavi
	CGTGAGCGTGCTCTTC	ETS2_CEBPE	ETS2	CEBPE	13	41	CellNavi
	AAAGTAGGTCCGAAGA	TMSB4X_BAK1	TMSB4X	BAK1	29	42	CellNavi
	CGGGTCACAGGGATTG	SAMD1_PTPN12	SAMD1	PTPN12	47	94	CellNavi
	TGCCCTATCCGGCACA	PTPN12_PTPN9	PTPN12	PTPN9	35	79	CellNavi
	GGTGCGTGTGTTCTTT	SET_KLF1	SET	KLF1	14	24	CellNavi
	CAGTCCTAGTACGATA	MAP2K3_ELMSAN1	MAP2K3	ELMSAN1	1	4	CellNavi
	GCTGCAGAGCCACTAT	CEBPE_KLF1	CEBPE	KLF1	1	8	CellNavi
	CTCGTACGTCTAACGT	MAP2K6_SPI1	MAP2K6	SPI1	1	75	CellNavi
	TCGTAGAGTCACCCAG	RHOXF2_ZBTB25	RHOXF2	ZBTB25	23	96	CellNavi
	TGCTGCTGTTAAGTAG	CEBPE_RUNX1T1	CEBPE	RUNX1T1	1	2	CellNavi
	GTGCGGTTCAAACGGG	KLF1_COL2A1	KLF1	COL2A1	6	87	CellNavi
	AAGGTTCGTGTTCTTT	FEV_MAP7D1	FEV	MAP7D1	1	6	CellNavi
	TGTGGTATCGTCCAGG	TGFBR2_ETS2	TGFBR2	ETS2	1	40	CellNavi
	ACTTGTTGTTCTGGTA	LHX1_ELMSAN1	LHX1	ELMSAN1	1	39	CellNavi
	GACACGCTCCGAACGC	MAP2K3_ELMSAN1	MAP2K3	ELMSAN1	1	2	CellNavi
	CTACACCGTCGCGGTT	LHX1_ELMSAN1	LHX1	ELMSAN1	2	3	CellNavi
	GTCCTCAAGACTAGGC	CBL_TGFBR2	CBL	TGFBR2	1	20	CellNavi
	GGTGTTAGTCCTCCAT	ETS2_CNN1	ETS2	CNN1	1	87	CellNavi
	GCGCCAAGTTATTCTC	MAP2K3_IKZF3	MAP2K3	IKZF3	1	2	CellNavi
	CACTCCATCGGAAACG	CEBPB_OSR2	CEBPB	OSR2	1	2	CellNavi
	CATCAAGCAGCTTAAC	FOSB_UBASH3B	FOSB	UBASH3B	21	38	CellNavi
	GGCCGATTCCCTAATT	TMSB4X_BAK1	TMSB4X	BAK1	1	7	CellNavi
	CTGATCCTCACGATGT	FEV_ISL2	FEV	ISL2	4	91	CellNavi
	GAGGTGACACATGTGT-1	TGFBR2_IGDCC3	TGFBR2	IGDCC3	2	3	CellNavi
	ACTTTCACACAGACTT	MAPK1_PRTG	MAPK1	PRTG	1	47	CellNavi
	TCGGTAAGTAAGGGAA	UBASH3B_OSR2	UBASH3B	OSR2	2	49	CellNavi
	CTAGAGTGTCGAACAG	ETS2_IGDCC3	ETS2	IGDCC3	2	4	CellNavi
	CTACACCAGGCTAGCA	ZC3HAV1_CEBPE	ZC3HAV1	CEBPE	2	19	CellNavi
	TTTGTCACACACGCTG	UBASH3B_OSR2	UBASH3B	OSR2	1	85	CellNavi
	TGCGCAGAGGCGATAC	BCL2L11_TGFBR2	BCL2L11	TGFBR2	7	17	CellNavi
	GAAGCAGAGGCCCTTG	CDKN1B_CDKN1A	CDKN1B	CDKN1A	13	46	CellNavi
	GGGAATGGTTGTTTGG	IGDCC3_MAPK1	IGDCC3	MAPK1	2	7	CellNavi
	CATCCACCAGCCTATA	BCL2L11_TGFBR2	BCL2L11	TGFBR2	22	23	CellNavi
	AGGTCATGTATGCTTG	MAP2K3_MAP2K6	MAP2K3	MAP2K6	1	2	CellNavi
	CCACTACCATGTAGTC	MAP2K3_ELMSAN1	MAP2K3	ELMSAN1	1	2	CellNavi
	ATCATGGGTCGACTAT-1	MAP2K6_ELMSAN1	MAP2K6	ELMSAN1	1	8	CellNavi
	ACACCCTAGTAGATGT	CEBPE_PTPN12	CEBPE	PTPN12	1	26	CellNavi
	GGAAAGCTCAAAGACA	BCL2L11_BAK1	BCL2L11	BAK1	1	5	CellNavi
	CTCGGAGGTGGTCTCG	BCL2L11_BAK1	BCL2L11	BAK1	2	19	CellNavi
	CTCAGAAAGAGCTTCT	PTPN12_OSR2	PTPN12	OSR2	18	94	CellNavi
	TAGCCGGTCCGCAGTG	ETS2_CNN1	ETS2	CNN1	13	76	CellNavi
	GTGCGGTCATCCCACT	MAP2K3_ELMSAN1	MAP2K3	ELMSAN1	1	3	CellNavi
	ACGGGCTGTAAAGGAG	MAP2K3_IKZF3	MAP2K3	IKZF3	1	10	CellNavi
	CTACCCATCATGCTCC	FOSB_CEBPE	FOSB	CEBPE	65	87	CellNavi
	TTAGTTCTCTCTGTCG-1	POU3F2_CBFA2T3	POU3F2	CBFA2T3	39	78	CellNavi
	GCTGCAGTCTTGAGGT	CEBPE_RUNX1T1	CEBPE	RUNX1T1	1	2	CellNavi
	GTTAAGCAGGCTAGCA	ZC3HAV1_CEBPE	ZC3HAV1	CEBPE	2	72	CellNavi
	CACACAACACGGATAG	CBL_CNN1	CBL	CNN1	33	73	CellNavi
	AACACGTTCGTCTGCT	CEBPE_CEBPB	CEBPE	CEBPB	48	75	CellNavi
	TTGCGTCTCATGCTCC	ETS2_IGDCC3	ETS2	IGDCC3	1	68	CellNavi
	TATCAGGCACATGGGA	IRF1_SET	IRF1	SET	1	70	CellNavi
	CAGCTAACACCCAGTG	POU3F2_FOXL2	POU3F2	FOXL2	4	32	CellNavi
	GCTGGGTTCACGCGGT	MAP2K3_MAP2K6	MAP2K3	MAP2K6	1	18	CellNavi
	GGCTGGTCAGACGTAG	FOSB_UBASH3B	FOSB	UBASH3B	1	20	CellNavi
	TGGACGCAGGTGGGTT	DUSP9_IGDCC3	DUSP9	IGDCC3	52	78	CellNavi
	GCTGCGAAGGAATGGA	TGFBR2_PRTG	TGFBR2	PRTG	1	4	CellNavi
	TCTCATAGTTACCGAT	ETS2_MAP7D1	ETS2	MAP7D1	1	5	CellNavi
	ATGGGAGCATACGCTA	FOSB_OSR2	FOSB	OSR2	1	8	CellNavi
	GGGAGATGTTCATGGT	UBASH3B_OSR2	UBASH3B	OSR2	1	85	CellNavi
	GACTAACGTCTCTTTA	CEBPE_RUNX1T1	CEBPE	RUNX1T1	5	56	CellNavi
	ACGGGCTGTTGCTCCT	CEBPE_RUNX1T1	CEBPE	RUNX1T1	1	2	CellNavi
	GTTCGGGAGTGGGATC	CEBPE_RUNX1T1	CEBPE	RUNX1T1	1	5	CellNavi
	AGAATAGCAGGGTACA	FOSB_UBASH3B	FOSB	UBASH3B	1	49	CellNavi
	CAGCCGATCGGACAAG	DUSP9_ETS2	DUSP9	ETS2	1	49	CellNavi
	ACACCAAAGAAGGTGA	LYL1_CEBPB	LYL1	CEBPB	37	101	CellNavi
	TTGAACGAGTACTTGC	MAP2K3_ELMSAN1	MAP2K3	ELMSAN1	1	2	CellNavi
	TCTCTAATCCAAATGC	CBL_PTPN12	CBL	PTPN12	31	70	CellNavi
	GTTTCTAAGGGCATGT	MAP2K3_MAP2K6	MAP2K3	MAP2K6	1	21	CellNavi
	CTCGGAGGTAGCAAAT	SET_KLF1	SET	KLF1	7	58	CellNavi
	TAGTTGGTCCCAACGG	IGDCC3_MAPK1	IGDCC3	MAPK1	1	24	CellNavi
	CCTATTAAGCATCATC	UBASH3B_OSR2	UBASH3B	OSR2	1	73	CellNavi
	TCAATCTGTCACACGC	BPGM_ZBTB1	BPGM	ZBTB1	27	47	CellNavi
	CATATTCCAAGACACG	MAPK1_TGFBR2	MAPK1	TGFBR2	1	26	CellNavi
	AACACGTGTGACTACT	MAP2K3_ELMSAN1	MAP2K3	ELMSAN1	1	3	CellNavi
	ATGGGAGGTTCGTCTC	DUSP9_IGDCC3	DUSP9	IGDCC3	4	5	CellNavi
	CACCAGGTCACCATAG	FOSB_OSR2	FOSB	OSR2	1	25	CellNavi
	TACTCGCTCCGCATAA	PTPN12_UBASH3A	PTPN12	UBASH3A	2	22	CellNavi
	AGGCCGTTCACAGTAC	CEBPE_RUNX1T1	CEBPE	RUNX1T1	2	36	CellNavi
	CAGCCGATCCTTGACC	ZC3HAV1_CEBPE	ZC3HAV1	CEBPE	1	3	CellNavi
	CCTCTGATCTGTGCAA	UBASH3B_OSR2	UBASH3B	OSR2	1	66	CellNavi
	GTGTTAGAGAGACGAA	MAP2K3_MAP2K6	MAP2K3	MAP2K6	1	11	CellNavi
	TACGGATTCGAGAGCA	ETS2_MAP7D1	ETS2	MAP7D1	6	19	CellNavi
	AAGGCAGCATCGATTG	MAPK1_TGFBR2	MAPK1	TGFBR2	7	54	CellNavi
	TCGAGGCAGCATGGCA	MAP2K6_IKZF3	MAP2K6	IKZF3	1	42	CellNavi
	TTCCCAGCACTAAGTC	MAP2K6_ELMSAN1	MAP2K6	ELMSAN1	1	3	CellNavi
	TGTTCCGGTCCATCCT	MAP2K3_MAP2K6	MAP2K3	MAP2K6	1	2	CellNavi
	ACTTGTTTCGCTAGCG	FOSB_OSR2	FOSB	OSR2	1	11	CellNavi
	ACGGCCATCGGAGGTA-1	CBL_CNN1	CBL	CNN1	14	29	CellNavi
	GCATGATTCCCTTGTG-1	MAPK1_TGFBR2	MAPK1	TGFBR2	2	33	CellNavi
	GCATACACAAGAAGAG	MAP2K3_MAP2K6	MAP2K3	MAP2K6	2	13	CellNavi
	TGAGCCGGTCTCATCC	ZC3HAV1_CEBPE	ZC3HAV1	CEBPE	1	24	CellNavi
	CCCATACAGCTGAACG	UBASH3B_OSR2	UBASH3B	OSR2	1	48	CellNavi
	AAGACCTTCGGATGTT	MAP2K6_ELMSAN1	MAP2K6	ELMSAN1	1	3	CellNavi
	ACTTTCAAGCCCTAAT	TGFBR2_ETS2	TGFBR2	ETS2	1	78	CellNavi
	ATAACGCTCATCGATG	ZBTB10_SNAI1	ZBTB10	SNAI1	1	23	CellNavi
	GGCCGATGTGATGCCC	CEBPE_RUNX1T1	CEBPE	RUNX1T1	1	46	CellNavi
	AAAGTAGAGTACGATA	FEV_ISL2	FEV	ISL2	1	28	CellNavi
	GGACAAGGTCCCTACT	FOSB_UBASH3B	FOSB	UBASH3B	1	32	CellNavi
	TGATTTCAGCTCCCAG	MAP2K3_ELMSAN1	MAP2K3	ELMSAN1	1	2	CellNavi
	ATTCTACCATTTCAGG	POU3F2_FOXL2	POU3F2	FOXL2	1	17	CellNavi
	AAAGTAGCAAACTGCT	CEBPE_PTPN12	CEBPE	PTPN12	1	44	CellNavi
	ATTGGACAGTCAAGGC	CEBPB_OSR2	CEBPB	OSR2	1	22	CellNavi
	AGGTCCGCACAGACTT	MAP2K6_ELMSAN1	MAP2K6	ELMSAN1	1	2	CellNavi
	TGTCCCAAGGACACCA	MAP2K3_ELMSAN1	MAP2K3	ELMSAN1	1	2	CellNavi
	TCAATCTCATGGTAGG	ETS2_MAP7D1	ETS2	MAP7D1	3	26	CellNavi
	TGACGGCTCGGAAATA	AHR_FEV	AHR	FEV	53	81	CellNavi
	CACCACTGTTAAGACA	CEBPE_RUNX1T1	CEBPE	RUNX1T1	1	4	CellNavi
	GTGAAGGAGGGTTTCT	UBASH3B_OSR2	UBASH3B	OSR2	1	71	CellNavi
	ACCCACTTCCACGAAT	BCL2L11_TGFBR2	BCL2L11	TGFBR2	3	31	CellNavi
	TGTGGTAAGTGTACCT	LHX1_ELMSAN1	LHX1	ELMSAN1	87	102	CellNavi
	CAAGATCAGTCTCAAC	CEBPE_RUNX1T1	CEBPE	RUNX1T1	1	9	CellNavi
	GACACGCTCTAACGGT	MAP2K3_MAP2K6	MAP2K3	MAP2K6	1	6	CellNavi
	TATCAGGGTATAGGGC	ZBTB10_PTPN12	ZBTB10	PTPN12	80	102	CellNavi
	AGAGCGAGTGCAGACA	ZC3HAV1_HOXC13	ZC3HAV1	HOXC13	65	82	CellNavi
	AGAGCGAGTGCTTCTC-1	MAP2K3_ELMSAN1	MAP2K3	ELMSAN1	1	3	CellNavi
	ACACCAATCCCATTTA-1	ZC3HAV1_HOXC13	ZC3HAV1	HOXC13	26	53	CellNavi
	TCTTCGGAGAGTAATC	DUSP9_MAPK1	DUSP9	MAPK1	1	11	CellNavi
	GCTTGAATCGTCCGTT-1	DUSP9_MAPK1	DUSP9	MAPK1	1	5	CellNavi
	GTATTCTGTTACAGAA	KLF1_CEBPA	KLF1	CEBPA	8	99	CellNavi
	ATGCGATAGCTACCTA	MAP2K3_ELMSAN1	MAP2K3	ELMSAN1	1	6	CellNavi
	CGCTGGACAATGTTGC	MAP2K3_SLC38A2	MAP2K3	SLC38A2	26	96	CellNavi
	TGGGAAGGTCTTGCGG	MAP2K3_ELMSAN1	MAP2K3	ELMSAN1	1	2	CellNavi
	TGGCGCATCCATTCTA	CBL_PTPN12	CBL	PTPN12	14	65	CellNavi
	TGTGGTATCGGCGCTA	CNN1_MAPK1	CNN1	MAPK1	1	97	CellNavi
	CTGCCTAGTATTACCG	MAP2K3_MAP2K6	MAP2K3	MAP2K6	1	3	CellNavi
	TGCTACCAGCTAGTGG-1	KLF1_CLDN6	KLF1	CLDN6	17	61	CellNavi
	CAGAATCGTGCGATAG	IGDCC3_MAPK1	IGDCC3	MAPK1	2	15	CellNavi
	CGCTATCGTAGAAGGA	FOXL2_MEIS1	FOXL2	MEIS1	2	4	CellNavi
	CGTCAGGCACACGCTG	FOXL2_MEIS1	FOXL2	MEIS1	11	30	CellNavi
	TCAACGACATGAAGTA	UBASH3B_OSR2	UBASH3B	OSR2	3	15	CellNavi
	AAAGATGGTGCTAGCC	IGDCC3_MAPK1	IGDCC3	MAPK1	2	43	CellNavi
	CATATGGGTTTGGCGC	FOSB_PTPN12	FOSB	PTPN12	2	5	CellNavi
	TAGGCATAGTTCGCGC	MAP2K6_ELMSAN1	MAP2K6	ELMSAN1	1	5	CellNavi
	TCAGGTAAGATATGCA	TGFBR2_C19orf26	TGFBR2	C19orf26	17	32	CellNavi
	AAGACCTCAGGTTTCA	MAP2K6_SPI1	MAP2K6	SPI1	11	12	CellNavi
	CTGATCCGTTTGTTTC	BPGM_ZBTB1	BPGM	ZBTB1	7	45	CellNavi
	TATGCCCAGAAGGACA	TGFBR2_IGDCC3	TGFBR2	IGDCC3	1	3	CellNavi
	GCAGCCATCGTCTGCT	TMSB4X_BAK1	TMSB4X	BAK1	1	66	CellNavi
	TAGACCATCGGCCGAT	ETS2_MAP7D1	ETS2	MAP7D1	1	30	CellNavi
	ATCCGAATCAACACCA	BCL2L11_TGFBR2	BCL2L11	TGFBR2	13	28	CellNavi
	CTCACACAGTGTACCT	UBASH3B_OSR2	UBASH3B	OSR2	1	54	CellNavi
	GATCGCGTCTACTCAT	CEBPE_RUNX1T1	CEBPE	RUNX1T1	1	4	CellNavi
	AACTCTTAGTGATCGG	PTPN12_OSR2	PTPN12	OSR2	33	69	CellNavi
	CGTTGGGGTAAGGATT	TMSB4X_BAK1	TMSB4X	BAK1	1	14	CellNavi
	AGGTCATGTGGGTCAA	TMSB4X_BAK1	TMSB4X	BAK1	1	2	CellNavi
	AGAATAGGTGGCTCCA	CNN1_MAPK1	CNN1	MAPK1	1	53	CellNavi
	TGAGCCGTCTTTCCTC	BPGM_ZBTB1	BPGM	ZBTB1	53	61	CellNavi
	GAATGAATCTGTCTCG	ETS2_MAPK1	ETS2	MAPK1	30	54	CellNavi
	GCATGTAAGTGGGATC	MAP2K3_MAP2K6	MAP2K3	MAP2K6	1	3	CellNavi
	CCTATTACAATGTTGC	ZC3HAV1_HOXC13	ZC3HAV1	HOXC13	1	2	CellNavi
	CTTCTCTAGCCAGTAG	CEBPE_RUNX1T1	CEBPE	RUNX1T1	1	8	CellNavi
	AGGGTGACAAGTTGTC	MAPK1_PRTG	MAPK1	PRTG	1	7	CellNavi
	TGACGGCAGCTCAACT	ETS2_IGDCC3	ETS2	IGDCC3	1	8	CellNavi
	ACACTGACAAGTACCT	CEBPE_CEBPA	CEBPE	CEBPA	7	25	CellNavi
	TAGGCATGTGGGTATG	FOXA1_FOXL2	FOXA1	FOXL2	1	18	CellNavi
	TGGGCGTCAAAGCAAT	ETS2_CEBPE	ETS2	CEBPE	1	3	CellNavi
	CTGTGCTGTACCGTTA	MAP2K3_ELMSAN1	MAP2K3	ELMSAN1	1	26	CellNavi
	AAGGAGCAGTGGAGTC	DUSP9_KLF1	DUSP9	KLF1	1	52	CellNavi
	CCGTACTAGAGGGATA	CDKN1B_CDKN1A	CDKN1B	CDKN1A	9	64	CellNavi
	TAGTTGGAGTGTGGCA	DUSP9_ETS2	DUSP9	ETS2	1	55	CellNavi
	AGGTCATCATGGTCTA	BCL2L11_BAK1	BCL2L11	BAK1	4	5	CellNavi
	TACTTACTCGAATCCA	CEBPE_RUNX1T1	CEBPE	RUNX1T1	1	6	CellNavi
	AGGTCATCACGTAAGG	KLF1_FOXA1	KLF1	FOXA1	37	39	CellNavi
	AAACCTGTCTTGGGTA	PTPN12_OSR2	PTPN12	OSR2	1	84	CellNavi
	TGCGGGTTCTCCCTGA	MAP2K3_SLC38A2	MAP2K3	SLC38A2	1	4	CellNavi
	CACCACTTCAAACGGG	MAP2K3_ELMSAN1	MAP2K3	ELMSAN1	1	3	CellNavi
	AGTTGGTTCTGCCCTA	MAP2K6_IKZF3	MAP2K6	IKZF3	1	90	CellNavi
	ATTTCTGGTTCGAATC	MAPK1_PRTG	MAPK1	PRTG	43	94	CellNavi
	GTGGGTCTCCAAGTAC	KLF1_BAK1	KLF1	BAK1	1	29	CellNavi
	AAACGGGAGGATGGAA	UBASH3B_OSR2	UBASH3B	OSR2	1	58	CellNavi
	TGCGTGGAGTTTGCGT	FOSB_UBASH3B	FOSB	UBASH3B	12	26	CellNavi
	CGACTTCAGGCCCGTT	MAP2K3_ELMSAN1	MAP2K3	ELMSAN1	1	2	CellNavi
	CCTATTACACATGTGT	ZBTB10_SNAI1	ZBTB10	SNAI1	75	95	CellNavi
	GACTAACTCGCCTGTT	CEBPE_RUNX1T1	CEBPE	RUNX1T1	1	9	CellNavi
	CAGTAACCATGCCTAA	BPGM_SAMD1	BPGM	SAMD1	1	3	CellNavi
	CATCCACAGGCCCGTT	TBX3_TBX2	TBX3	TBX2	1	11	CellNavi
	GATCGATTCCAAGCCG	BPGM_SAMD1	BPGM	SAMD1	1	2	CellNavi
	CCACTACTCCTTTCTC	KLF1_CEBPA	KLF1	CEBPA	21	73	CellNavi
	CGTTCTGAGCACGCCT	CEBPE_CNN1	CEBPE	CNN1	1	23	CellNavi
	GGGTTGCAGTGAAGAG	PTPN12_OSR2	PTPN12	OSR2	5	20	CellNavi
	CAGCATAGTCTTTCAT	BPGM_ZBTB1	BPGM	ZBTB1	37	80	CellNavi
	ACGGGTCTCTCAAACG	ETS2_IGDCC3	ETS2	IGDCC3	1	3	CellNavi
	CACACCTAGCTATGCT-1	MAP2K3_MAP2K6	MAP2K3	MAP2K6	1	2	CellNavi
	TTTACTGGTGTGAATA	ETS2_MAP7D1	ETS2	MAP7D1	1	8	CellNavi
	TAAGTGCAGTAGGTGC	BCL2L11_TGFBR2	BCL2L11	TGFBR2	1	19	CellNavi
	GGTGAAGGTGTCCTCT	CEBPB_OSR2	CEBPB	OSR2	45	57	CellNavi
	AGGGTGAGTGCACCAC	UBASH3B_OSR2	UBASH3B	OSR2	1	80	CellNavi
	CGCTATCTCAACACGT-1	KLF1_MAP2K6	KLF1	MAP2K6	10	60	CellNavi
	ACCTTTAAGATGCGAC	DUSP9_PRTG	DUSP9	PRTG	77	99	CellNavi
	AAACGGGCATGGATGG	TGFBR2_IGDCC3	TGFBR2	IGDCC3	13	59	CellNavi
	ATTTCTGTCGATAGAA	UBASH3B_OSR2	UBASH3B	OSR2	26	28	CellNavi
	TTGTAGGTCCCTCAGT-1	KLF1_COL2A1	KLF1	COL2A1	11	81	CellNavi
	GGGCATCCAATGAAAC	MAPK1_TGFBR2	MAPK1	TGFBR2	15	47	CellNavi
	CGATCGGTCACGACTA	MAP2K3_SLC38A2	MAP2K3	SLC38A2	2	4	CellNavi
	CCAATCCGTTGTCTTT	TBX3_TBX2	TBX3	TBX2	26	80	CellNavi
	GTCACGGAGACAGACC	TGFBR2_IGDCC3	TGFBR2	IGDCC3	2	3	CellNavi
	AGTGTCACATAACCTG	UBASH3B_UBASH3A	UBASH3B	UBASH3A	12	34	CellNavi
	AGCGGTCAGTGTCTCA	BCL2L11_TGFBR2	BCL2L11	TGFBR2	3	25	CellNavi
	TCACAAGAGCCAGAAC-1	AHR_KLF1	AHR	KLF1	19	30	CellNavi
	GTGCAGCTCAGGTTCA	MAP2K3_ELMSAN1	MAP2K3	ELMSAN1	1	2	CellNavi
	CAGCATAGTTATTCTC	MAP2K6_ELMSAN1	MAP2K6	ELMSAN1	1	3	CellNavi
	GACACGCGTGACTACT	FOXF1_FOXL2	FOXF1	FOXL2	1	59	CellNavi
	AAGTCTGTCTACTTAC	FOXF1_HOXB9	FOXF1	HOXB9	2	80	CellNavi
	CCAATCCTCGGTGTTA	PRDM1_CBFA2T3	PRDM1	CBFA2T3	35	105	CellNavi
	AGAGCTTTCATATCGG	MAP2K3_ELMSAN1	MAP2K3	ELMSAN1	1	2	CellNavi
	TCACGAAGTAGCGATG	UBASH3B_OSR2	UBASH3B	OSR2	1	75	CellNavi
	CCTCAGTGTGCTAGCC	MAP2K3_MAP2K6	MAP2K3	MAP2K6	1	4	CellNavi
	GTGCGGTGTAGGGTAC	TGFBR2_IGDCC3	TGFBR2	IGDCC3	1	3	CellNavi
	CCAATCCAGCTGCAAG	TBX3_TBX2	TBX3	TBX2	26	76	CellNavi
	GACTAACAGCAGACTG-1	MAP2K6_ELMSAN1	MAP2K6	ELMSAN1	10	53	CellNavi
	CACACAACAGACGCTC	MAP2K6_IKZF3	MAP2K6	IKZF3	3	20	CellNavi
	AGGGAGTGTCTCTTTA	CBL_CNN1	CBL	CNN1	8	50	CellNavi
	ATCGAGTAGGCTCAGA	MAP2K6_ELMSAN1	MAP2K6	ELMSAN1	1	2	CellNavi
	TGGCGCAAGGCACATG	TGFBR2_ETS2	TGFBR2	ETS2	7	55	CellNavi
	CTGAAGTCAGACGCAA	FOXF1_HOXB9	FOXF1	HOXB9	1	14	CellNavi
	CGAATGTAGAGGTTAT	ETS2_IKZF3	ETS2	IKZF3	4	81	CellNavi
	TCGGTAAAGCTAACAA-1	MAP2K3_IKZF3	MAP2K3	IKZF3	3	4	CellNavi
	ACATACGAGCAAATCA	ETS2_IKZF3	ETS2	IKZF3	1	5	CellNavi
	TTAACTCGTAAGCACG	CEBPE_RUNX1T1	CEBPE	RUNX1T1	1	2	CellNavi
	CGTTGGGGTAGCGTGA	MAP2K6_ELMSAN1	MAP2K6	ELMSAN1	1	2	CellNavi
	TAGACCACAACCGCCA	MAP2K3_SLC38A2	MAP2K3	SLC38A2	4	5	CellNavi
	GCCTCTAAGGAGTCTG	SAMD1_PTPN12	SAMD1	PTPN12	1	5	CellNavi
	CTAAGACGTAGGCTGA	MAP2K6_ELMSAN1	MAP2K6	ELMSAN1	1	3	CellNavi
	TTAGTTCTCAATCTCT	BPGM_SAMD1	BPGM	SAMD1	1	2	CellNavi
	GTGAAGGGTCTCCCTA	MAP2K6_IKZF3	MAP2K6	IKZF3	13	67	CellNavi
	TGCCAAATCCGAATGT	ETS2_CEBPE	ETS2	CEBPE	45	60	CellNavi
	TATGCCCAGATGTTAG	MAP2K3_MAP2K6	MAP2K3	MAP2K6	3	7	CellNavi
	TAGAGCTCAGCCTATA	UBASH3B_OSR2	UBASH3B	OSR2	1	58	CellNavi
	GTCCTCAAGTCCTCCT	PLK4_STIL	PLK4	STIL	37	75	CellNavi
	AACCATGAGGAGTCTG	BCL2L11_BAK1	BCL2L11	BAK1	1	3	CellNavi
	GAGTCCGCACCTCGGA	LYL1_CEBPB	LYL1	CEBPB	1	68	CellNavi
	GACGTTACACTGTGTA	MAP2K3_ELMSAN1	MAP2K3	ELMSAN1	1	2	CellNavi
	AGTGTCATCTATCGCC	MAPK1_IKZF3	MAPK1	IKZF3	70	88	CellNavi
	TTTCCTCTCATAACCG	MAP2K3_IKZF3	MAP2K3	IKZF3	2	70	CellNavi
	GTGTGCGCAATTCCTT	LHX1_ELMSAN1	LHX1	ELMSAN1	2	7	CellNavi
	TTGCGTCGTGAAAGAG	SAMD1_TGFBR2	SAMD1	TGFBR2	10	38	CellNavi
	ACATCAGCACTTCTGC	MAP2K6_SPI1	MAP2K6	SPI1	21	57	CellNavi
	GTATCTTCACTCGACG	MAP2K6_ELMSAN1	MAP2K6	ELMSAN1	1	3	CellNavi
	TGGCGCATCAAACCGT	DUSP9_PRTG	DUSP9	PRTG	2	41	CellNavi
	CCAATCCTCACTCCTG	TMSB4X_BAK1	TMSB4X	BAK1	1	2	CellNavi
	AAGGCAGTCCAACCAA	MAP2K3_MAP2K6	MAP2K3	MAP2K6	6	14	CellNavi
	CTCTGGTCAGACGTAG	PTPN12_SNAI1	PTPN12	SNAI1	2	21	CellNavi
	ACATGGTAGCGAAGGG	MAP2K3_ELMSAN1	MAP2K3	ELMSAN1	1	2	CellNavi
	GTGTGCGTCTGATTCT	BCL2L11_BAK1	BCL2L11	BAK1	6	7	CellNavi
	CCTAAAGCATGCCTAA	UBASH3B_OSR2	UBASH3B	OSR2	1	75	CellNavi
	GTCACAATCATATCGG	DUSP9_KLF1	DUSP9	KLF1	1	74	CellNavi
	TAGACCACAGCGTAAG	MAP2K3_SLC38A2	MAP2K3	SLC38A2	19	31	CellNavi
	GACCTGGTCTACTCAT	CEBPE_KLF1	CEBPE	KLF1	61	92	CellNavi
	CAACCTCTCCTCGCAT	BCL2L11_BAK1	BCL2L11	BAK1	4	5	CellNavi
	ACGGGTCCATTCGACA	ZNF318_FOXL2	ZNF318	FOXL2	1	30	CellNavi
	GGATTACAGCGATCCC	PTPN12_SNAI1	PTPN12	SNAI1	4	43	CellNavi
	GTACTTTTCTCCCTGA	LHX1_ELMSAN1	LHX1	ELMSAN1	25	38	CellNavi
	GGGTCTGCACACTGCG	MAP2K6_ELMSAN1	MAP2K6	ELMSAN1	4	7	CellNavi
	GTCAAGTTCCTTGCCA	MAP2K3_SLC38A2	MAP2K3	SLC38A2	2	6	CellNavi
	GCGGGTTAGCTACCTA-1	FOSB_PTPN12	FOSB	PTPN12	1	42	CellNavi
	GCGGGTTGTACAGCAG	MAP2K3_MAP2K6	MAP2K3	MAP2K6	2	36	CellNavi
	GGGCACTAGGCTACGA-1	IRF1_SET	IRF1	SET	2	10	CellNavi
	GAAGCAGCAATAGCGG	TGFBR2_PRTG	TGFBR2	PRTG	1	3	CellNavi
	TCAGCTCCAGGCTGAA	MAP2K3_IKZF3	MAP2K3	IKZF3	2	44	CellNavi
	GGGTTGCAGAGGACGG	TGFBR2_ETS2	TGFBR2	ETS2	4	13	CellNavi
	CCTACACGTCTGGTCG	TMSB4X_BAK1	TMSB4X	BAK1	1	5	CellNavi
	CACAAACAGAAACCAT	MAP2K6_ELMSAN1	MAP2K6	ELMSAN1	1	3	CellNavi
	TTCCCAGAGACTAGGC	MAPK1_TGFBR2	MAPK1	TGFBR2	2	3	CellNavi
	TTGGCAACATTTGCTT	MAPK1_TGFBR2	MAPK1	TGFBR2	2	22	CellNavi
	GGATGTTTCAGGCCCA	DUSP9_ETS2	DUSP9	ETS2	11	92	CellNavi
	GTGCTTCGTGGAAAGA	BCL2L11_TGFBR2	BCL2L11	TGFBR2	19	56	CellNavi
	ATGGGAGCATGGAATA	KLF1_CEBPA	KLF1	CEBPA	2	24	CellNavi
	TGTATTCAGGGCTTGA	MAP2K6_ELMSAN1	MAP2K6	ELMSAN1	39	67	CellNavi
	ACTGCTCGTTTGCATG	MAP2K6_ELMSAN1	MAP2K6	ELMSAN1	1	3	CellNavi
	TGCCAAAAGTGCTGCC	MAP2K3_ELMSAN1	MAP2K3	ELMSAN1	1	3	CellNavi
	TCGAGGCAGTGTACCT	DUSP9_ETS2	DUSP9	ETS2	27	85	CellNavi
	AGTTGGTGTTTACTCT	LHX1_ELMSAN1	LHX1	ELMSAN1	1	2	CellNavi
	CCATGTCTCGTATCAG	UBASH3B_OSR2	UBASH3B	OSR2	22	64	CellNavi
	CAGTAACTCAGGCCCA	MAP2K3_ELMSAN1	MAP2K3	ELMSAN1	23	55	CellNavi
	CTCGAAAGTACCCAAT	FEV_ISL2	FEV	ISL2	11	49	CellNavi
	CAGCGACCAGACGCCT-1	UBASH3B_OSR2	UBASH3B	OSR2	1	51	CellNavi
	GCCAAATTCTCGATGA	TMSB4X_BAK1	TMSB4X	BAK1	1	2	CellNavi
	TTCTCCTCAGACACTT	UBASH3B_OSR2	UBASH3B	OSR2	1	53	CellNavi
	CGCTTCACATGAGCGA	ETS2_IGDCC3	ETS2	IGDCC3	2	37	CellNavi
	CACACCTAGTGGTCCC	TBX3_TBX2	TBX3	TBX2	23	36	CellNavi
	ACATCAGTCTGTCTCG	MAP2K6_SPI1	MAP2K6	SPI1	24	57	CellNavi
	CAACCTCGTCCAACTA	FOSB_UBASH3B	FOSB	UBASH3B	2	13	CellNavi
	CGTTCTGCAACCGCCA	MAP2K6_IKZF3	MAP2K6	IKZF3	1	68	CellNavi
	TACTCATGTTGTTTGG	FOSB_CEBPB	FOSB	CEBPB	1	7	CellNavi
	TACCTTATCACGCGGT	TGFBR2_C19orf26	TGFBR2	C19orf26	1	12	CellNavi
	AAGGCAGAGATGTGTA	CEBPE_RUNX1T1	CEBPE	RUNX1T1	1	17	CellNavi
	AGCCTAATCCCGGATG	MAP2K3_ELMSAN1	MAP2K3	ELMSAN1	1	2	CellNavi
	TGACTTTGTGTGACGA-1	TGFBR2_C19orf26	TGFBR2	C19orf26	2	10	CellNavi
	GACTGCGGTCAGAATA	MAP2K3_IKZF3	MAP2K3	IKZF3	1	23	CellNavi
	CAGTAACCACATAACC	MAP2K3_ELMSAN1	MAP2K3	ELMSAN1	1	3	CellNavi
	CGGGTCAGTTGTTTGG	RHOXF2_ZBTB25	RHOXF2	ZBTB25	1	18	CellNavi
	CATCCACTCGGAAACG	PTPN12_PTPN9	PTPN12	PTPN9	1	5	CellNavi
	ACATCAGGTCACAAGG	BCL2L11_TGFBR2	BCL2L11	TGFBR2	5	11	CellNavi
	TGTATTCGTACATCCA	UBASH3B_OSR2	UBASH3B	OSR2	1	56	CellNavi
	GATCGTAGTCATCGGC	CDKN1B_CDKN1A	CDKN1B	CDKN1A	38	76	CellNavi
	AGAGCGAAGGGTTTCT	CEBPE_KLF1	CEBPE	KLF1	24	85	CellNavi
	ACTTACTGTAATCACC	MAP2K6_ELMSAN1	MAP2K6	ELMSAN1	1	3	CellNavi
	CAAGTTGAGACTACAA	CEBPE_KLF1	CEBPE	KLF1	1	2	CellNavi
	GGACGTCCATGATCCA	IGDCC3_MAPK1	IGDCC3	MAPK1	1	29	CellNavi
	AACCATGGTAGCCTCG-1	LYL1_IER5L	LYL1	IER5L	58	91	CellNavi
	GTCCTCATCTAGCACA	ZC3HAV1_CEBPE	ZC3HAV1	CEBPE	1	28	CellNavi
	AGATCTGAGAATAGGG	DUSP9_MAPK1	DUSP9	MAPK1	2	19	CellNavi
	CATCGAAAGTACGATA	UBASH3B_OSR2	UBASH3B	OSR2	1	81	CellNavi
	GCTGCAGTCGTGGGAA	MAP2K3_SLC38A2	MAP2K3	SLC38A2	5	51	CellNavi
	CTCTGGTCAGATGAGC	UBASH3B_OSR2	UBASH3B	OSR2	1	69	CellNavi
	GGAAAGCCAGACGTAG	LHX1_ELMSAN1	LHX1	ELMSAN1	1	5	CellNavi
	AGCGGTCGTCAGAAGC	LYL1_CEBPB	LYL1	CEBPB	1	69	CellNavi
	ACCAGTAGTCTCCACT	BCL2L11_TGFBR2	BCL2L11	TGFBR2	3	20	CellNavi
	CGGAGCTAGCCAGTTT	KLF1_MAP2K6	KLF1	MAP2K6	42	47	CellNavi
	GTCGTAAGTCGTCTTC	FOXL2_HOXB9	FOXL2	HOXB9	1	67	CellNavi
	AGACGTTAGTATGACA	MAPK1_PRTG	MAPK1	PRTG	1	54	CellNavi
	GAGTCCGAGAAGGTTT	CNN1_UBASH3A	CNN1	UBASH3A	21	26	CellNavi
	TCTCTAAGTAGCACGA	FOXA1_FOXF1	FOXA1	FOXF1	19	37	CellNavi
	GTCCTCAAGATACACA	POU3F2_CBFA2T3	POU3F2	CBFA2T3	70	99	CellNavi
	TATTACCCAATAGAGT	SAMD1_PTPN12	SAMD1	PTPN12	85	90	CellNavi
	TCGAGGCGTCTGCGGT-1	MAP2K3_ELMSAN1	MAP2K3	ELMSAN1	1	2	CellNavi
	TCAATCTCAATGTTGC	TGFBR2_C19orf26	TGFBR2	C19orf26	1	24	CellNavi
	GGACGTCAGCTCCTCT	LHX1_ELMSAN1	LHX1	ELMSAN1	2	3	CellNavi
	TGCTGCTAGATATGCA	TBX3_TBX2	TBX3	TBX2	69	70	CellNavi
	TTCGGTCAGTTGCAGG	MAP2K3_MAP2K6	MAP2K3	MAP2K6	1	2	CellNavi
	ACGGGTCTCGACGGAA	ETS2_MAP7D1	ETS2	MAP7D1	1	31	CellNavi
	TGTTCCGGTTTAGGAA	SNAI1_UBASH3B	SNAI1	UBASH3B	1	28	CellNavi
	GTAGGCCCATGAACCT	MAP2K6_IKZF3	MAP2K6	IKZF3	1	89	CellNavi
	TACACGACATGGATGG	DUSP9_MAPK1	DUSP9	MAPK1	3	17	CellNavi
	AGGTCCGCATAGAAAC	MAP2K3_MAP2K6	MAP2K3	MAP2K6	1	3	CellNavi
	AAGACCTGTGGCAAAC	MAP2K3_MAP2K6	MAP2K3	MAP2K6	1	2	CellNavi
	GCGGGTTCATCGGGTC	ETS2_MAPK1	ETS2	MAPK1	9	51	CellNavi
	CTCGAGGCATGCGCAC	TGFBR2_PRTG	TGFBR2	PRTG	1	3	CellNavi
	GCGAGAAAGCACAGGT	MAPK1_PRTG	MAPK1	PRTG	2	4	CellNavi
	CGAGAAGGTTGCGTTA	MAP2K3_ELMSAN1	MAP2K3	ELMSAN1	1	4	CellNavi
	GGACAGAGTACCATCA	SAMD1_PTPN12	SAMD1	PTPN12	1	3	CellNavi
	TAGACCAAGTCAAGCG	TBX3_TBX2	TBX3	TBX2	1	2	CellNavi
	ATTTCTGCATGGTTGT	MAP2K3_ELMSAN1	MAP2K3	ELMSAN1	1	2	CellNavi
	CGATTGAGTCAATGTC	MAP2K3_ELMSAN1	MAP2K3	ELMSAN1	1	2	CellNavi
	TTCTTAGGTCGACTAT	MAP2K3_MAP2K6	MAP2K3	MAP2K6	34	69	CellNavi
	GCAGCCAGTGATGCCC	MAP2K6_ELMSAN1	MAP2K6	ELMSAN1	1	3	CellNavi
	GTAGTCAAGCGCTTAT	ETS2_PRTG	ETS2	PRTG	1	14	CellNavi
	TTGCGTCTCATCTGTT	LYL1_CEBPB	LYL1	CEBPB	1	38	CellNavi
	TCGCGAGGTCTCCCTA	AHR_KLF1	AHR	KLF1	43	79	CellNavi
	CAGATCAGTGAGGGAG	MAP2K3_ELMSAN1	MAP2K3	ELMSAN1	1	2	CellNavi
	GTAGTCAAGACTAGAT	FOXA1_HOXB9	FOXA1	HOXB9	1	4	CellNavi
	CACTCCAAGGGCACTA	MAP2K3_SLC38A2	MAP2K3	SLC38A2	2	12	CellNavi
	CGCCAAGTCATGTCTT	MAP2K3_SLC38A2	MAP2K3	SLC38A2	1	32	CellNavi
	CTGTGCTAGCGATCCC	MAP2K6_ELMSAN1	MAP2K6	ELMSAN1	2	3	CellNavi
	TGGTTCCCAGGAATGC-1	MAP2K3_SLC38A2	MAP2K3	SLC38A2	1	5	CellNavi
	TCGCGTTAGCCACGCT	FOSB_PTPN12	FOSB	PTPN12	59	76	CellNavi
	CCGTGGATCAACCAAC	UBASH3B_OSR2	UBASH3B	OSR2	1	79	CellNavi
	GACTAACTCGCAGGCT	ETS2_CEBPE	ETS2	CEBPE	29	46	CellNavi
	ACGATACTCACATGCA	MAPK1_IKZF3	MAPK1	IKZF3	5	47	CellNavi
	CTCTGGTAGAATTGTG	MAP2K6_SPI1	MAP2K6	SPI1	6	43	CellNavi
	AGAGTGGGTGCGAAAC	SNAI1_UBASH3B	SNAI1	UBASH3B	1	64	CellNavi
	GGTATTGTCTCGATGA	UBASH3B_ZBTB25	UBASH3B	ZBTB25	18	35	CellNavi
	GCATGATCACAAGCCC	LYL1_IER5L	LYL1	IER5L	2	46	CellNavi
	TACCTTAGTAAATACG	MAP2K6_ELMSAN1	MAP2K6	ELMSAN1	1	13	CellNavi
	AGAGCGACAGCTTCGG	MAP2K6_IKZF3	MAP2K6	IKZF3	1	89	CellNavi
	TTTGTCAGTAACGACG	CBL_CNN1	CBL	CNN1	4	23	CellNavi
	GTCGTAATCAGTACGT	FEV_MAP7D1	FEV	MAP7D1	7	93	CellNavi
	GATCGCGCACAGGCCT	CEBPE_CEBPA	CEBPE	CEBPA	63	76	CellNavi
	CTCATTACATGCTGGC	IGDCC3_PRTG	IGDCC3	PRTG	1	2	CellNavi
	CACACCTCAAATCCGT	ETS2_IGDCC3	ETS2	IGDCC3	25	37	CellNavi
	GATCGTATCGCGATCG	LHX1_ELMSAN1	LHX1	ELMSAN1	1	2	CellNavi
	GTAGGCCGTGAAATCA	BCL2L11_TGFBR2	BCL2L11	TGFBR2	4	5	CellNavi
	TTCCCAGGTCTTCGTC	CEBPE_CEBPA	CEBPE	CEBPA	62	93	CellNavi
	ATGGGAGCAGTACACT	LYL1_IER5L	LYL1	IER5L	1	32	CellNavi
	TCGCGAGAGACTAGGC	CEBPB_OSR2	CEBPB	OSR2	1	2	CellNavi
	AAACCTGAGCGCCTTG	TMSB4X_BAK1	TMSB4X	BAK1	1	5	CellNavi
	CAGAATCCAGCTCGCA	CEBPE_KLF1	CEBPE	KLF1	27	32	CellNavi
	CCTATTATCATCGATG-1	CEBPB_MAPK1	CEBPB	MAPK1	85	94	CellNavi
	ATCTGCCAGCGAGAAA	FOXA3_FOXF1	FOXA3	FOXF1	17	29	CellNavi
	CCTTTCTAGCGTTCCG	BCL2L11_BAK1	BCL2L11	BAK1	2	5	CellNavi
	AGGCCACGTAGCGATG	FOSB_UBASH3B	FOSB	UBASH3B	6	28	CellNavi
	CGCTATCAGATCACGG	CEBPE_RUNX1T1	CEBPE	RUNX1T1	1	6	CellNavi
	ATAACGCCATTACCTT	CBL_PTPN9	CBL	PTPN9	23	63	CellNavi
	AGTGGGACATGCCTAA	MAP2K6_ELMSAN1	MAP2K6	ELMSAN1	18	87	CellNavi
	TAGGCATAGTTGAGAT	ETS2_CEBPE	ETS2	CEBPE	59	65	CellNavi
	ATTTCTGTCGTTACAG	ETS2_CNN1	ETS2	CNN1	1	62	CellNavi
	TGCGGGTTCCCTCTTT	TMSB4X_BAK1	TMSB4X	BAK1	1	11	CellNavi
	AACTCTTCACACCGCA	CEBPE_CNN1	CEBPE	CNN1	1	45	CellNavi
	GTATCTTAGAGCTGGT	LYL1_CEBPB	LYL1	CEBPB	1	76	CellNavi
	AATCGGTCAACTGCGC	MAP2K3_SLC38A2	MAP2K3	SLC38A2	1	4	CellNavi
	ACCCACTCATGTCTCC	MAP2K3_MAP2K6	MAP2K3	MAP2K6	1	19	CellNavi
	TGGTTCCTCCCATTTA	MAP2K6_IKZF3	MAP2K6	IKZF3	1	78	CellNavi
	TGTGTTTTCCGCATAA	CEBPE_SPI1	CEBPE	SPI1	48	90	CellNavi
	GGGCATCAGAATAGGG	MAP2K3_MAP2K6	MAP2K3	MAP2K6	1	2	CellNavi
	AATCCAGTCCAAAGTC	UBASH3B_ZBTB25	UBASH3B	ZBTB25	26	28	CellNavi
	CGTTCTGCATCCTAGA	DUSP9_PRTG	DUSP9	PRTG	77	79	CellNavi
	CGGACGTCACAGACAG	ETS2_CEBPE	ETS2	CEBPE	3	5	CellNavi
	AAATGCCAGACAGGCT	MAP2K3_MAP2K6	MAP2K3	MAP2K6	1	2	CellNavi
	TGCTACCAGAGGTTGC-1	MAP2K3_ELMSAN1	MAP2K3	ELMSAN1	58	68	CellNavi
	CCTTCCCTCACAGGCC	MAPK1_PRTG	MAPK1	PRTG	66	70	CellNavi
	GAATAAGCAACTGGCC	TBX3_TBX2	TBX3	TBX2	50	76	CellNavi
	TTAGGACAGCAGACTG	MAP2K3_ELMSAN1	MAP2K3	ELMSAN1	1	2	CellNavi
	GTATCTTAGTTTGCGT	MAP2K3_MAP2K6	MAP2K3	MAP2K6	1	15	CellNavi
	CAGTCCTGTGCAGTAG	MAP2K3_ELMSAN1	MAP2K3	ELMSAN1	2	3	CellNavi
	GAGTCCGGTACCGAGA	FOXA3_FOXL2	FOXA3	FOXL2	74	91	CellNavi
	GGAGCAATCTGCGGCA	ETS2_CNN1	ETS2	CNN1	1	7	CellNavi
	GTCATTTGTAGGACAC	TGFBR2_ETS2	TGFBR2	ETS2	1	19	CellNavi
	CGGGTCAAGGTGCAAC	MAP2K3_MAP2K6	MAP2K3	MAP2K6	1	2	CellNavi
	CGGACGTTCCGAAGAG	TMSB4X_BAK1	TMSB4X	BAK1	1	7	CellNavi
	TCTCATAAGTGAACGC	IGDCC3_MAPK1	IGDCC3	MAPK1	86	89	CellNavi
	CAAGGCCGTTACAGAA	MAP2K3_MAP2K6	MAP2K3	MAP2K6	19	88	CellNavi
	GATGCTAAGTCTTGCA	IGDCC3_MAPK1	IGDCC3	MAPK1	1	7	CellNavi
	CATATTCGTACGCACC	CEBPE_PTPN12	CEBPE	PTPN12	1	16	CellNavi
	CTCGGAGGTTGTCTTT	CDKN1C_CDKN1B	CDKN1C	CDKN1B	59	81	CellNavi
	GGACAGAAGTTGAGAT	TMSB4X_BAK1	TMSB4X	BAK1	1	13	CellNavi
	TAAACCGAGGCCCTTG	MAP2K3_SLC38A2	MAP2K3	SLC38A2	3	8	CellNavi
	TGGTTCCCATCCCACT	FOXA3_HOXB9	FOXA3	HOXB9	32	51	CellNavi
	ACGCCGATCTGCGGCA	MAP2K6_ELMSAN1	MAP2K6	ELMSAN1	1	2	CellNavi
	GCAGCCACAAGAAAGG	FOXF1_HOXB9	FOXF1	HOXB9	1	15	CellNavi
	CGTTCTGTCAGAGGTG	TBX3_TBX2	TBX3	TBX2	18	76	CellNavi
	CTGAAGTTCCCTAACC	MAP2K6_SPI1	MAP2K6	SPI1	1	55	CellNavi
	CGTGAGCGTGAGTATA	MAP2K3_ELMSAN1	MAP2K3	ELMSAN1	1	2	CellNavi
	CCACTACTCGGTTCGG	MAP2K3_ELMSAN1	MAP2K3	ELMSAN1	13	55	CellNavi
	TGCTGCTGTAGCGTCC	ZC3HAV1_CEBPA	ZC3HAV1	CEBPA	1	50	CellNavi
	TCAGCTCTCAACACGT	ETS2_CNN1	ETS2	CNN1	1	67	CellNavi
	TACCTATTCTTTCCTC	CBL_TGFBR2	CBL	TGFBR2	2	9	CellNavi
	GTAGGCCAGAGAGCTC	UBASH3B_OSR2	UBASH3B	OSR2	1	28	CellNavi
	TTTGGTTCAAAGTGCG	CDKN1C_CDKN1B	CDKN1C	CDKN1B	31	85	CellNavi
	CCTTTCTAGTGTCCCG	MAP2K3_SLC38A2	MAP2K3	SLC38A2	1	4	CellNavi
	TCCCGATTCATACGGT	CEBPE_RUNX1T1	CEBPE	RUNX1T1	2	51	CellNavi
	CTGGTCTCACATAACC	ETS2_CNN1	ETS2	CNN1	1	47	CellNavi
	TGAGAGGAGCTAAACA	FOSB_PTPN12	FOSB	PTPN12	6	49	CellNavi
	TTGGAACCACGAAGCA	UBASH3B_OSR2	UBASH3B	OSR2	1	59	CellNavi
	GTCACGGTCGCCCTTA	ETS2_MAP7D1	ETS2	MAP7D1	1	36	CellNavi
	TAGTTGGAGTGTCCAT	MAP2K3_ELMSAN1	MAP2K3	ELMSAN1	1	2	CellNavi
	CGGAGTCGTATGAATG	MAP2K3_SLC38A2	MAP2K3	SLC38A2	6	13	CellNavi
	TGACTTTTCAGTTGAC	TGFBR2_C19orf26	TGFBR2	C19orf26	1	13	CellNavi
	CGAGAAGTCGGCGCAT	FEV_MAP7D1	FEV	MAP7D1	1	92	CellNavi
	GACCTGGAGTGGTAGC	FOSB_UBASH3B	FOSB	UBASH3B	2	53	CellNavi
	TTTCCTCCACCGAAAG	AHR_KLF1	AHR	KLF1	1	48	CellNavi
	GTGCTTCTCGGAGCAA	UBASH3B_UBASH3A	UBASH3B	UBASH3A	5	17	CellNavi
	TCGTACCAGGCTCAGA	TGFBR2_ETS2	TGFBR2	ETS2	1	5	CellNavi
	CATCAGAGTACTTAGC	MAP2K6_SPI1	MAP2K6	SPI1	1	75	CellNavi
	CTAGTGACACGAGGTA-1	ZBTB10_ELMSAN1	ZBTB10	ELMSAN1	20	103	CellNavi
	ACATACGCAGTCGATT	CBL_PTPN9	CBL	PTPN9	1	8	CellNavi
	ACAGCCGAGTTATCGC	MAP2K3_ELMSAN1	MAP2K3	ELMSAN1	1	2	CellNavi
	CCTCAGTCACAACGTT	MAP2K3_IKZF3	MAP2K3	IKZF3	1	16	CellNavi
	GGACATTAGCGATAGC	FOXA3_FOXA1	FOXA3	FOXA1	1	2	CellNavi
	ATAGACCGTCTAGCCG	MAP2K6_ELMSAN1	MAP2K6	ELMSAN1	1	2	CellNavi
	AATCGGTTCTTACCTA	MAP2K3_MAP2K6	MAP2K3	MAP2K6	36	42	CellNavi
	ATGGGAGTCTTAACCT	LHX1_ELMSAN1	LHX1	ELMSAN1	39	91	CellNavi
	GGCGTGTTCAGCCTAA	PTPN12_OSR2	PTPN12	OSR2	1	73	CellNavi
	GTGAAGGTCCTTTCTC	C3orf72_FOXL2	C3orf72	FOXL2	1	2	CellNavi
	ATTGGTGGTTCGAATC	TGFBR2_PRTG	TGFBR2	PRTG	1	3	CellNavi
	CCAGCGAAGGGTTCCC	UBASH3B_UBASH3A	UBASH3B	UBASH3A	2	7	CellNavi
	GGGCATCGTAGAGTGC	KLF1_FOXA1	KLF1	FOXA1	1	2	CellNavi
	TTGCGTCAGGAGCGTT	ZC3HAV1_CEBPE	ZC3HAV1	CEBPE	2	36	CellNavi
	AACGTTGGTAGAAGGA	MAP2K3_SLC38A2	MAP2K3	SLC38A2	20	41	CellNavi
	TCTATTGGTCTTTCAT	CEBPE_RUNX1T1	CEBPE	RUNX1T1	4	16	CellNavi
	CTCACACAGCGAGAAA	CBL_PTPN12	CBL	PTPN12	1	2	CellNavi
	CGTAGGCCATGAGCGA	MAP2K3_SLC38A2	MAP2K3	SLC38A2	1	20	CellNavi
	ACATCAGAGTTCGCGC	MAP2K3_MAP2K6	MAP2K3	MAP2K6	1	10	CellNavi
	GATCTAGAGTGTTGAA	MAPK1_PRTG	MAPK1	PRTG	1	2	CellNavi
	CGTAGGCCAAAGCAAT	CEBPB_PTPN12	CEBPB	PTPN12	86	98	CellNavi
	CGCGGTACAATGAATG	CEBPE_KLF1	CEBPE	KLF1	1	2	CellNavi
	GACGGCTGTCTCCATC	UBASH3B_OSR2	UBASH3B	OSR2	1	49	CellNavi
	TTAGGACGTTACCAGT	MAP2K6_ELMSAN1	MAP2K6	ELMSAN1	1	2	CellNavi
	TATCAGGGTAACGTTC	MAP2K6_ELMSAN1	MAP2K6	ELMSAN1	4	44	CellNavi
	CACAGGCGTCACCTAA	BCL2L11_TGFBR2	BCL2L11	TGFBR2	1	28	CellNavi
	AAGCCGCTCTCAAGTG	UBASH3B_ZBTB25	UBASH3B	ZBTB25	17	31	CellNavi
	CATGACAGTGAGGGAG	LYL1_IER5L	LYL1	IER5L	1	2	CellNavi
	AGCGTCGAGGCGATAC	CBL_PTPN9	CBL	PTPN9	24	41	CellNavi
	CGTTAGACAGAGTGTG	MAP2K6_SPI1	MAP2K6	SPI1	3	22	CellNavi
	CAGAATCAGCTGCCCA	MAPK1_PRTG	MAPK1	PRTG	1	14	CellNavi
	GCCAAATGTCTCGTTC	MAP2K3_ELMSAN1	MAP2K3	ELMSAN1	1	2	CellNavi
	CAGTCCTTCTTCAACT	MAP2K6_ELMSAN1	MAP2K6	ELMSAN1	1	4	CellNavi
	TCATTACGTTGTACAC	CBL_CNN1	CBL	CNN1	22	54	CellNavi
	AGTAGTCAGGGTATCG	BCL2L11_BAK1	BCL2L11	BAK1	2	3	CellNavi
	GGGATGAAGGCTAGAC	UBASH3B_OSR2	UBASH3B	OSR2	14	57	CellNavi
	GATGAAAGTATCAGTC	ETS2_IGDCC3	ETS2	IGDCC3	3	101	CellNavi
	TCGGGACTCATCGATG	MAP2K3_SLC38A2	MAP2K3	SLC38A2	1	6	CellNavi
	TATTACCTCGGTTAAC	UBASH3B_OSR2	UBASH3B	OSR2	13	63	CellNavi
	TCTCATAAGTCCGGTC	ZC3HAV1_HOXC13	ZC3HAV1	HOXC13	6	51	CellNavi
	ATTGGACTCGGCGGTT	IGDCC3_MAPK1	IGDCC3	MAPK1	1	2	CellNavi
	TAGACCATCACGAAGG	TMSB4X_BAK1	TMSB4X	BAK1	1	3	CellNavi
	ACTTGTTCAGGATCGA	SET_KLF1	SET	KLF1	6	54	CellNavi
	AGAGCTTAGCTCAACT	MAP2K6_ELMSAN1	MAP2K6	ELMSAN1	1	4	CellNavi
	TGAAAGAAGGTGCAAC	DUSP9_ETS2	DUSP9	ETS2	1	36	CellNavi
	CGCGGTAAGTGAACAT	MAP2K3_ELMSAN1	MAP2K3	ELMSAN1	1	2	CellNavi
	TAAGCGTGTCGGCATC	IGDCC3_MAPK1	IGDCC3	MAPK1	2	44	CellNavi
	TGGACGCAGGTAGCTG	ETS2_CNN1	ETS2	CNN1	1	44	CellNavi
	CTGATCCGTTCAGACT	MAP2K3_ELMSAN1	MAP2K3	ELMSAN1	1	2	CellNavi
	CTCGGAGGTCTCTTTA	MAPK1_PRTG	MAPK1	PRTG	9	39	CellNavi
	TGTATTCTCGCCAAAT	MAP2K3_SLC38A2	MAP2K3	SLC38A2	3	7	CellNavi
	ACAGCCGTCAGGTTCA	FOSB_UBASH3B	FOSB	UBASH3B	1	21	CellNavi
	TTGGCAAAGTGCGATG	BPGM_ZBTB1	BPGM	ZBTB1	49	88	CellNavi
	GTACGTAAGTTAACGA	PTPN12_OSR2	PTPN12	OSR2	1	89	CellNavi
	AAAGATGGTGCTCTTC	MAP2K6_IKZF3	MAP2K6	IKZF3	1	91	CellNavi
	CCTTTCTGTGTTGGGA	MAP2K3_ELMSAN1	MAP2K3	ELMSAN1	1	3	CellNavi
	CGGACTGGTTGAACTC	MAP2K6_ELMSAN1	MAP2K6	ELMSAN1	1	3	CellNavi
	TCTATTGTCGGCGGTT	SET_KLF1	SET	KLF1	50	52	CellNavi
	CATGCCTAGTTCGCAT	LHX1_ELMSAN1	LHX1	ELMSAN1	1	5	CellNavi
	CGCTTCATCAGCATGT-1	ETS2_CNN1	ETS2	CNN1	1	54	CellNavi
	CTCGAGGTCTGCGGCA	ETS2_IKZF3	ETS2	IKZF3	1	2	CellNavi
	TCTCATATCTCTAGGA	MAP2K3_SLC38A2	MAP2K3	SLC38A2	2	7	CellNavi
	GGTGTTATCTTGTATC	FOXA1_FOXF1	FOXA1	FOXF1	1	3	CellNavi
	ATTTCTGGTGACTACT-1	CEBPE_PTPN12	CEBPE	PTPN12	1	53	CellNavi
	CTCAGAATCCCAAGAT	TGFBR2_IGDCC3	TGFBR2	IGDCC3	1	3	CellNavi
	TCGCGTTTCAGAGGTG	LYL1_IER5L	LYL1	IER5L	39	56	CellNavi
	CGCGTTTAGTCCATAC	SET_CEBPE	SET	CEBPE	13	34	CellNavi
	GGACATTAGTATCTCG	MAP2K6_IKZF3	MAP2K6	IKZF3	1	25	CellNavi
	TACAGTGTCTGGAGCC	TGFBR2_IGDCC3	TGFBR2	IGDCC3	1	6	CellNavi
	GATGAAATCAATCACG	LYL1_IER5L	LYL1	IER5L	13	46	CellNavi
	CGACTTCAGATCACGG	MAP2K6_ELMSAN1	MAP2K6	ELMSAN1	1	3	CellNavi
	ATAAGAGTCCTCATTA	ZC3HAV1_CEBPE	ZC3HAV1	CEBPE	1	66	CellNavi
	GGCGACTGTGCTTCTC	IGDCC3_MAPK1	IGDCC3	MAPK1	1	6	CellNavi
	GTCACGGAGTGTTAGA	MAP2K3_SLC38A2	MAP2K3	SLC38A2	1	9	CellNavi
	AGAGCGACAATAGCAA	CDKN1C_CDKN1B	CDKN1C	CDKN1B	1	9	CellNavi
	GCGCGATTCGGCGCAT	UBASH3B_OSR2	UBASH3B	OSR2	1	78	CellNavi
	GGGTCTGCATTTGCCC	CEBPE_RUNX1T1	CEBPE	RUNX1T1	1	2	CellNavi
	GCGAGAATCTGCGACG	CEBPE_PTPN12	CEBPE	PTPN12	1	8	CellNavi
	TCAGCAAGTCCAGTAT	ZNF318_FOXL2	ZNF318	FOXL2	1	46	CellNavi
	GTAACTGGTCTGGAGA	MAP2K6_IKZF3	MAP2K6	IKZF3	2	48	CellNavi
	ACCTTTACAGGTCCAC	BPGM_SAMD1	BPGM	SAMD1	69	70	CellNavi
	ATTATCCGTTTGTTTC	FOSB_OSR2	FOSB	OSR2	1	4	CellNavi
	TTGCGTCCACGCTTTC	PTPN12_OSR2	PTPN12	OSR2	1	95	CellNavi
	CGCGTTTGTGCAACGA	FOSB_PTPN12	FOSB	PTPN12	11	56	CellNavi
	GAAGCAGTCGCGTTTC	MAP2K3_ELMSAN1	MAP2K3	ELMSAN1	2	3	CellNavi
	ATGCGATCACGGCTAC	KLF1_CEBPA	KLF1	CEBPA	19	38	CellNavi
	AGATTGCTCACTTCAT	CNN1_MAPK1	CNN1	MAPK1	1	3	CellNavi
	GTGCGGTAGTCTCAAC	ZC3HAV1_HOXC13	ZC3HAV1	HOXC13	1	20	CellNavi
	TGCCCATCAATCGGTT	MAP2K3_SLC38A2	MAP2K3	SLC38A2	1	20	CellNavi
	GTGCTTCGTCAAACTC	FOXA3_FOXF1	FOXA3	FOXF1	16	68	CellNavi
	CCCAATCCACTATCTT	UBASH3B_OSR2	UBASH3B	OSR2	1	59	CellNavi
	CAGAATCAGACAAGCC	TMSB4X_BAK1	TMSB4X	BAK1	1	12	CellNavi
	GCAGCCAGTTTAGGAA	LHX1_ELMSAN1	LHX1	ELMSAN1	1	7	CellNavi
	CGTGTAAGTTCGCGAC	MAP2K3_SLC38A2	MAP2K3	SLC38A2	1	10	CellNavi
	AAGGCAGCAAAGGCGT	BPGM_ZBTB1	BPGM	ZBTB1	1	24	CellNavi
	CTGATAGAGGTGATTA	ETS2_IGDCC3	ETS2	IGDCC3	1	69	CellNavi
	TTAGGACCAATGAATG	ETS2_CEBPE	ETS2	CEBPE	1	46	CellNavi
	AAGTCTGGTTTGTGTG	BCL2L11_TGFBR2	BCL2L11	TGFBR2	1	3	CellNavi
	CGGACACTCGGTTAAC	MAP2K3_MAP2K6	MAP2K3	MAP2K6	1	2	CellNavi
	ACATACGTCAGCATGT	MAP2K6_SPI1	MAP2K6	SPI1	1	24	CellNavi
	TCTCATAGTGCCTGGT	IRF1_SET	IRF1	SET	2	26	CellNavi
	CCTTCGAAGGGTTCCC	BCL2L11_TGFBR2	BCL2L11	TGFBR2	16	18	CellNavi
	GTGCTTCTCCTTGGTC	MAP2K3_SLC38A2	MAP2K3	SLC38A2	3	7	CellNavi
	GTGAAGGCAAATTGCC-1	UBASH3B_PTPN9	UBASH3B	PTPN9	1	2	CellNavi
	GCGCGATCACTAGTAC	BCL2L11_TGFBR2	BCL2L11	TGFBR2	5	14	CellNavi
	TGTATTCCATTTGCCC	MAP2K3_SLC38A2	MAP2K3	SLC38A2	1	12	CellNavi
	ACGAGGATCTGCCAGG	LHX1_ELMSAN1	LHX1	ELMSAN1	1	26	CellNavi
	GTTACAGAGAATCTCC	CEBPE_RUNX1T1	CEBPE	RUNX1T1	25	31	CellNavi
	CCACCTATCTCCCTGA	MAP2K3_ELMSAN1	MAP2K3	ELMSAN1	1	2	CellNavi
	ATTTCTGTCATGGTCA	MAPK1_IKZF3	MAPK1	IKZF3	59	80	CellNavi
	AGTGGGAAGTAGATGT	CEBPE_RUNX1T1	CEBPE	RUNX1T1	1	3	CellNavi
	TGGCCAGGTATTAGCC	MAP2K3_SLC38A2	MAP2K3	SLC38A2	2	9	CellNavi
	TACTTACTCCCAGGTG	TBX3_TBX2	TBX3	TBX2	1	12	CellNavi
	CGCCAAGCAGTTTACG-1	ETS2_MAPK1	ETS2	MAPK1	1	4	CellNavi
	CCATTCGGTAAGGATT	ETS2_CNN1	ETS2	CNN1	1	67	CellNavi
	GTGTTAGTCCAAGTAC	IRF1_SET	IRF1	SET	1	89	CellNavi
	CTCATTAGTGTAAGTA	MAP2K3_SLC38A2	MAP2K3	SLC38A2	9	38	CellNavi
	ATCCACCCAAGTAGTA	KLF1_TGFBR2	KLF1	TGFBR2	1	7	CellNavi
	CGTGTAAAGCCCGAAA	MAP2K3_MAP2K6	MAP2K3	MAP2K6	39	68	CellNavi
	CATATGGGTTCCAACA	MAP2K3_ELMSAN1	MAP2K3	ELMSAN1	25	55	CellNavi
	CAGCGACTCCGTAGGC	PTPN12_OSR2	PTPN12	OSR2	1	51	CellNavi
	TGACTTTTCAAGATCC	SET_CEBPE	SET	CEBPE	40	41	CellNavi
	GTCATTTCATGCGCAC	AHR_FEV	AHR	FEV	2	11	CellNavi
	TTGGAACAGGGCTTGA	MAPK1_TGFBR2	MAPK1	TGFBR2	1	63	CellNavi
	TCTGAGAAGCTAAGAT-1	MAP2K6_IKZF3	MAP2K6	IKZF3	1	80	CellNavi
	GCCAAATCACACCGAC	ETS2_MAP7D1	ETS2	MAP7D1	1	3	CellNavi
	ATCATGGGTTAGATGA	BCL2L11_TGFBR2	BCL2L11	TGFBR2	2	12	CellNavi
	GGCTGGTAGATAGCAT	CEBPE_RUNX1T1	CEBPE	RUNX1T1	1	2	CellNavi
	TTTATGCCACGAAATA	IRF1_SET	IRF1	SET	37	103	CellNavi
	TGCCCATTCCTGCCAT	CEBPE_RUNX1T1	CEBPE	RUNX1T1	3	79	CellNavi
	ATGCGATTCATCGCTC	CBL_TGFBR2	CBL	TGFBR2	4	8	CellNavi
	TGGTTCCCAGGTCGTC	MAP2K3_MAP2K6	MAP2K3	MAP2K6	2	5	CellNavi
	GTCGTAACACTAGTAC	TGFBR2_IGDCC3	TGFBR2	IGDCC3	1	3	CellNavi
	ATCACGAAGTACGCCC	MAP2K3_SLC38A2	MAP2K3	SLC38A2	23	77	CellNavi
	AGAATAGGTGTTCTTT	MAP2K3_IKZF3	MAP2K3	IKZF3	1	12	CellNavi
	CAAGAAATCCACTCCA	ZNF318_FOXL2	ZNF318	FOXL2	6	39	CellNavi
	GACACGCCACCCATTC	MAP2K3_ELMSAN1	MAP2K3	ELMSAN1	1	2	CellNavi
	GGCAATTAGCACAGGT	MAP2K6_ELMSAN1	MAP2K6	ELMSAN1	1	2	CellNavi
	CATATGGAGAGAGCTC	ETS2_PRTG	ETS2	PRTG	29	66	CellNavi
	AACCGCGTCAGGCAAG	MAP2K6_ELMSAN1	MAP2K6	ELMSAN1	1	2	CellNavi
	CCAATCCAGGGTGTTG	MAP2K3_IKZF3	MAP2K3	IKZF3	1	15	CellNavi
	GGGCATCCAGGAATCG	CDKN1C_CDKN1B	CDKN1C	CDKN1B	14	57	CellNavi
	TAAGCGTTCACAAACC	MAP2K3_ELMSAN1	MAP2K3	ELMSAN1	1	2	CellNavi
	CAGGTGCCACTTACGA	IGDCC3_ZBTB25	IGDCC3	ZBTB25	30	64	CellNavi
	GCTCTGTGTGCTAGCC	TGFBR2_C19orf26	TGFBR2	C19orf26	1	2	CellNavi
	AGGTCATGTAGCTTGT	MAP2K3_ELMSAN1	MAP2K3	ELMSAN1	1	4	CellNavi
	GCATGCGGTTCTGTTT	MAP2K6_ELMSAN1	MAP2K6	ELMSAN1	1	2	CellNavi
	TACTCGCAGCAACGGT	MAP2K6_ELMSAN1	MAP2K6	ELMSAN1	1	3	CellNavi
	GTCACGGTCGCTTAGA	MAPK1_PRTG	MAPK1	PRTG	1	31	CellNavi
	GAGGTGATCATCTGTT	MAP2K3_SLC38A2	MAP2K3	SLC38A2	4	8	CellNavi
	GGACGTCCAGAGTGTG	LHX1_ELMSAN1	LHX1	ELMSAN1	2	4	CellNavi
	TCCACACGTTATTCTC	CEBPE_PTPN12	CEBPE	PTPN12	41	83	CellNavi
	TCAATCTAGGACTGGT	LYL1_CEBPB	LYL1	CEBPB	1	78	CellNavi
	CGACCTTAGTGGTCCC	UBASH3B_OSR2	UBASH3B	OSR2	1	69	CellNavi
	ACTTTCATCCTACAGA	SET_CEBPE	SET	CEBPE	1	2	CellNavi
	CTCGGGAAGACAATAC	TGFBR2_IGDCC3	TGFBR2	IGDCC3	1	6	CellNavi
	CTACACCGTGTGCCTG	PRDM1_CBFA2T3	PRDM1	CBFA2T3	31	90	CellNavi
	CTGGTCTCAATGGATA	DUSP9_MAPK1	DUSP9	MAPK1	1	6	CellNavi
	GATCTAGGTACCGTTA	TBX3_TBX2	TBX3	TBX2	1	2	CellNavi
	AGTGGGAAGCTAGTCT	SAMD1_PTPN12	SAMD1	PTPN12	10	38	CellNavi
	ATAAGAGCAGTACACT	SGK1_TBX3	SGK1	TBX3	76	102	CellNavi
	TTGAACGCAGTCCTTC	IGDCC3_ZBTB25	IGDCC3	ZBTB25	27	31	CellNavi
	GGGATGACACCCTATC	UBASH3B_ZBTB25	UBASH3B	ZBTB25	26	47	CellNavi
	ACATCAGGTGAGTGAC	ETS2_MAP7D1	ETS2	MAP7D1	1	33	CellNavi
	GGAACTTCACACGCTG	MAPK1_IKZF3	MAPK1	IKZF3	2	72	CellNavi
	ACTGCTCTCGAATGCT	PTPN12_OSR2	PTPN12	OSR2	1	96	CellNavi
	CACAAACTCGAACTGT	ZC3HAV1_HOXC13	ZC3HAV1	HOXC13	1	2	CellNavi
	GTGTTAGTCACTTATC	MAP2K6_SPI1	MAP2K6	SPI1	3	27	CellNavi
	GACCAATCACAGATTC	MAP2K3_IKZF3	MAP2K3	IKZF3	44	92	CellNavi
	TAGCCGGGTACCCAAT	KLF1_BAK1	KLF1	BAK1	3	45	CellNavi
	CGAACATAGTCGCCGT	MAP2K3_ELMSAN1	MAP2K3	ELMSAN1	31	81	CellNavi
	TGCCCATGTACCAGTT	MAP2K6_ELMSAN1	MAP2K6	ELMSAN1	2	3	CellNavi
	ACGGCCACACACCGAC-1	MAP2K3_ELMSAN1	MAP2K3	ELMSAN1	1	2	CellNavi
	TTGCCGTCACTTAACG	MAPK1_PRTG	MAPK1	PRTG	3	6	CellNavi
	AGCGGTCAGCGATGAC	BCL2L11_TGFBR2	BCL2L11	TGFBR2	2	3	CellNavi
	GCTGCGAAGAAACCTA	CEBPE_RUNX1T1	CEBPE	RUNX1T1	1	6	CellNavi
	TAAACCGGTCCCTACT	POU3F2_CBFA2T3	POU3F2	CBFA2T3	1	71	CellNavi
	CCGTGGACAGGTCTCG	LHX1_ELMSAN1	LHX1	ELMSAN1	1	2	CellNavi
	TGCTACCGTCCGAAGA	UBASH3B_ZBTB25	UBASH3B	ZBTB25	2	4	CellNavi
	CGAGAAGGTAAGTGGC-1	MAP2K3_SLC38A2	MAP2K3	SLC38A2	4	38	CellNavi
	TCGCGTTGTGCCTTGG	ETS2_MAPK1	ETS2	MAPK1	1	2	CellNavi
	GGTGAAGCAAGCTGAG	SAMD1_PTPN12	SAMD1	PTPN12	1	5	CellNavi
	GATCGATAGGATGCGT	SET_CEBPE	SET	CEBPE	1	4	CellNavi
	TTTCCTCTCCTCAATT	FOSB_OSR2	FOSB	OSR2	2	40	CellNavi
	ACACTGAAGTTCGCGC	SET_CEBPE	SET	CEBPE	32	82	CellNavi
	AAAGCAATCGGTGTCG	CDKN1C_CDKN1A	CDKN1C	CDKN1A	35	38	CellNavi
	ACTTACTTCCTTGCCA	ETS2_CNN1	ETS2	CNN1	1	6	CellNavi
	CCGTGGACAGTAAGCG	MAP2K6_SPI1	MAP2K6	SPI1	1	66	CellNavi
	TTAGTTCAGCTCCCAG	CEBPE_RUNX1T1	CEBPE	RUNX1T1	1	18	CellNavi
	GGAACTTAGAAACCGC	DUSP9_ETS2	DUSP9	ETS2	2	71	CellNavi
	ACAGCTACATTGGCGC	ZC3HAV1_HOXC13	ZC3HAV1	HOXC13	1	15	CellNavi
	CCTCTGATCTTGAGAC	CEBPE_CNN1	CEBPE	CNN1	7	20	CellNavi
	CGTAGGCAGTCCCACG	KLF1_CEBPA	KLF1	CEBPA	36	65	CellNavi
	TACTTGTAGCGATTCT	UBASH3B_ZBTB25	UBASH3B	ZBTB25	12	42	CellNavi
	ACGTCAAAGCCCTAAT	AHR_KLF1	AHR	KLF1	27	92	CellNavi
	CTTAACTCAGCTGCAC	MAP2K6_ELMSAN1	MAP2K6	ELMSAN1	1	3	CellNavi
	GCCAAATTCTAACCGA	TGFBR2_PRTG	TGFBR2	PRTG	1	3	CellNavi
	GGACAAGGTTTACTCT	MAP2K3_ELMSAN1	MAP2K3	ELMSAN1	1	3	CellNavi
	AGCTCCTTCAGAGCTT	CEBPB_OSR2	CEBPB	OSR2	1	3	CellNavi
	CAGCGACCAGCGATCC	MAP2K3_ELMSAN1	MAP2K3	ELMSAN1	1	3	CellNavi
	TACGGTAGTACCGCTG	CEBPB_OSR2	CEBPB	OSR2	1	9	CellNavi
	GACCTGGTCAAACCAC	ZC3HAV1_CEBPE	ZC3HAV1	CEBPE	1	18	CellNavi
	AGCTCTCTCAGCCTAA	UBASH3B_OSR2	UBASH3B	OSR2	1	57	CellNavi
	GTGTTAGCAGTGACAG	MAP2K6_ELMSAN1	MAP2K6	ELMSAN1	1	3	CellNavi
	CCTAGCTTCCAAACTG	MAP2K6_ELMSAN1	MAP2K6	ELMSAN1	1	10	CellNavi
	CTGCGGAGTGGCCCTA	UBASH3B_OSR2	UBASH3B	OSR2	1	76	CellNavi
	ATCCGAATCCACGCAG	FOXA3_FOXA1	FOXA3	FOXA1	27	79	CellNavi
	AACGTTGTCTGTTGAG	MAP2K3_ELMSAN1	MAP2K3	ELMSAN1	1	2	CellNavi
	GAACGGAAGTGTGGCA	FOSB_OSR2	FOSB	OSR2	1	8	CellNavi
	CTCGTCAGTAACGACG	ETS2_CNN1	ETS2	CNN1	2	4	CellNavi
	AAACCTGAGCTAGTGG	MAP2K3_ELMSAN1	MAP2K3	ELMSAN1	5	21	CellNavi
	ACAGCTATCGGTTAAC	MAP2K3_ELMSAN1	MAP2K3	ELMSAN1	1	2	CellNavi
	TCACAAGAGGAGTACC	BCL2L11_TGFBR2	BCL2L11	TGFBR2	4	14	CellNavi
	CATGGCGGTCATATGC	CEBPE_RUNX1T1	CEBPE	RUNX1T1	1	15	CellNavi
	AAGGCAGGTTATCGGT	MAP2K3_ELMSAN1	MAP2K3	ELMSAN1	1	2	CellNavi
	GCTTGAAAGGCGTACA	PTPN12_PTPN9	PTPN12	PTPN9	72	78	CellNavi
	GACTGCGAGACTACAA	MAP2K3_MAP2K6	MAP2K3	MAP2K6	1	3	CellNavi
	CAGAATCAGCGTGAGT	PTPN12_OSR2	PTPN12	OSR2	1	101	CellNavi
	AGTCTTTGTCGCATAT	MAPK1_TGFBR2	MAPK1	TGFBR2	2	45	CellNavi
	AACTCCCAGATGTAAC	MAP2K3_ELMSAN1	MAP2K3	ELMSAN1	1	2	CellNavi
	AGATTGCGTATGAATG	UBASH3B_OSR2	UBASH3B	OSR2	1	78	CellNavi
	GTCACGGGTTCACGGC	MAP2K3_MAP2K6	MAP2K3	MAP2K6	1	5	CellNavi
	ACTTGTTGTTTAAGCC	UBASH3B_OSR2	UBASH3B	OSR2	1	72	CellNavi
	CGATTGAAGAAGATTC	MAP2K6_ELMSAN1	MAP2K6	ELMSAN1	1	14	CellNavi
	GACGGCTTCCCATTAT	UBASH3B_OSR2	UBASH3B	OSR2	1	78	CellNavi
	GAGCAGAGTAAACCTC	BPGM_ZBTB1	BPGM	ZBTB1	7	91	CellNavi
	AGGGAGTCACGCATCG	TGFBR2_ETS2	TGFBR2	ETS2	1	43	CellNavi
	CAGCGACCAGGGCATA	SGK1_TBX3	SGK1	TBX3	47	96	CellNavi
	GGTGAAGTCGTACCGG	FOSB_OSR2	FOSB	OSR2	1	2	CellNavi
	CCCATACCATGGTCTA	DUSP9_ETS2	DUSP9	ETS2	1	26	CellNavi
	CATGCCTTCTAGCACA-1	RHOXF2_ZBTB25	RHOXF2	ZBTB25	23	25	CellNavi
	AAAGTAGCATGTCCTC	MAP2K6_ELMSAN1	MAP2K6	ELMSAN1	1	2	CellNavi
	TCGGGACCACGACTCG	UBASH3B_OSR2	UBASH3B	OSR2	1	71	CellNavi
	AGCGTCGGTTCTGAAC	CEBPE_CNN1	CEBPE	CNN1	2	18	CellNavi
	AACACGTTCAGCACAT	ZNF318_FOXL2	ZNF318	FOXL2	1	79	CellNavi
	GGATGTTGTTTGGGCC	PTPN12_SNAI1	PTPN12	SNAI1	24	64	CellNavi
	TGCGTGGTCAGTTTGG	FEV_MAP7D1	FEV	MAP7D1	1	33	CellNavi
	CTCTAATAGGCATTGG	MAP2K3_SLC38A2	MAP2K3	SLC38A2	2	8	CellNavi
	GATGCTATCCATTCTA	DUSP9_PRTG	DUSP9	PRTG	1	4	CellNavi
	TACGGATTCGTACGGC	MAP2K3_ELMSAN1	MAP2K3	ELMSAN1	2	4	CellNavi
	ATCTGCCCATCTACGA	CEBPB_MAPK1	CEBPB	MAPK1	1	2	CellNavi
	TTCTCAACAGACACTT	MAP2K3_ELMSAN1	MAP2K3	ELMSAN1	1	2	CellNavi
	CTTAACTCATTCCTCG	CEBPE_RUNX1T1	CEBPE	RUNX1T1	1	2	CellNavi
	TCACGAAGTTGATTGC	MAP2K6_ELMSAN1	MAP2K6	ELMSAN1	1	3	CellNavi
	CACTCCAAGCAATATG	AHR_KLF1	AHR	KLF1	15	95	CellNavi
	CGATCGGTCAACCAAC	FOSB_UBASH3B	FOSB	UBASH3B	16	33	CellNavi
	TGCTACCTCGCCATAA	ETS2_IGDCC3	ETS2	IGDCC3	25	60	CellNavi
	CGAGAAGCAAAGGCGT	FOSB_PTPN12	FOSB	PTPN12	68	74	CellNavi
	GTGTTAGCAAGCTGAG	TMSB4X_BAK1	TMSB4X	BAK1	1	12	CellNavi
	CAGCCGACAGCGAACA	TMSB4X_BAK1	TMSB4X	BAK1	1	2	CellNavi
	GTGAAGGAGATCGATA	MAP2K6_ELMSAN1	MAP2K6	ELMSAN1	1	3	CellNavi
	TGGCTGGTCCGAAGAG	CEBPE_RUNX1T1	CEBPE	RUNX1T1	1	51	CellNavi
	CACCTTGTCGCTGATA	UBASH3B_UBASH3A	UBASH3B	UBASH3A	4	7	CellNavi
	GGAACTTTCTTGACGA	ETS2_MAP7D1	ETS2	MAP7D1	3	5	CellNavi
	AACCGCGGTTAAGGGC-1	DUSP9_ETS2	DUSP9	ETS2	1	27	CellNavi
	CCTTTCTGTTAAGGGC	TGFBR2_C19orf26	TGFBR2	C19orf26	8	17	CellNavi
	CAACCTCTCGCCATAA	UBASH3B_OSR2	UBASH3B	OSR2	1	69	CellNavi
	AAATGCCGTGCCTTGG	TGFBR2_ETS2	TGFBR2	ETS2	1	21	CellNavi
	GTCTCGTCAATGACCT	UBASH3B_OSR2	UBASH3B	OSR2	1	70	CellNavi
	GGGTTGCGTCACTTCC	CEBPE_CEBPA	CEBPE	CEBPA	46	47	CellNavi
	GTGCAGCTCCAAAGTC	RHOXF2_SET	RHOXF2	SET	25	41	CellNavi
	CAGTAACCATCGGACC	LHX1_ELMSAN1	LHX1	ELMSAN1	1	3	CellNavi
	TTAACTCAGATCCCGC	DUSP9_ETS2	DUSP9	ETS2	2	16	CellNavi
	TGTCCCATCAAAGTAG	SGK1_TBX2	SGK1	TBX2	2	7	CellNavi
	AGGGTGAGTGACAAAT	MAP2K3_IKZF3	MAP2K3	IKZF3	3	47	CellNavi
	CCACTACTCGATGAGG	MAP2K3_IKZF3	MAP2K3	IKZF3	1	49	CellNavi
	AACCGCGCAAGGTTTC	UBASH3B_ZBTB25	UBASH3B	ZBTB25	8	38	CellNavi
	TGCCAAAAGGGTTTCT	TGFBR2_PRTG	TGFBR2	PRTG	1	2	CellNavi
	TGACGGCAGTTAGCGG	ZBTB10_PTPN12	ZBTB10	PTPN12	22	60	CellNavi
	CGAGCCACATCGGGTC	MAPK1_PRTG	MAPK1	PRTG	5	12	CellNavi
	AACCGCGCACAAGTAA	TBX3_TBX2	TBX3	TBX2	58	91	CellNavi
	AAATGCCTCTGATACG	FOXA1_FOXL2	FOXA1	FOXL2	1	41	CellNavi
	TAAGAGACACCTATCC	RHOXF2_SET	RHOXF2	SET	2	79	CellNavi
	GCAGCCAAGTGATCGG	PTPN12_OSR2	PTPN12	OSR2	8	79	CellNavi
	CGTGTAAAGCCGGTAA	LHX1_ELMSAN1	LHX1	ELMSAN1	1	2	CellNavi
	GGAAAGCAGGTAAACT-1	UBASH3B_ZBTB25	UBASH3B	ZBTB25	15	37	CellNavi
	TACCTTACAATGAATG	PTPN12_PTPN9	PTPN12	PTPN9	29	41	CellNavi
	CTGATCCGTGAGGGTT	MAP2K6_ELMSAN1	MAP2K6	ELMSAN1	1	2	CellNavi
	GTAGTCAAGTCAATAG	BCL2L11_BAK1	BCL2L11	BAK1	5	10	CellNavi
	CTTGGCTAGAAGATTC	MAP2K6_ELMSAN1	MAP2K6	ELMSAN1	1	3	CellNavi
	GTAGGCCTCTGAGGGA	MAP2K3_SLC38A2	MAP2K3	SLC38A2	26	66	CellNavi
	CTCGAGGTCGCTTGTC	BCL2L11_TGFBR2	BCL2L11	TGFBR2	2	31	CellNavi
	GGGCACTCAGCCAGAA	UBASH3B_CNN1	UBASH3B	CNN1	15	18	CellNavi
	AGGGTGAAGGGTGTGT	BCL2L11_BAK1	BCL2L11	BAK1	1	2	CellNavi
	GATCAGTGTGAGGCTA	MAP2K3_MAP2K6	MAP2K3	MAP2K6	1	2	CellNavi
	CTGAAACCAAAGTGCG	IRF1_SET	IRF1	SET	31	77	CellNavi
	TCAGCTCAGATGCGAC	KLF1_BAK1	KLF1	BAK1	11	24	CellNavi
	CCTATTACACATTCGA	CEBPE_RUNX1T1	CEBPE	RUNX1T1	1	46	CellNavi
	TCTATTGTCCCTAATT	ZC3HAV1_CEBPA	ZC3HAV1	CEBPA	3	19	CellNavi
	GATCGCGTCTCTGAGA	ETS2_IGDCC3	ETS2	IGDCC3	21	66	CellNavi
	ACTTTCACAAACCTAC	SAMD1_UBASH3B	SAMD1	UBASH3B	1	10	CellNavi
	ATCTACTTCCGTAGGC	FOXA3_FOXF1	FOXA3	FOXF1	20	82	CellNavi
	TATTACCAGTCAAGGC	MAPK1_PRTG	MAPK1	PRTG	1	2	CellNavi
	CTCTACGTCATTGCCC	MAP2K3_MAP2K6	MAP2K3	MAP2K6	1	3	CellNavi
	AACTCTTCAGGATTGG	MAP2K3_ELMSAN1	MAP2K3	ELMSAN1	2	3	CellNavi
	CTCTACGAGGTTACCT	FEV_ISL2	FEV	ISL2	1	52	CellNavi
	AACTCCCCAAGCCGTC	MAP2K3_MAP2K6	MAP2K3	MAP2K6	1	3	CellNavi
	TAGACCACAAGTAGTA	KLF1_BAK1	KLF1	BAK1	6	33	CellNavi
	GACGGCTAGAGACGAA	BCL2L11_TGFBR2	BCL2L11	TGFBR2	4	12	CellNavi
	GACTACAGTTCGGGCT	ZC3HAV1_HOXC13	ZC3HAV1	HOXC13	1	47	CellNavi
	CTTAGGAGTAATCACC	FEV_MAP7D1	FEV	MAP7D1	1	100	CellNavi
	CACCAGGCAGGAATGC	KLF1_COL2A1	KLF1	COL2A1	17	93	CellNavi
	TAAGTGCCAAACTGCT	FOXL2_MEIS1	FOXL2	MEIS1	9	74	CellNavi
	ACTTTCACACGGTAGA	MAP2K3_ELMSAN1	MAP2K3	ELMSAN1	1	2	CellNavi
	CGCTTCAGTGTGGCTC	MAP2K3_SLC38A2	MAP2K3	SLC38A2	3	7	CellNavi
	CCTTACGCACATAACC	ETS2_IGDCC3	ETS2	IGDCC3	1	10	CellNavi
	TCGCGAGCATCCGTGG	PTPN12_OSR2	PTPN12	OSR2	11	100	CellNavi
	GGTATTGGTAAAGTCA	MAP2K3_ELMSAN1	MAP2K3	ELMSAN1	1	2	CellNavi
	TACAGTGGTCTTGATG	MAP2K3_ELMSAN1	MAP2K3	ELMSAN1	1	2	CellNavi
	ACCAGTAGTCAGAAGC	TGFBR2_ETS2	TGFBR2	ETS2	1	28	CellNavi
	TCGTACCCATGTCTCC	CDKN1B_CDKN1A	CDKN1B	CDKN1A	22	39	CellNavi
	GCTGCAGGTCGTCTTC	ETS2_CNN1	ETS2	CNN1	2	52	CellNavi
	CGTAGGCTCTCCAACC	MAP2K3_MAP2K6	MAP2K3	MAP2K6	1	2	CellNavi
	GGACGTCTCTGGTTCC	FOSB_UBASH3B	FOSB	UBASH3B	3	13	CellNavi
	ATCCGAATCACTTCAT	TGFBR2_IGDCC3	TGFBR2	IGDCC3	38	88	CellNavi
	GCCAAATAGCTAGCCC	FOXF1_HOXB9	FOXF1	HOXB9	17	65	CellNavi
	ACGCCGATCCAACCAA	MAP2K3_ELMSAN1	MAP2K3	ELMSAN1	1	2	CellNavi
	GACCAATGTTCGCTAA-1	MAP2K6_ELMSAN1	MAP2K6	ELMSAN1	1	2	CellNavi
	TGAGAGGCACAACGTT	UBASH3B_OSR2	UBASH3B	OSR2	1	39	CellNavi
	TGAAAGATCCGTCATC	CEBPE_RUNX1T1	CEBPE	RUNX1T1	1	9	CellNavi
	TTTGCGCCATGCAACT	PTPN12_SNAI1	PTPN12	SNAI1	1	65	CellNavi
	GTATCTTGTCCAAGTT	MAPK1_PRTG	MAPK1	PRTG	68	105	CellNavi
	TTATGCTGTAAAGGAG	BPGM_ZBTB1	BPGM	ZBTB1	1	56	CellNavi
	AGGGTGAGTGCTAGCC	CDKN1C_CDKN1B	CDKN1C	CDKN1B	15	55	CellNavi
	GCATGCGGTTAGGGTG	CEBPE_RUNX1T1	CEBPE	RUNX1T1	1	7	CellNavi
	TGGTTCCTCTTGCCGT	ZC3HAV1_CEBPA	ZC3HAV1	CEBPA	1	45	CellNavi
	TTTGGTTAGATGAGAG	ZC3HAV1_CEBPE	ZC3HAV1	CEBPE	4	9	CellNavi
	GACGGCTAGTTGCAGG	CEBPE_RUNX1T1	CEBPE	RUNX1T1	1	3	CellNavi
	ACGTCAAAGCGAGAAA	ETS2_IGDCC3	ETS2	IGDCC3	1	62	CellNavi
	GTCCTCAGTAGAAGGA	SNAI1_UBASH3B	SNAI1	UBASH3B	18	94	CellNavi
	ACGGGCTCAAGAGTCG-1	CEBPE_RUNX1T1	CEBPE	RUNX1T1	1	14	CellNavi
	CATTCGCTCAGTGCAT	MAP2K3_ELMSAN1	MAP2K3	ELMSAN1	2	6	CellNavi
	CAGCATACACAACGCC	MAP2K3_SLC38A2	MAP2K3	SLC38A2	2	7	CellNavi
	CTTTGCGTCCTAGAAC	MAP2K3_ELMSAN1	MAP2K3	ELMSAN1	1	3	CellNavi
	GGGAATGCAATGGACG	CNN1_MAPK1	CNN1	MAPK1	1	32	CellNavi
	CACAAACTCCATGAAC	BCL2L11_BAK1	BCL2L11	BAK1	5	18	CellNavi
	TTTGCGCTCGAGGTAG	TGFBR2_ETS2	TGFBR2	ETS2	1	35	CellNavi
	CCACCTATCATTGCGA	MAP2K3_IKZF3	MAP2K3	IKZF3	1	51	CellNavi
	GTTTCTATCACCAGGC	PTPN12_SNAI1	PTPN12	SNAI1	1	85	CellNavi
	GTCAAGTGTAAGAGGA	MAPK1_TGFBR2	MAPK1	TGFBR2	1	34	CellNavi
	AGAGCTTCAGTTAACC	MAP2K3_MAP2K6	MAP2K3	MAP2K6	26	47	CellNavi
	CTAAGACTCTTGTCAT-1	ETS2_IKZF3	ETS2	IKZF3	20	57	CellNavi
	CTTAGGAGTTGTACAC	TGFBR2_ETS2	TGFBR2	ETS2	2	10	CellNavi
	CGCTGGAGTGTTTGGT	MAP2K3_MAP2K6	MAP2K3	MAP2K6	1	57	CellNavi
	AGCTCCTTCATCTGCC	MAP2K3_MAP2K6	MAP2K3	MAP2K6	1	2	CellNavi
	GTATCTTGTAGAGGAA	FOXA1_FOXL2	FOXA1	FOXL2	34	92	CellNavi
	TATTACCAGAAACCGC	FOXA1_FOXF1	FOXA1	FOXF1	16	26	CellNavi
	GGATGTTAGCGGATCA	CDKN1C_CDKN1A	CDKN1C	CDKN1A	46	93	CellNavi
	TCCACACGTATATGGA	SNAI1_UBASH3B	SNAI1	UBASH3B	1	43	CellNavi
	TGCCCATCACGAAATA	FOSB_UBASH3B	FOSB	UBASH3B	1	47	CellNavi
	TCTTTCCGTAAGGATT	ZBTB10_ELMSAN1	ZBTB10	ELMSAN1	66	72	CellNavi
	TTTGTCAAGATCCGAG	MAP2K3_ELMSAN1	MAP2K3	ELMSAN1	1	2	CellNavi
	TATCTCATCTTGTTTG	DUSP9_SNAI1	DUSP9	SNAI1	83	85	CellNavi
	AGGGAGTGTTAGGGTG	KLF1_MAP2K6	KLF1	MAP2K6	1	18	CellNavi
	AAAGCAAAGCTAGTCT	MAP2K3_MAP2K6	MAP2K3	MAP2K6	1	3	CellNavi
	AGTTGGTCAGGTTTCA	POU3F2_FOXL2	POU3F2	FOXL2	46	64	CellNavi
	ACGAGGACAGACAAAT	KLF1_MAP2K6	KLF1	MAP2K6	1	65	CellNavi
	TCGCGAGTCTACTCAT	SGK1_S1PR2	SGK1	S1PR2	94	95	CellNavi
	ACGAGCCAGATGAGAG	KLF1_COL2A1	KLF1	COL2A1	9	81	CellNavi
	TTGACTTGTTCCACTC	LHX1_ELMSAN1	LHX1	ELMSAN1	2	3	CellNavi
	ATAACGCCATGATCCA	TGFBR2_IGDCC3	TGFBR2	IGDCC3	1	3	CellNavi
	CGGACTGTCCATGCTC	MAP2K3_SLC38A2	MAP2K3	SLC38A2	1	11	CellNavi
	TCAGGTATCGAGCCCA	BPGM_ZBTB1	BPGM	ZBTB1	14	74	CellNavi
	AACTGGTGTCTCTTTA	UBASH3B_UBASH3A	UBASH3B	UBASH3A	3	21	CellNavi
	CCGTGGATCACAGGCC	TGFBR2_ETS2	TGFBR2	ETS2	1	12	CellNavi
	AAAGTAGAGTTGAGTA	UBASH3B_OSR2	UBASH3B	OSR2	1	76	CellNavi
	CATCAGATCGTCGTTC	TMSB4X_BAK1	TMSB4X	BAK1	1	10	CellNavi
	CGAGCACAGTAGCGGT	ETS2_IKZF3	ETS2	IKZF3	7	94	CellNavi
	ACCGTAACATACTCTT	KLF1_CLDN6	KLF1	CLDN6	60	70	CellNavi
	CGTCTACCAAAGGCGT	KLF1_BAK1	KLF1	BAK1	1	3	CellNavi
	CACCTTGGTAAGTGTA	FOXA3_HOXB9	FOXA3	HOXB9	24	37	CellNavi
	TGAAAGAAGCAGATCG-1	UBASH3B_CNN1	UBASH3B	CNN1	1	14	CellNavi
	AGCAGCCCACCGTTGG	PTPN12_SNAI1	PTPN12	SNAI1	6	10	CellNavi
	CGAGCCAGTAGCTGCC	FOXF1_HOXB9	FOXF1	HOXB9	34	68	CellNavi
	GATCGTATCGAGCCCA-1	CEBPE_CEBPB	CEBPE	CEBPB	56	67	CellNavi
	ACGGAGAAGATAGCAT	MAP2K3_MAP2K6	MAP2K3	MAP2K6	1	4	CellNavi
	CAGCTGGCACAGGAGT	RHOXF2_ZBTB25	RHOXF2	ZBTB25	19	95	CellNavi
	GAAACTCTCATGTCCC	TGFBR2_IGDCC3	TGFBR2	IGDCC3	3	6	CellNavi
	AACTCTTGTCGACTGC	MAPK1_PRTG	MAPK1	PRTG	3	12	CellNavi
	ACGTCAAAGATGGGTC	BPGM_ZBTB1	BPGM	ZBTB1	1	45	CellNavi
	TGGCGCACACGACGAA	FOXA1_FOXL2	FOXA1	FOXL2	3	88	CellNavi
	CTCTACGTCCAAACAC	RHOXF2_SET	RHOXF2	SET	67	80	CellNavi
	CTCATTATCCTTGGTC	ETS2_PRTG	ETS2	PRTG	1	45	CellNavi
	GCATGCGGTCTTCGTC	C3orf72_FOXL2	C3orf72	FOXL2	67	71	CellNavi
	GCGCAGTTCAGCACAT	ZBTB10_PTPN12	ZBTB10	PTPN12	6	46	CellNavi
	TTGACTTGTGGACGAT	MAP2K3_MAP2K6	MAP2K3	MAP2K6	2	3	CellNavi
	CCATGTCAGCGTTCCG	MAP2K3_ELMSAN1	MAP2K3	ELMSAN1	1	2	CellNavi
	TCAGCAACAAGTACCT	SET_CEBPE	SET	CEBPE	1	28	CellNavi
	CGTGTCTCAGGGTTAG	LHX1_ELMSAN1	LHX1	ELMSAN1	85	92	CellNavi
	GGGATGATCCCTCTTT	KLF1_CLDN6	KLF1	CLDN6	15	69	CellNavi
	GCTGCTTTCCTTTCGG	UBASH3B_OSR2	UBASH3B	OSR2	1	61	CellNavi
	TACCTTAAGCAGGTCA	MAP2K3_MAP2K6	MAP2K3	MAP2K6	1	2	CellNavi
	TTGACTTTCGCAAGCC	MAPK1_PRTG	MAPK1	PRTG	1	57	CellNavi
	TGAGCCGTCGTCACGG	PTPN12_SNAI1	PTPN12	SNAI1	17	85	CellNavi
	CTAGCCTGTCTTTCAT	CEBPE_RUNX1T1	CEBPE	RUNX1T1	1	2	CellNavi
	GTACGTAGTGTAATGA	FOXA1_HOXB9	FOXA1	HOXB9	2	9	CellNavi
	GCTGGGTTCAACGGCC	ETS2_PRTG	ETS2	PRTG	1	57	CellNavi
	GATCGTAAGAGTGAGA	AHR_KLF1	AHR	KLF1	4	37	CellNavi
	GATGCTATCTCTGCTG	CEBPE_RUNX1T1	CEBPE	RUNX1T1	1	2	CellNavi
	ACTGCTCCAACTTGAC	MAP2K6_ELMSAN1	MAP2K6	ELMSAN1	7	9	CellNavi
	TGGCTGGGTCTAACGT	ETS2_MAP7D1	ETS2	MAP7D1	3	53	CellNavi
	CTTACCGTCCGCGCAA-1	CEBPE_RUNX1T1	CEBPE	RUNX1T1	1	3	CellNavi
	ACACCCTGTTGGGACA	FOXA3_HOXB9	FOXA3	HOXB9	57	66	CellNavi
	CATTCGCCAGTATGCT	MAP2K3_MAP2K6	MAP2K3	MAP2K6	2	5	CellNavi
	ACGCCGATCATCGGAT	FOSB_IKZF3	FOSB	IKZF3	1	20	CellNavi
	TAGTGGTCATCCGTGG	FOSB_UBASH3B	FOSB	UBASH3B	1	59	CellNavi
	GGATGTTAGTGGAGAA	FOSB_PTPN12	FOSB	PTPN12	1	52	CellNavi
	CCTACACGTGATGTGG	MAP2K3_MAP2K6	MAP2K3	MAP2K6	1	2	CellNavi
	TCAGGTAAGAAACGAG	DUSP9_ETS2	DUSP9	ETS2	4	63	CellNavi
	GTTAAGCTCATCGATG	FOXA1_FOXF1	FOXA1	FOXF1	5	8	CellNavi
	TTTGCGCCATACGCCG	FOSB_OSR2	FOSB	OSR2	65	84	CellNavi
	ATCTACTTCGCCCTTA	SET_CEBPE	SET	CEBPE	1	6	CellNavi
	GGCTGGTCAGTAACGG	BCL2L11_TGFBR2	BCL2L11	TGFBR2	1	25	CellNavi
	CTCGTACGTAAGTGTA	FOSB_IKZF3	FOSB	IKZF3	32	54	CellNavi
	CACATTTCAGTAAGAT	UBASH3B_OSR2	UBASH3B	OSR2	1	84	CellNavi
	GGTGCGTCACCGGAAA	ETS2_IGDCC3	ETS2	IGDCC3	2	77	CellNavi
	AATCGGTGTGCAACTT	ETS2_MAP7D1	ETS2	MAP7D1	1	3	CellNavi
	CAGCTGGCAAGCGTAG	MAP2K6_ELMSAN1	MAP2K6	ELMSAN1	1	4	CellNavi
	TGGGAAGCACCAGCAC	ETS2_MAP7D1	ETS2	MAP7D1	1	3	CellNavi
	GACAGAGCAGACGCCT	FOSB_PTPN12	FOSB	PTPN12	13	85	CellNavi
	CTGCCTACACATCCGG	UBASH3B_OSR2	UBASH3B	OSR2	1	63	CellNavi
	TCAGCTCTCAATCACG-1	FOSB_UBASH3B	FOSB	UBASH3B	2	27	CellNavi
	TACTTACAGAGGTTAT	MAPK1_TGFBR2	MAPK1	TGFBR2	2	36	CellNavi
	GTAACGTGTCCCTTGT	MAP2K3_MAP2K6	MAP2K3	MAP2K6	1	33	CellNavi
	CTCGGAGAGGAGCGAG	CEBPE_CNN1	CEBPE	CNN1	1	22	CellNavi
	CCACGGAAGCCGATTT	BPGM_SAMD1	BPGM	SAMD1	1	4	CellNavi
	GTCAAGTCACATTTCT	DUSP9_MAPK1	DUSP9	MAPK1	1	20	CellNavi
	ACCTTTAAGTGTCCCG	JUN_CEBPB	JUN	CEBPB	75	91	CellNavi
	GCGCAACTCAGTCCCT-1	DUSP9_IGDCC3	DUSP9	IGDCC3	1	88	CellNavi
	GGGTCTGGTCATGCCG	TGFBR2_ETS2	TGFBR2	ETS2	1	65	CellNavi
	TCCCGATTCATGGTCA	MAP2K3_ELMSAN1	MAP2K3	ELMSAN1	1	2	CellNavi
	GTCGGGTAGTGGAGTC	PTPN12_OSR2	PTPN12	OSR2	1	91	CellNavi
	CGTCACTCAACGATGG	MAP2K3_ELMSAN1	MAP2K3	ELMSAN1	1	14	CellNavi
	ACACCCTTCGCACTCT	MAP2K6_IKZF3	MAP2K6	IKZF3	7	63	CellNavi
	CACCACTAGAACAACT	DUSP9_KLF1	DUSP9	KLF1	1	31	CellNavi
	TGGCTGGTCTACGAGT	TGFBR2_PRTG	TGFBR2	PRTG	1	5	CellNavi
	TTCTACACAGGAACGT	UBASH3B_UBASH3A	UBASH3B	UBASH3A	11	13	CellNavi
	GTAACTGTCGACAGCC	ETS2_PRTG	ETS2	PRTG	1	73	CellNavi
	AACACGTTCAGGATCT	PTPN12_PTPN9	PTPN12	PTPN9	40	81	CellNavi
	ACATGGTGTAAACCTC	MAP2K6_ELMSAN1	MAP2K6	ELMSAN1	1	2	CellNavi
	GTAGGCCAGGAATTAC	ETS2_MAP7D1	ETS2	MAP7D1	1	21	CellNavi
	ACTGTCCAGGACATTA	MAP2K3_MAP2K6	MAP2K3	MAP2K6	1	2	CellNavi
	ATAAGAGAGATGCCAG	MAP2K3_SLC38A2	MAP2K3	SLC38A2	8	100	CellNavi
	GCGAGAAAGAGACTAT	ZBTB10_SNAI1	ZBTB10	SNAI1	83	100	CellNavi
	TTCGGTCGTTTCCACC-1	TMSB4X_BAK1	TMSB4X	BAK1	1	9	CellNavi
	AGAATAGGTCACCTAA	TGFBR2_ETS2	TGFBR2	ETS2	13	22	CellNavi
	TGACAACCATCCGTGG	ZNF318_FOXL2	ZNF318	FOXL2	1	44	CellNavi
	TGACAACTCAGTTTGG	UBASH3B_OSR2	UBASH3B	OSR2	1	55	CellNavi
	CCGGGATTCACATAGC	BPGM_ZBTB1	BPGM	ZBTB1	1	8	CellNavi
	AAGGAGCGTTCCACAA	TGFBR2_ETS2	TGFBR2	ETS2	8	62	CellNavi
	TTGCGTCCATGCATGT	FOXA1_HOXB9	FOXA1	HOXB9	4	23	CellNavi
	GTTACAGGTCTCATCC	MAP2K3_ELMSAN1	MAP2K3	ELMSAN1	1	45	CellNavi
	AAGGAGCGTCACACGC	SNAI1_UBASH3B	SNAI1	UBASH3B	25	92	CellNavi
	TCGCGAGGTCAAAGCG	UBASH3B_OSR2	UBASH3B	OSR2	1	68	CellNavi
	CTACATTTCTTGCATT	CEBPE_PTPN12	CEBPE	PTPN12	1	49	CellNavi
	ACATGGTTCACAACGT	MAP2K6_ELMSAN1	MAP2K6	ELMSAN1	1	3	CellNavi
	GGGCATCAGTTAACGA	PTPN12_OSR2	PTPN12	OSR2	1	50	CellNavi
	CTACCCAAGGTTCCTA	ETS2_CNN1	ETS2	CNN1	1	38	CellNavi
	TGCGCAGTCGTGGTCG	TMSB4X_BAK1	TMSB4X	BAK1	1	4	CellNavi
	TTCCCAGAGGTGACCA	UBASH3B_UBASH3A	UBASH3B	UBASH3A	2	11	CellNavi
	CAGATCAAGACCGGAT-1	ZC3HAV1_HOXC13	ZC3HAV1	HOXC13	1	7	CellNavi
	GTTCGGGCACAAGCCC	TBX3_TBX2	TBX3	TBX2	45	48	CellNavi
	CATCGGGCACCAGATT	SET_CEBPE	SET	CEBPE	1	4	CellNavi
	GCGCGATAGGACACCA	MAP2K6_ELMSAN1	MAP2K6	ELMSAN1	1	3	CellNavi
	GTGCGGTTCTACTCAT-1	MAP2K3_ELMSAN1	MAP2K3	ELMSAN1	1	2	CellNavi
	CGGACTGTCCTTTACA	FEV_MAP7D1	FEV	MAP7D1	4	35	CellNavi
	GGAACTTGTACCGAGA-1	MAP2K6_SPI1	MAP2K6	SPI1	7	10	CellNavi
	TTCTACACATCGGAAG	MAP2K3_ELMSAN1	MAP2K3	ELMSAN1	1	2	CellNavi
	CCATGTCGTGGTCTCG-1	MAP2K6_ELMSAN1	MAP2K6	ELMSAN1	1	2	CellNavi
	GAGCAGATCGGTTAAC	MAP2K6_ELMSAN1	MAP2K6	ELMSAN1	15	55	CellNavi
	CCTTCCCTCTGATTCT	MAPK1_TGFBR2	MAPK1	TGFBR2	1	47	CellNavi
	CCAGCGACAAGTTGTC	MAP2K3_ELMSAN1	MAP2K3	ELMSAN1	1	9	CellNavi
	ATAGACCAGCCCAATT	MAP2K6_SPI1	MAP2K6	SPI1	10	57	CellNavi
	GTTAAGCCATTCTCAT	SNAI1_UBASH3B	SNAI1	UBASH3B	9	15	CellNavi
	GCATACATCCCATTTA	SGK1_S1PR2	SGK1	S1PR2	57	81	CellNavi
	AGATTGCCAATGGATA	ETS2_IGDCC3	ETS2	IGDCC3	1	39	CellNavi
	CCTAGCTCAACACCTA	PTPN12_SNAI1	PTPN12	SNAI1	62	80	CellNavi
	GGACAAGTCTGACCTC	IRF1_SET	IRF1	SET	83	91	CellNavi
	CCTAGCTTCTCAACTT	SAMD1_UBASH3B	SAMD1	UBASH3B	1	4	CellNavi
	TTAGGACGTAGAGGAA	UBASH3B_UBASH3A	UBASH3B	UBASH3A	2	3	CellNavi
	GCCAAATGTGCCTGCA	CEBPE_SPI1	CEBPE	SPI1	1	40	CellNavi
	GCTGCTTGTCACAAGG	LHX1_ELMSAN1	LHX1	ELMSAN1	1	2	CellNavi
	GGAAAGCTCCTCATTA	ETS2_MAP7D1	ETS2	MAP7D1	1	2	CellNavi
	CTCATTAAGTCGAGTG	FOSB_OSR2	FOSB	OSR2	1	23	CellNavi
	TCGGGACAGACAAGCC	BPGM_ZBTB1	BPGM	ZBTB1	14	44	CellNavi
	TACTTGTAGAGGGATA	MAP2K3_ELMSAN1	MAP2K3	ELMSAN1	1	2	CellNavi
	TTTATGCAGTTAACGA	TMSB4X_BAK1	TMSB4X	BAK1	12	59	CellNavi
	ACGGGTCGTCGAATCT	MAP2K3_SLC38A2	MAP2K3	SLC38A2	1	7	CellNavi
	GGACATTAGCAACGGT	MAP2K6_SPI1	MAP2K6	SPI1	39	84	CellNavi
	GACTGCGAGAGGGCTT	MAP2K6_SPI1	MAP2K6	SPI1	2	64	CellNavi
	TTTATGCGTAAGTTCC	MAP2K6_ELMSAN1	MAP2K6	ELMSAN1	1	3	CellNavi
	GGAACTTTCTCTTGAT	ZBTB10_PTPN12	ZBTB10	PTPN12	83	89	CellNavi
	TGTGGTACAGCGTAAG	FOXA3_HOXB9	FOXA3	HOXB9	4	72	CellNavi
	TGTTCCGCACGCATCG	MAPK1_IKZF3	MAPK1	IKZF3	1	25	CellNavi
	GGGAGATTCTCAAGTG	CEBPE_RUNX1T1	CEBPE	RUNX1T1	19	30	CellNavi
	TGCGCAGCAGACAAGC	ETS2_CNN1	ETS2	CNN1	1	15	CellNavi
	GTCACGGCAATGAAAC	UBASH3B_PTPN9	UBASH3B	PTPN9	3	22	CellNavi
	GAACATCCACGCATCG	MAP2K3_MAP2K6	MAP2K3	MAP2K6	1	2	CellNavi
	ACACTGACAGGTTTCA	TGFBR2_ETS2	TGFBR2	ETS2	1	53	CellNavi
	TCGGTAATCTTACCGC	FOSB_UBASH3B	FOSB	UBASH3B	1	16	CellNavi
	TCCACACTCTTGTCAT	PTPN12_OSR2	PTPN12	OSR2	1	94	CellNavi
	GCACTCTTCGGATGTT	DUSP9_SNAI1	DUSP9	SNAI1	64	93	CellNavi
	TCATTACAGAGACGAA	UBASH3B_OSR2	UBASH3B	OSR2	3	24	CellNavi
	TACAGTGCAATAGCGG	TGFBR2_PRTG	TGFBR2	PRTG	1	15	CellNavi
	CGGCTAGAGAAACGAG	MAP2K6_SPI1	MAP2K6	SPI1	1	23	CellNavi
	CAGTCCTCACTACAGT	MAP2K3_SLC38A2	MAP2K3	SLC38A2	1	4	CellNavi
	CCATTCGGTAGTAGTA	CEBPE_RUNX1T1	CEBPE	RUNX1T1	2	64	CellNavi
	GAATGAAAGACCCACC	CEBPE_RUNX1T1	CEBPE	RUNX1T1	1	3	CellNavi
	AGTTGGTAGTGTTTGC	ETS2_PRTG	ETS2	PRTG	1	6	CellNavi
	GATGCTACATGATCCA	MAP2K3_ELMSAN1	MAP2K3	ELMSAN1	1	2	CellNavi
	TGAGCATCAGGACCCT	MAP2K6_ELMSAN1	MAP2K6	ELMSAN1	8	16	CellNavi
	TGGCCAGGTTAGAACA	IGDCC3_PRTG	IGDCC3	PRTG	96	101	CellNavi
	ATCATCTAGTGCGTGA	BCL2L11_TGFBR2	BCL2L11	TGFBR2	7	12	CellNavi
	CGACCTTGTTTAAGCC	UBASH3B_PTPN9	UBASH3B	PTPN9	1	5	CellNavi
	AACCGCGTCCCAAGTA-1	BCL2L11_BAK1	BCL2L11	BAK1	5	6	CellNavi
	CTTCTCTAGCTAGTTC	FOXA3_HOXB9	FOXA3	HOXB9	1	20	CellNavi
	TTTGTCACAGGAATCG	UBASH3B_CNN1	UBASH3B	CNN1	13	71	CellNavi
	CAGAGAGTCTTGTCAT	KLF1_TGFBR2	KLF1	TGFBR2	7	37	CellNavi
	TCACAAGAGTCATGCT	FOSB_PTPN12	FOSB	PTPN12	5	31	CellNavi
	GGACAAGGTCCGACGT	CEBPE_RUNX1T1	CEBPE	RUNX1T1	1	2	CellNavi
	TCAATCTCACCGATAT	PTPN12_OSR2	PTPN12	OSR2	1	104	CellNavi
	CAGCAGCCAGATAATG	ETS2_PRTG	ETS2	PRTG	27	93	CellNavi
	CTGCCTACATGACGGA	DUSP9_ETS2	DUSP9	ETS2	1	15	CellNavi
	ACACCGGAGCAGCGTA	PTPN12_OSR2	PTPN12	OSR2	2	69	CellNavi
	TTGCGTCAGGAGCGAG	FOSB_IKZF3	FOSB	IKZF3	24	61	CellNavi
	CGAGCACCAATGTAAG	MAPK1_TGFBR2	MAPK1	TGFBR2	1	5	CellNavi
	TTTGGTTAGCGCTCCA	MAP2K3_SLC38A2	MAP2K3	SLC38A2	3	9	CellNavi
	GTCTTCGTCTGGAGCC	BCL2L11_TGFBR2	BCL2L11	TGFBR2	3	8	CellNavi
	TGCCAAAAGATGGGTC	FEV_MAP7D1	FEV	MAP7D1	1	63	CellNavi
	GCGCAACCATGCGCAC	ZC3HAV1_CEBPE	ZC3HAV1	CEBPE	3	73	CellNavi
	GAGTCCGTCGGCGGTT	FOXA3_FOXF1	FOXA3	FOXF1	1	8	CellNavi
	CTTAACTAGCGTTCCG	UBASH3B_OSR2	UBASH3B	OSR2	1	73	CellNavi
	CTGTGCTCACGAAATA	CEBPE_KLF1	CEBPE	KLF1	1	2	CellNavi
	ACGGGTCCAGCTTCGG	CBL_PTPN12	CBL	PTPN12	12	23	CellNavi
	CGATCGGCAGCTGTTA	DUSP9_ETS2	DUSP9	ETS2	64	88	CellNavi
	ACACCAACACAGCCCA	MAP2K3_ELMSAN1	MAP2K3	ELMSAN1	1	2	CellNavi
	GTGGGTCAGAGTAATC	MAP2K6_ELMSAN1	MAP2K6	ELMSAN1	1	2	CellNavi
	GTACGTAAGTCGTACT	ZC3HAV1_HOXC13	ZC3HAV1	HOXC13	1	8	CellNavi
	AACTCAGAGCAGGTCA	MAP2K3_MAP2K6	MAP2K3	MAP2K6	1	17	CellNavi
	TGCACCTTCTACTCAT	MAP2K3_ELMSAN1	MAP2K3	ELMSAN1	1	2	CellNavi
	CGATTGATCTCCTATA	MAP2K3_MAP2K6	MAP2K3	MAP2K6	1	4	CellNavi
	TCCCGATAGACGCAAC	MAP2K3_ELMSAN1	MAP2K3	ELMSAN1	1	2	CellNavi
	GAAACTCGTGCGATAG-1	MAP2K3_SLC38A2	MAP2K3	SLC38A2	11	14	CellNavi
	GTCAAGTTCGCATGGC	MAP2K3_SLC38A2	MAP2K3	SLC38A2	1	9	CellNavi
	ATGGGAGTCCACGTTC	POU3F2_FOXL2	POU3F2	FOXL2	1	8	CellNavi
	TCAGCAAGTGTGCCTG	MAP2K6_ELMSAN1	MAP2K6	ELMSAN1	1	4	CellNavi
	ATCACGAAGCTCCTCT	FOSB_OSR2	FOSB	OSR2	1	18	CellNavi
	TGTGGTAGTAACGACG	TGFBR2_ETS2	TGFBR2	ETS2	1	8	CellNavi
	CAACCAAAGACGACGT	UBASH3B_OSR2	UBASH3B	OSR2	1	67	CellNavi
	CCTAAAGAGATGCCTT	PTPN12_UBASH3A	PTPN12	UBASH3A	9	37	CellNavi
	GTGCATAGTTGTACAC	MAP2K3_ELMSAN1	MAP2K3	ELMSAN1	12	21	CellNavi
	GGAACTTCACCGAATT	CEBPE_RUNX1T1	CEBPE	RUNX1T1	18	54	CellNavi
	GCAAACTAGACTAGAT	KLF1_MAP2K6	KLF1	MAP2K6	1	33	CellNavi
	CTGTGCTAGAGACTTA	MAP2K3_MAP2K6	MAP2K3	MAP2K6	3	8	CellNavi
	TCTATTGAGCTAGTCT-1	PTPN12_ZBTB25	PTPN12	ZBTB25	36	64	CellNavi
	GGACAGAGTAAGTGGC	BCL2L11_BAK1	BCL2L11	BAK1	1	5	CellNavi
	AAGCCGCGTACCGTAT	TBX3_TBX2	TBX3	TBX2	39	50	CellNavi
	AGCTTGACATCCTAGA	MAP2K3_ELMSAN1	MAP2K3	ELMSAN1	2	20	CellNavi
	ATTGGACGTCTTCAAG	CDKN1C_CDKN1A	CDKN1C	CDKN1A	1	2	CellNavi
	GCAAACTGTAGAAAGG	TMSB4X_BAK1	TMSB4X	BAK1	1	7	CellNavi
	CGTGTAACAACACCCG	LYL1_IER5L	LYL1	IER5L	1	75	CellNavi
	CTCGAGGTCCGTAGTA	MAP2K6_SPI1	MAP2K6	SPI1	8	12	CellNavi
	AAAGCAACAAGTAATG	MAP2K3_MAP2K6	MAP2K3	MAP2K6	12	49	CellNavi
	GACACGCCAGGTTTCA	MAP2K3_ELMSAN1	MAP2K3	ELMSAN1	1	2	CellNavi
	TGCGGGTCACGGTGTC	CNN1_MAPK1	CNN1	MAPK1	1	13	CellNavi
	CGGACGTAGTAGTGCG	BCL2L11_TGFBR2	BCL2L11	TGFBR2	1	11	CellNavi
	CAAGTTGCAGGCGATA	MAPK1_IKZF3	MAPK1	IKZF3	2	3	CellNavi
	GCGCGATAGTTTCCTT	MAP2K3_ELMSAN1	MAP2K3	ELMSAN1	3	13	CellNavi
	GTGCTTCAGCAATATG	BCL2L11_TGFBR2	BCL2L11	TGFBR2	5	13	CellNavi
	AGTGGGACAAGTTGTC	CBL_TGFBR2	CBL	TGFBR2	2	43	CellNavi
	GCATGATAGACTAGGC	FEV_MAP7D1	FEV	MAP7D1	4	5	CellNavi
	CGTGTAATCCCATTTA	PTPN12_SNAI1	PTPN12	SNAI1	42	57	CellNavi
	ATCATGGCACAGGAGT	LHX1_ELMSAN1	LHX1	ELMSAN1	1	2	CellNavi
	CTCGAAACATAGTAAG	MAP2K6_ELMSAN1	MAP2K6	ELMSAN1	2	28	CellNavi
	CTAAGACTCCCATTTA	MAP2K3_MAP2K6	MAP2K3	MAP2K6	1	2	CellNavi
	TGGGCGTCACTATCTT	SET_CEBPE	SET	CEBPE	1	79	CellNavi
	ATTGGACTCTGAAAGA	CDKN1C_CDKN1B	CDKN1C	CDKN1B	13	31	CellNavi
	TCGGGACAGAGCTGCA	SAMD1_ZBTB1	SAMD1	ZBTB1	8	23	CellNavi
	GTGAAGGGTCCTCCAT	ETS2_MAP7D1	ETS2	MAP7D1	1	40	CellNavi
	GGTGCGTAGCTAGTTC	CEBPB_MAPK1	CEBPB	MAPK1	12	20	CellNavi
	TGTCCCAAGAATTCCC	CBL_TGFBR2	CBL	TGFBR2	1	30	CellNavi
	GAACCTAGTTATGCGT	POU3F2_CBFA2T3	POU3F2	CBFA2T3	1	85	CellNavi
	CAAGGCCCAACACCCG	MAP2K6_SPI1	MAP2K6	SPI1	16	20	CellNavi
	GGGCACTGTGGTACAG	MAP2K6_ELMSAN1	MAP2K6	ELMSAN1	1	3	CellNavi
	CGATGGCAGTCCGGTC	MAP2K3_ELMSAN1	MAP2K3	ELMSAN1	1	2	CellNavi
	CCATTCGGTGCGAAAC	BCL2L11_BAK1	BCL2L11	BAK1	4	6	CellNavi
	GCTCTGTGTATGCTTG	CEBPE_RUNX1T1	CEBPE	RUNX1T1	1	5	CellNavi
	AACCGCGTCAGAGCTT	MAPK1_TGFBR2	MAPK1	TGFBR2	2	33	CellNavi
	TGGCCAGCATCAGTCA	MAPK1_TGFBR2	MAPK1	TGFBR2	4	73	CellNavi
	TATCAGGGTGCCTGTG	TGFBR2_C19orf26	TGFBR2	C19orf26	1	22	CellNavi
	GACACGCTCCGATATG	SAMD1_ZBTB1	SAMD1	ZBTB1	1	42	CellNavi
	TCACAAGAGAGGTTAT	UBASH3B_UBASH3A	UBASH3B	UBASH3A	12	13	CellNavi
	TACTCATAGAATTGTG	MAP2K3_ELMSAN1	MAP2K3	ELMSAN1	1	4	CellNavi
	CTCTAATCACATTAGC	MAP2K3_MAP2K6	MAP2K3	MAP2K6	1	2	CellNavi
	GTCAAGTCATGAACCT	ETS2_IKZF3	ETS2	IKZF3	1	46	CellNavi
	GTGAAGGAGTCCGTAT	ZC3HAV1_CEBPE	ZC3HAV1	CEBPE	3	8	CellNavi
	CTGAAACGTCAGAAGC	CBL_PTPN9	CBL	PTPN9	43	61	CellNavi
	CCACTACAGCAGCGTA	MAP2K3_ELMSAN1	MAP2K3	ELMSAN1	1	2	CellNavi
	GATCTAGCATGTCGAT	SAMD1_ZBTB1	SAMD1	ZBTB1	1	10	CellNavi
	CTTCTCTTCTATCCCG	LYL1_CEBPB	LYL1	CEBPB	1	58	CellNavi
	ATGCGATAGCTCCTTC	MAP2K3_ELMSAN1	MAP2K3	ELMSAN1	1	2	CellNavi
	GACTGCGCAATGAATG	TBX3_TBX2	TBX3	TBX2	30	60	CellNavi
	GCCAAATCAAAGGAAG	FOSB_OSR2	FOSB	OSR2	42	59	CellNavi
	CAGTCCTTCGCTGATA	MAP2K3_MAP2K6	MAP2K3	MAP2K6	3	5	CellNavi
	GGCTCGATCGCGTAGC	MAP2K3_SLC38A2	MAP2K3	SLC38A2	1	7	CellNavi
	AGCCTAAAGCCGTCGT	MAP2K3_ELMSAN1	MAP2K3	ELMSAN1	1	2	CellNavi
	GAAATGATCCTCGCAT	BPGM_ZBTB1	BPGM	ZBTB1	7	21	CellNavi
	TTGTAGGGTCAGTGGA	FOXA1_FOXF1	FOXA1	FOXF1	24	59	CellNavi
	CATTATCTCAGAAATG-1	AHR_FEV	AHR	FEV	2	12	CellNavi
	GGGACCTCAAGTAGTA	CBL_PTPN12	CBL	PTPN12	30	63	CellNavi
	TACTCATCACTTAACG	CEBPE_RUNX1T1	CEBPE	RUNX1T1	4	8	CellNavi
	ACACTGACATACGCCG	CEBPE_RUNX1T1	CEBPE	RUNX1T1	1	2	CellNavi
	ATTTCTGTCGGCATCG	ZBTB10_PTPN12	ZBTB10	PTPN12	7	25	CellNavi
	AGTAGTCAGCGAGAAA	MAP2K6_SPI1	MAP2K6	SPI1	1	39	CellNavi
	TCGGGACGTGAAGGCT	ETS2_PRTG	ETS2	PRTG	1	44	CellNavi
	ACGCCAGGTGAAATCA	UBASH3B_PTPN9	UBASH3B	PTPN9	15	85	CellNavi
	CAAGAAATCTGCGACG	FOSB_PTPN12	FOSB	PTPN12	74	76	CellNavi
	CAACTAGCAGGGTACA	UBASH3B_OSR2	UBASH3B	OSR2	1	82	CellNavi
	ACACCAATCATGCTCC	UBASH3B_OSR2	UBASH3B	OSR2	1	67	CellNavi
	CTCCTAGGTGTTGAGG	CBL_UBASH3B	CBL	UBASH3B	1	18	CellNavi
	CACACTCCAAGTAGTA	FOSB_OSR2	FOSB	OSR2	1	21	CellNavi
	ACTGATGCATTGGTAC	CEBPE_RUNX1T1	CEBPE	RUNX1T1	2	4	CellNavi
	GAATGAAGTTAAGATG	MAP2K3_SLC38A2	MAP2K3	SLC38A2	3	8	CellNavi
	ACGAGGACAGTCCTTC	IGDCC3_PRTG	IGDCC3	PRTG	69	84	CellNavi
	ATCACGAGTAGAGCTG	IGDCC3_MAPK1	IGDCC3	MAPK1	1	3	CellNavi
	AACTGGTCACCAGATT	DUSP9_KLF1	DUSP9	KLF1	1	2	CellNavi
	CAACCTCAGAAGGCCT	MAPK1_PRTG	MAPK1	PRTG	1	30	CellNavi
	CATTCGCTCCGCATAA	CEBPE_CNN1	CEBPE	CNN1	57	73	CellNavi
	AACGTTGTCAGAGACG	SNAI1_DLX2	SNAI1	DLX2	20	43	CellNavi
	AGTGAGGTCACTCCTG	ETS2_CNN1	ETS2	CNN1	1	54	CellNavi
	CGATGGCTCCATGAGT	IGDCC3_MAPK1	IGDCC3	MAPK1	1	3	CellNavi
	GTCAAGTAGAATTGTG	POU3F2_CBFA2T3	POU3F2	CBFA2T3	20	68	CellNavi
	AGCTCTCTCTAACTTC	BPGM_SAMD1	BPGM	SAMD1	50	60	CellNavi
	TGGACGCTCCCTAACC	MAP2K3_SLC38A2	MAP2K3	SLC38A2	2	6	CellNavi
	GGAGCAATCCTATTCA	ZC3HAV1_CEBPE	ZC3HAV1	CEBPE	1	50	CellNavi
	TACGGATAGTGTCCCG	CDKN1B_CDKN1A	CDKN1B	CDKN1A	17	27	CellNavi
	GGCTCGAGTGGTAACG	MAP2K3_ELMSAN1	MAP2K3	ELMSAN1	1	2	CellNavi
	GCGCCAAGTTGAACTC	BCL2L11_BAK1	BCL2L11	BAK1	2	3	CellNavi
	AGTGGGACAGACGCTC	FOSB_OSR2	FOSB	OSR2	1	16	CellNavi
	ATAACGCGTTCCTCCA	CBL_UBASH3A	CBL	UBASH3A	5	23	CellNavi
	CGAGAAGAGAGGTTAT	DUSP9_MAPK1	DUSP9	MAPK1	1	25	CellNavi
	ATTACTCGTCGCATCG	MAP2K3_ELMSAN1	MAP2K3	ELMSAN1	1	3	CellNavi
	CTAGTGATCCTTGGTC	SAMD1_TGFBR2	SAMD1	TGFBR2	3	30	CellNavi
	CCTTCCCGTCAACATC	FOXA1_FOXF1	FOXA1	FOXF1	1	3	CellNavi
	CTGAAACAGACGCAAC	ZC3HAV1_CEBPE	ZC3HAV1	CEBPE	1	54	CellNavi
	GCTGCTTAGTGAATTG	ETS2_IGDCC3	ETS2	IGDCC3	22	55	CellNavi
	GTGTTAGAGACCACGA-1	BCL2L11_BAK1	BCL2L11	BAK1	12	44	CellNavi
	TCAGATGAGATGCCAG	FOXA3_HOXB9	FOXA3	HOXB9	1	62	CellNavi
	TTATGCTAGAAAGTGG	TGFBR2_C19orf26	TGFBR2	C19orf26	1	25	CellNavi
	TTCTACAGTTCGGCAC	TMSB4X_BAK1	TMSB4X	BAK1	1	10	CellNavi
	GACAGAGAGACGCACA	TGFBR2_ETS2	TGFBR2	ETS2	1	35	CellNavi
	CAGCAGCCATTCACTT-1	LHX1_ELMSAN1	LHX1	ELMSAN1	1	51	CellNavi
	AGCTTGAGTTGCCTCT	PTPN12_UBASH3A	PTPN12	UBASH3A	5	80	CellNavi
	CAGTCCTAGATCGATA	FOSB_PTPN12	FOSB	PTPN12	34	53	CellNavi
	ACCAGTAGTCTAAACC	CEBPE_RUNX1T1	CEBPE	RUNX1T1	9	64	CellNavi
	GACGCGTCACAACTGT-1	UBASH3B_OSR2	UBASH3B	OSR2	1	68	CellNavi
	TCAATCTGTTCGAATC	UBASH3B_OSR2	UBASH3B	OSR2	1	75	CellNavi
	ACTGAGTGTCCTGCTT	DUSP9_ETS2	DUSP9	ETS2	1	25	CellNavi
	CTAATGGAGTCGAGTG	CEBPB_PTPN12	CEBPB	PTPN12	77	78	CellNavi
	CTCGAAATCTGAGGGA	SET_KLF1	SET	KLF1	2	82	CellNavi
	TAAGAGATCATGTCTT	CEBPE_RUNX1T1	CEBPE	RUNX1T1	2	62	CellNavi
	GTGTGCGAGACCACGA	UBASH3B_OSR2	UBASH3B	OSR2	1	84	CellNavi
	ACGGCCAAGATCACGG	ETS2_IKZF3	ETS2	IKZF3	3	4	CellNavi
	GACACGCCATCCCACT	CBL_UBASH3B	CBL	UBASH3B	23	35	CellNavi
	AGGGATGTCCTTGCCA	TMSB4X_BAK1	TMSB4X	BAK1	1	8	CellNavi
	TTAGGACTCAGTCCCT	DUSP9_MAPK1	DUSP9	MAPK1	56	62	CellNavi
	ACGGAGAGTAATTGGA-1	FOXA1_FOXF1	FOXA1	FOXF1	1	21	CellNavi
	CTGCGGATCTGATTCT	CDKN1B_CDKN1A	CDKN1B	CDKN1A	9	40	CellNavi
	CTTAACTCATTATCTC	MAPK1_PRTG	MAPK1	PRTG	1	9	CellNavi
	AGGTCATCAGGACCCT	DUSP9_MAPK1	DUSP9	MAPK1	1	8	CellNavi
	CAGATCACACGTTGGC	FEV_MAP7D1	FEV	MAP7D1	1	29	CellNavi
	TGAGGGAGTGGAAAGA	LHX1_ELMSAN1	LHX1	ELMSAN1	1	4	CellNavi
	GGCCGATGTACCGTAT	UBASH3B_OSR2	UBASH3B	OSR2	1	78	CellNavi
	GGGAATGCAAGTCTAC	FOSB_PTPN12	FOSB	PTPN12	20	38	CellNavi
	CCCTCCTAGGAGTTTA	FOSB_PTPN12	FOSB	PTPN12	30	47	CellNavi
	CACAAACAGCCCAGCT	BCL2L11_TGFBR2	BCL2L11	TGFBR2	2	18	CellNavi
	AAACCTGCATCGGACC	SET_KLF1	SET	KLF1	1	95	CellNavi
	TGCCAAAGTTCCAACA	TMSB4X_BAK1	TMSB4X	BAK1	1	2	CellNavi
	TGTGGTAAGATATGCA-1	CEBPE_RUNX1T1	CEBPE	RUNX1T1	1	7	CellNavi
	TCCACACAGGTGCTAG	FOXF1_HOXB9	FOXF1	HOXB9	1	42	CellNavi
	ACCAGTAGTAAACACA	UBASH3B_OSR2	UBASH3B	OSR2	1	79	CellNavi
	CTACATTAGCACGCCT	TGFBR2_IGDCC3	TGFBR2	IGDCC3	1	3	CellNavi
	GGGATGAGTCTAGCGC	PTPN12_OSR2	PTPN12	OSR2	54	59	CellNavi
	GAAATGAGTTCTGTTT	CBL_UBASH3B	CBL	UBASH3B	29	38	CellNavi
	TGAGGGAAGGTTCCTA	FOXL2_MEIS1	FOXL2	MEIS1	8	78	CellNavi
	TAGACCAAGAAACCAT	DUSP9_MAPK1	DUSP9	MAPK1	34	46	CellNavi
	GACTACAGTTGTGGAG	CEBPE_RUNX1T1	CEBPE	RUNX1T1	28	64	CellNavi
	ACTTTCAGTCGAAAGC	MAP2K3_MAP2K6	MAP2K3	MAP2K6	33	51	CellNavi
	CTAGCCTGTAAGTGTA	SET_CEBPE	SET	CEBPE	1	5	CellNavi
	CGGGTCACATGGGAAC	DUSP9_ETS2	DUSP9	ETS2	1	28	CellNavi
	CTGCTGTAGTCGTACT	MAP2K3_SLC38A2	MAP2K3	SLC38A2	1	18	CellNavi
	CGGTTAACAATTGCTG	BCL2L11_TGFBR2	BCL2L11	TGFBR2	1	33	CellNavi
	ACCTTTAGTGACCAAG	TGFBR2_ETS2	TGFBR2	ETS2	2	38	CellNavi
	CGTAGGCTCCGCATAA	MAP2K6_ELMSAN1	MAP2K6	ELMSAN1	1	2	CellNavi
	CCTACACAGTGCAAGC	ZBTB10_ELMSAN1	ZBTB10	ELMSAN1	1	96	CellNavi
	AGATCTGGTGCACTTA	MAP2K3_SLC38A2	MAP2K3	SLC38A2	3	5	CellNavi
	GTGTTAGAGTTACCCA	MAP2K3_ELMSAN1	MAP2K3	ELMSAN1	1	2	CellNavi
	CCAGCGATCTGATTCT	PTPN12_OSR2	PTPN12	OSR2	1	90	CellNavi
	TATGCCCTCCGGCACA-1	LHX1_ELMSAN1	LHX1	ELMSAN1	1	8	CellNavi
	TGGTTCCTCTTATCTG	ZBTB10_ELMSAN1	ZBTB10	ELMSAN1	1	83	CellNavi
	ACCCACTGTCTGGTCG	UBASH3B_UBASH3A	UBASH3B	UBASH3A	6	15	CellNavi
	CAGATCATCTTGTATC	MAP2K3_MAP2K6	MAP2K3	MAP2K6	34	90	CellNavi
	TGAGAGGGTCGCATAT	CBL_CNN1	CBL	CNN1	4	29	CellNavi
	CTACACCCAACGATCT-1	MAPK1_PRTG	MAPK1	PRTG	1	93	CellNavi
	TCAGCTCTCGCTTGTC	MAP2K3_MAP2K6	MAP2K3	MAP2K6	1	3	CellNavi
	TTAACTCCAACGATCT	FOSB_UBASH3B	FOSB	UBASH3B	1	13	CellNavi
	GCTTCCACAAGCCATT-1	PTPN12_SNAI1	PTPN12	SNAI1	1	58	CellNavi
	AGCCTAAGTCTACCTC	MAP2K3_ELMSAN1	MAP2K3	ELMSAN1	1	2	CellNavi
	CGGCTAGCATCTACGA	CEBPE_RUNX1T1	CEBPE	RUNX1T1	1	50	CellNavi
	AAGCCGCAGTGCGTGA	MAP2K3_MAP2K6	MAP2K3	MAP2K6	17	63	CellNavi
	ATAACGCTCCTTGACC	MAP2K6_ELMSAN1	MAP2K6	ELMSAN1	1	18	CellNavi
	TCGCGAGCAAGTTGTC	ETS2_CNN1	ETS2	CNN1	1	51	CellNavi
	CTAACTTCAAACCTAC	CEBPE_KLF1	CEBPE	KLF1	1	2	CellNavi
	CTCGGGATCAAACAAG	CBL_TGFBR2	CBL	TGFBR2	4	18	CellNavi
	TAAGTGCTCATCGCTC	LHX1_ELMSAN1	LHX1	ELMSAN1	41	87	CellNavi
	TAGCCGGTCCAAACTG	BPGM_SAMD1	BPGM	SAMD1	52	69	CellNavi
	CGATCGGGTATTAGCC	TGFBR2_ETS2	TGFBR2	ETS2	2	20	CellNavi
	GAGCAGACAATGAATG	FOSB_CEBPE	FOSB	CEBPE	1	6	CellNavi
	CGTAGCGCACCGGAAA-1	SNAI1_UBASH3B	SNAI1	UBASH3B	3	69	CellNavi
	TGACTAGCATCAGTAC	BCL2L11_BAK1	BCL2L11	BAK1	3	5	CellNavi
	TCAGGTATCTAAGCCA	IGDCC3_MAPK1	IGDCC3	MAPK1	1	15	CellNavi
	ATCGAGTGTATAGGTA	FOSB_IKZF3	FOSB	IKZF3	68	77	CellNavi
	CGTTCTGAGGATGGTC	UBASH3B_UBASH3A	UBASH3B	UBASH3A	1	10	CellNavi
	AGAGCGACAGTAACGG	UBASH3B_OSR2	UBASH3B	OSR2	1	56	CellNavi
	TTGACTTCACGACGAA	MAP2K6_ELMSAN1	MAP2K6	ELMSAN1	1	2	CellNavi
	GGGTCTGCATGCATGT	TMSB4X_BAK1	TMSB4X	BAK1	1	2	CellNavi
	CTTCTCTCAAGGCTCC	MAP2K3_MAP2K6	MAP2K3	MAP2K6	1	2	CellNavi
	GTTAAGCTCGGCATCG	MAPK1_TGFBR2	MAPK1	TGFBR2	2	49	CellNavi
	CTTCTCTAGAGTGACC	BCL2L11_BAK1	BCL2L11	BAK1	4	11	CellNavi
	GGGATGAGTTAGGGTG	DUSP9_ETS2	DUSP9	ETS2	2	96	CellNavi
	CATGGCGCATGCCCGA	FOXL2_MEIS1	FOXL2	MEIS1	1	17	CellNavi
	ATTTCTGAGTATCGAA	MAP2K3_SLC38A2	MAP2K3	SLC38A2	1	9	CellNavi
	ACTGTCCGTATTCTCT	UBASH3B_OSR2	UBASH3B	OSR2	1	57	CellNavi
	AAGTCTGTCTTCGAGA	MAP2K6_ELMSAN1	MAP2K6	ELMSAN1	1	2	CellNavi
	TACACGACATTCCTGC	FOSB_CEBPE	FOSB	CEBPE	1	35	CellNavi
	GGTATTGTCTTCGGTC	MAP2K3_ELMSAN1	MAP2K3	ELMSAN1	1	2	CellNavi
	CCAGCGACACGTGAGA	CNN1_UBASH3A	CNN1	UBASH3A	17	52	CellNavi
	TGACAACCAGCCAATT	CBL_PTPN9	CBL	PTPN9	24	31	CellNavi
	GTCAAGTGTGCCTGGT	MAP2K3_SLC38A2	MAP2K3	SLC38A2	1	5	CellNavi
	CGTCAGGTCAACTCTT	MAP2K3_ELMSAN1	MAP2K3	ELMSAN1	1	3	CellNavi
	GTACTCCAGCACCGCT	CEBPE_RUNX1T1	CEBPE	RUNX1T1	1	3	CellNavi
	CAGAGAGTCATAGCAC	FEV_ISL2	FEV	ISL2	16	42	CellNavi
	GATGAGGTCATGTAGC	CEBPE_RUNX1T1	CEBPE	RUNX1T1	1	4	CellNavi
	ATCCACCCAGCTGTGC	DUSP9_ETS2	DUSP9	ETS2	1	79	CellNavi
	TTAACTCAGGCAAAGA	BPGM_SAMD1	BPGM	SAMD1	1	19	CellNavi
	AAGGTTCCAAGCCATT	PTPN12_OSR2	PTPN12	OSR2	1	96	CellNavi
	GGGACCTGTACCGTTA	FOXA1_FOXL2	FOXA1	FOXL2	31	60	CellNavi
	TACTCATAGTTAGCGG	FOXA3_HOXB9	FOXA3	HOXB9	1	24	CellNavi
	TGGTTAGGTGCCTGCA	CNN1_UBASH3A	CNN1	UBASH3A	8	29	CellNavi
	ACGGGTCGTTTCGCTC	CEBPE_RUNX1T1	CEBPE	RUNX1T1	7	17	CellNavi
	GAGCAGACACCGATAT	TMSB4X_BAK1	TMSB4X	BAK1	1	7	CellNavi
	CCTTCGAGTAGAGCTG	CNN1_UBASH3A	CNN1	UBASH3A	1	58	CellNavi
	CGCTATCCACTCAGGC	ETS2_MAPK1	ETS2	MAPK1	1	2	CellNavi
	ACGGGTCGTGTCAATC	FOXA1_FOXL2	FOXA1	FOXL2	1	2	CellNavi
	TTGGAACCAGTCTTCC-1	FOSB_UBASH3B	FOSB	UBASH3B	11	14	CellNavi
	TGACTTTGTCCTGCTT	MAP2K3_IKZF3	MAP2K3	IKZF3	2	64	CellNavi
	CAAGATCCAGACGTAG	TMSB4X_BAK1	TMSB4X	BAK1	1	2	CellNavi
	GTTCTCGAGGCGTACA	RHOXF2_ZBTB25	RHOXF2	ZBTB25	21	103	CellNavi
	GACTACAAGTAATCCC	CEBPE_RUNX1T1	CEBPE	RUNX1T1	48	55	CellNavi
	GTGCTTCGTCGCTTCT	ETS2_PRTG	ETS2	PRTG	1	80	CellNavi
	GGATGTTTCTGAGTGT	CEBPB_OSR2	CEBPB	OSR2	1	2	CellNavi
	ACAGCTAGTCCGAACC	ETS2_MAP7D1	ETS2	MAP7D1	1	2	CellNavi
	GAATGAAAGGACAGCT	SET_CEBPE	SET	CEBPE	1	4	CellNavi
	CGAGCACAGTGAAGAG-1	SAMD1_PTPN12	SAMD1	PTPN12	83	87	CellNavi
	CTGTGCTAGCACACAG	CBL_UBASH3A	CBL	UBASH3A	11	16	CellNavi
	TCAGCAACACCGAATT	IGDCC3_MAPK1	IGDCC3	MAPK1	1	42	CellNavi
	GGACAAGAGAGGGATA	BCL2L11_TGFBR2	BCL2L11	TGFBR2	1	41	CellNavi
	TGCACCTAGCGGCTTC	MAP2K3_ELMSAN1	MAP2K3	ELMSAN1	1	2	CellNavi
	CTCGTCACAATTCCTT	MAPK1_PRTG	MAPK1	PRTG	1	72	CellNavi
	CAGGTGCCACTATCTT	LHX1_ELMSAN1	LHX1	ELMSAN1	1	24	CellNavi
	CACACCTGTCTAAAGA	MAP2K3_ELMSAN1	MAP2K3	ELMSAN1	1	2	CellNavi
	GTCCTCATCCTTGGTC	BCL2L11_TGFBR2	BCL2L11	TGFBR2	1	16	CellNavi
	CGCTTCAAGCGGCTTC	CEBPE_RUNX1T1	CEBPE	RUNX1T1	1	27	CellNavi
	TCAGCTCTCGGAGCAA	CEBPE_PTPN12	CEBPE	PTPN12	39	52	CellNavi
	TTTATGCCAGGTGGAT	KLF1_BAK1	KLF1	BAK1	1	7	CellNavi
	CGGCTAGAGTATGACA	ZBTB10_PTPN12	ZBTB10	PTPN12	1	14	CellNavi
	AACTCTTAGTGTTTGC	BCL2L11_TGFBR2	BCL2L11	TGFBR2	1	28	CellNavi
	CGCTATCAGCACACAG	ZC3HAV1_HOXC13	ZC3HAV1	HOXC13	1	3	CellNavi
	ACTGAGTAGGGAAACA	CEBPB_CEBPA	CEBPB	CEBPA	1	8	CellNavi
	CGGCTAGAGATGCCAG	MAP2K3_ELMSAN1	MAP2K3	ELMSAN1	1	3	CellNavi
	ACGCCGATCCGGGTGT-1	FOSB_OSR2	FOSB	OSR2	1	2	CellNavi
	AAGGAGCAGGCAGTCA	ZNF318_FOXL2	ZNF318	FOXL2	28	60	CellNavi
	TGGGAAGGTTCCACGG	BCL2L11_TGFBR2	BCL2L11	TGFBR2	1	26	CellNavi
	GGACATTTCTGCGTAA-1	MAP2K3_ELMSAN1	MAP2K3	ELMSAN1	1	3	CellNavi
	GATTCAGAGTACGCCC	BCL2L11_TGFBR2	BCL2L11	TGFBR2	1	48	CellNavi
	AGCCTAACAATAAGCA-1	KLF1_CLDN6	KLF1	CLDN6	15	55	CellNavi
	CGTGTCTGTAGTACCT	FOXA3_FOXL2	FOXA3	FOXL2	10	91	CellNavi
	TCTGAGATCATGTCTT	TMSB4X_BAK1	TMSB4X	BAK1	1	2	CellNavi
	TGGTTCCCAGCGTCCA	FOXL2_MEIS1	FOXL2	MEIS1	1	2	CellNavi
	CCATTCGGTTAGAACA	ETS2_CNN1	ETS2	CNN1	1	59	CellNavi
	TACGGATGTCCAGTGC	MAP2K6_ELMSAN1	MAP2K6	ELMSAN1	1	3	CellNavi
	AACTCAGCACAGACTT	MAP2K3_ELMSAN1	MAP2K3	ELMSAN1	1	3	CellNavi
	ACATACGGTATAGGGC	MAP2K3_MAP2K6	MAP2K3	MAP2K6	1	3	CellNavi
	GGCTGGTAGTTCCACA	MAP2K3_MAP2K6	MAP2K3	MAP2K6	1	29	CellNavi
	CGTCTACAGTTAAGTG	SAMD1_PTPN12	SAMD1	PTPN12	1	18	CellNavi
	ACGGGCTGTTCTGGTA	ETS2_CNN1	ETS2	CNN1	1	66	CellNavi
	CTAAGACGTCAATGTC	TBX3_TBX2	TBX3	TBX2	18	44	CellNavi
	TTTGTCAAGGATGGAA	UBASH3B_UBASH3A	UBASH3B	UBASH3A	1	4	CellNavi
	CACATTTCAGGCGATA	MAP2K6_ELMSAN1	MAP2K6	ELMSAN1	1	3	CellNavi
	ATCATGGCACTATCTT-1	IGDCC3_MAPK1	IGDCC3	MAPK1	1	2	CellNavi
	GCACATAGTAAGTGGC	ETS2_PRTG	ETS2	PRTG	1	52	CellNavi
	CTGAAACGTGAAGGCT	ZNF318_FOXL2	ZNF318	FOXL2	1	29	CellNavi
	CCGGTAGCATGAGCGA	DUSP9_MAPK1	DUSP9	MAPK1	1	5	CellNavi
	AAAGATGTCGCCGTGA	CEBPE_RUNX1T1	CEBPE	RUNX1T1	3	26	CellNavi
	GTGTGCGTCTCTGTCG	FOSB_PTPN12	FOSB	PTPN12	8	38	CellNavi
	TCCCGATAGACTAGAT	UBASH3B_OSR2	UBASH3B	OSR2	1	79	CellNavi
	CCTTCCCTCATCTGTT	CEBPE_RUNX1T1	CEBPE	RUNX1T1	1	2	CellNavi
	GCGACCAGTCCTGCTT	FEV_ISL2	FEV	ISL2	2	95	CellNavi
	GGACAGACATTTCACT	ETS2_IGDCC3	ETS2	IGDCC3	1	24	CellNavi
	AAGGTTCGTCGCATAT	MAP2K3_ELMSAN1	MAP2K3	ELMSAN1	1	2	CellNavi
	GGCTCGAGTCGCCATG	CEBPB_PTPN12	CEBPB	PTPN12	53	75	CellNavi
	ACGAGGACACAAGTAA	FOXA3_FOXF1	FOXA3	FOXF1	3	11	CellNavi
	TGTGGTAAGTGTCTCA	CEBPB_PTPN12	CEBPB	PTPN12	1	5	CellNavi
	GACGGCTCACATCTTT	UBASH3B_OSR2	UBASH3B	OSR2	1	57	CellNavi
	AGGCCGTTCCTCCTAG	FOXA1_HOXB9	FOXA1	HOXB9	2	69	CellNavi
	GTGCTTCAGGTGGGTT	ZC3HAV1_CEBPE	ZC3HAV1	CEBPE	2	35	CellNavi
	CATGCCTCAGATGAGC	MAP2K3_MAP2K6	MAP2K3	MAP2K6	1	2	CellNavi
	TAAGCGTGTGGTAACG	LHX1_ELMSAN1	LHX1	ELMSAN1	6	98	CellNavi
	CATCAGATCCCACTTG	LHX1_ELMSAN1	LHX1	ELMSAN1	1	6	CellNavi
	GACGTTACATGCCTTC	POU3F2_FOXL2	POU3F2	FOXL2	84	94	CellNavi
	GGGTTGCGTTGGTTTG	UBASH3B_CNN1	UBASH3B	CNN1	12	26	CellNavi
	TCATTTGAGAGCTTCT	UBASH3B_OSR2	UBASH3B	OSR2	1	78	CellNavi
	CTGAAGTAGGGATACC	MAP2K3_IKZF3	MAP2K3	IKZF3	1	3	CellNavi
	ACTGAACAGTAGATGT	MAP2K3_ELMSAN1	MAP2K3	ELMSAN1	1	64	CellNavi
	GGCGTGTCAGACACTT	FOSB_OSR2	FOSB	OSR2	1	20	CellNavi
	CTGATCCGTCTCACCT-2	KIF18B_KIF2C	KIF18B	KIF2C	43	69	CellNavi
	CCACTACCATCGGGTC	CEBPE_CNN1	CEBPE	CNN1	1	2	CellNavi
	CAGAATCGTAGCACGA	MAPK1_PRTG	MAPK1	PRTG	1	68	CellNavi
	AGCTCCTAGGATGCGT	MAP2K3_MAP2K6	MAP2K3	MAP2K6	1	9	CellNavi
	CTCCTAGTCATGCATG	FOXA1_FOXF1	FOXA1	FOXF1	1	3	CellNavi
	TACTCGCTCGGCTACG	KLF1_COL2A1	KLF1	COL2A1	25	55	CellNavi
	CCTACACGTGAAATCA	MAP2K3_SLC38A2	MAP2K3	SLC38A2	1	11	CellNavi
	CTCGTCATCCACGTGG	IGDCC3_ZBTB25	IGDCC3	ZBTB25	8	33	CellNavi
	CTCGAGGGTTCAGGCC	TMSB4X_BAK1	TMSB4X	BAK1	1	7	CellNavi
	CGGACGTTCTGTTGAG	IGDCC3_MAPK1	IGDCC3	MAPK1	56	75	CellNavi
	AAACGGGTCGTCGTTC	LHX1_ELMSAN1	LHX1	ELMSAN1	1	7	CellNavi
	ATCATGGCATATGGTC	ZC3HAV1_HOXC13	ZC3HAV1	HOXC13	1	5	CellNavi
	GCAGCCAGTCAGAAGC	MAP2K6_SPI1	MAP2K6	SPI1	2	81	CellNavi
	ACTGATGTCATTTGGG	MAP2K3_MAP2K6	MAP2K3	MAP2K6	1	3	CellNavi
	GCGCCAAAGAGGGATA	CEBPB_PTPN12	CEBPB	PTPN12	46	83	CellNavi
	CTAACTTTCTTGTACT	MAP2K3_MAP2K6	MAP2K3	MAP2K6	1	2	CellNavi
	ACGGCCATCTCGCTTG	ETS2_CNN1	ETS2	CNN1	24	47	CellNavi
	GTTTCTAAGCGATGAC	MAP2K6_IKZF3	MAP2K6	IKZF3	1	31	CellNavi
	ACACTGAGTCAGAGGT	PTPN12_OSR2	PTPN12	OSR2	1	84	CellNavi
	GTACTTTCAGGTCTCG	MAP2K3_ELMSAN1	MAP2K3	ELMSAN1	1	2	CellNavi
	CCATGTCCAAGTCTGT	MAP2K3_SLC38A2	MAP2K3	SLC38A2	1	39	CellNavi
	CTTGGCTCATAGAAAC	UBASH3B_OSR2	UBASH3B	OSR2	1	63	CellNavi
	CAACTAGAGCTAAGAT	MAP2K3_MAP2K6	MAP2K3	MAP2K6	1	2	CellNavi
	TCGTACCGTTATCCGA-1	PTPN12_PTPN9	PTPN12	PTPN9	57	77	CellNavi
	GGTGAAGAGTCTCAAC	MAP2K3_SLC38A2	MAP2K3	SLC38A2	1	24	CellNavi
	GCCAAATGTTTGACAC	MAP2K3_ELMSAN1	MAP2K3	ELMSAN1	1	2	CellNavi
	GCGGGTTAGGACCACA-1	MAP2K3_MAP2K6	MAP2K3	MAP2K6	1	2	CellNavi
	TGGTTCCAGAAGGACA	MAPK1_IKZF3	MAPK1	IKZF3	6	43	CellNavi
	AGACGTTAGGGTTCCC	BCL2L11_TGFBR2	BCL2L11	TGFBR2	1	8	CellNavi
	AACCGCGGTGTGAAAT	PTPN12_OSR2	PTPN12	OSR2	1	51	CellNavi
	GCGCAACGTGCACCAC	ETS2_MAP7D1	ETS2	MAP7D1	18	54	CellNavi
	ACTGAGTTCACATGCA	MAP2K3_ELMSAN1	MAP2K3	ELMSAN1	1	3	CellNavi
	TATGCCCTCGTTTATC	DUSP9_KLF1	DUSP9	KLF1	68	78	CellNavi
	TACGGATCAATGGTCT	CEBPB_OSR2	CEBPB	OSR2	1	2	CellNavi
	CGATGGCTCGTAGGTT	MAP2K3_ELMSAN1	MAP2K3	ELMSAN1	1	2	CellNavi
	TAAGTGCCACGGCGTT	MAP2K3_MAP2K6	MAP2K3	MAP2K6	1	2	CellNavi
	CTGTGCTGTAGCTGCC	CEBPE_PTPN12	CEBPE	PTPN12	3	7	CellNavi
	GACGGCTTCGCCAGCA	KLF1_CEBPA	KLF1	CEBPA	16	19	CellNavi
	CGGCTAGCACCTTGTC	ETS2_MAP7D1	ETS2	MAP7D1	39	40	CellNavi
	CACTCCATCACAACGT	CEBPE_RUNX1T1	CEBPE	RUNX1T1	2	29	CellNavi
	GGAGCAACAAGTCATC	MAP2K3_ELMSAN1	MAP2K3	ELMSAN1	1	2	CellNavi
	CATCAAGCACCGCTAG	SGK1_TBX2	SGK1	TBX2	39	87	CellNavi
	TTTACTGTCCGAGCCA	DUSP9_ETS2	DUSP9	ETS2	6	63	CellNavi
	ACAGCCGTCCGCGCAA	MAP2K3_ELMSAN1	MAP2K3	ELMSAN1	1	2	CellNavi
	CATGCCTAGCAGCGTA	CBL_CNN1	CBL	CNN1	30	74	CellNavi
	CGGAGCTTCGGTGTCG	LYL1_CEBPB	LYL1	CEBPB	1	78	CellNavi
	AAAGCAAAGAGTGAGA	TGFBR2_C19orf26	TGFBR2	C19orf26	1	26	CellNavi
	TTCGGTCCAATGCCAT	MAP2K3_SLC38A2	MAP2K3	SLC38A2	1	12	CellNavi
	AACTCTTCAGGCAGTA	RHOXF2_ZBTB25	RHOXF2	ZBTB25	29	64	CellNavi
	TCATTACAGCCACGCT	MAP2K3_ELMSAN1	MAP2K3	ELMSAN1	1	2	CellNavi
	CGTCCATAGGTGTGGT	BCL2L11_BAK1	BCL2L11	BAK1	7	15	CellNavi
	CGATTGATCTCGGACG-1	UBASH3B_OSR2	UBASH3B	OSR2	1	60	CellNavi
	CGGCTAGCACAGCCCA	MAP2K3_ELMSAN1	MAP2K3	ELMSAN1	1	2	CellNavi
	CTACACCCATGCTGGC	CEBPB_OSR2	CEBPB	OSR2	17	80	CellNavi
	TCTTTCCCAGCGTTCG	FOSB_UBASH3B	FOSB	UBASH3B	1	5	CellNavi
	AGCATACTCCGCTGTT	MAP2K3_ELMSAN1	MAP2K3	ELMSAN1	1	2	CellNavi
	TTTATGCTCCACGTGG	TMSB4X_BAK1	TMSB4X	BAK1	1	2	CellNavi
	CGTTCTGGTGCAACGA	SGK1_TBX2	SGK1	TBX2	90	97	CellNavi
	ACTATCTCAGTCGATT	SGK1_S1PR2	SGK1	S1PR2	12	25	CellNavi
	CAGAGAGCAGATGGCA	DUSP9_PRTG	DUSP9	PRTG	45	95	CellNavi
	AATCCAGAGCTGGAAC	CNN1_UBASH3A	CNN1	UBASH3A	1	28	CellNavi
	TTTATGCTCTGTCCGT	MAP2K3_ELMSAN1	MAP2K3	ELMSAN1	1	3	CellNavi
	GTCGTAACATGCTAGT	FOXL2_MEIS1	FOXL2	MEIS1	9	50	CellNavi
	TTAGTTCGTATAGTAG	MAP2K6_SPI1	MAP2K6	SPI1	24	78	CellNavi
	TCACGAATCAACCAAC	IGDCC3_MAPK1	IGDCC3	MAPK1	1	95	CellNavi
	TAGCCGGCAGCATACT	FOSB_CEBPE	FOSB	CEBPE	13	22	CellNavi
	AAAGCAAGTCTCAACA	CNN1_MAPK1	CNN1	MAPK1	65	100	CellNavi
	TCGAGGCTCTCCGGTT	FOXA1_HOXB9	FOXA1	HOXB9	1	2	CellNavi
	TACCTTAGTCTTCGTC	MAP2K3_ELMSAN1	MAP2K3	ELMSAN1	1	2	CellNavi
	GACCAATTCGCGTAGC	ETS2_MAP7D1	ETS2	MAP7D1	1	42	CellNavi
	ACGTCAAGTATGAAAC	LHX1_ELMSAN1	LHX1	ELMSAN1	1	43	CellNavi
	AGAATAGTCGACGGAA	CBL_TGFBR2	CBL	TGFBR2	1	4	CellNavi
	ACTTACTAGCGATAGC	ZC3HAV1_HOXC13	ZC3HAV1	HOXC13	1	10	CellNavi
	AGCGTCGCAATCGGTT	CEBPE_RUNX1T1	CEBPE	RUNX1T1	1	2	CellNavi
	ACATACGAGACTGGGT	MAPK1_PRTG	MAPK1	PRTG	2	4	CellNavi
	AGTGAGGCAAACAACA	IGDCC3_MAPK1	IGDCC3	MAPK1	1	6	CellNavi
	ACTGAACTCGTAGATC	FOXA3_HOXB9	FOXA3	HOXB9	38	85	CellNavi
	AGCCTAAGTTACGTCA	BPGM_SAMD1	BPGM	SAMD1	1	14	CellNavi
	GCATGATTCATCGCTC	SNAI1_UBASH3B	SNAI1	UBASH3B	3	37	CellNavi
	CGCTTCACAAAGTGCG	BPGM_ZBTB1	BPGM	ZBTB1	2	9	CellNavi
	CGCTATCTCGGATGTT	MAP2K3_SLC38A2	MAP2K3	SLC38A2	2	9	CellNavi
	ATCGAGTTCTGGGCCA	MAP2K3_SLC38A2	MAP2K3	SLC38A2	1	10	CellNavi
	GAATGAAGTACGACCC	TGFBR2_ETS2	TGFBR2	ETS2	1	21	CellNavi
	CCGGTAGAGGAGCGTT	MAP2K3_MAP2K6	MAP2K3	MAP2K6	2	9	CellNavi
	CATTATCGTGGTCCGT	ETS2_CEBPE	ETS2	CEBPE	1	13	CellNavi
	GGACAGATCCAACCAA	ZC3HAV1_HOXC13	ZC3HAV1	HOXC13	1	24	CellNavi
	TCACAAGCATCCGCGA	UBASH3B_ZBTB25	UBASH3B	ZBTB25	1	9	CellNavi
	ACCTTTATCCAAGTAC	CEBPE_RUNX1T1	CEBPE	RUNX1T1	1	73	CellNavi
	ATAACGCAGACTACAA	DUSP9_MAPK1	DUSP9	MAPK1	21	94	CellNavi
	TTCTTAGCAGCTGTAT	MAP2K6_IKZF3	MAP2K6	IKZF3	1	20	CellNavi
	CGCGGTACAATGACCT	BCL2L11_BAK1	BCL2L11	BAK1	8	29	CellNavi
	GGCGTGTGTCAAGCGA	KIF18B_KIF2C	KIF18B	KIF2C	1	2	CellNavi
	CGACTTCTCAACGGGA	CDKN1B_CDKN1A	CDKN1B	CDKN1A	49	71	CellNavi
	TCACAAGTCGAACGGA-1	BPGM_SAMD1	BPGM	SAMD1	70	88	CellNavi
	AAAGTAGTCCAACCAA	CBL_TGFBR2	CBL	TGFBR2	15	32	CellNavi
	GGTGTTACATATGCTG-1	PTPN12_OSR2	PTPN12	OSR2	22	88	CellNavi
	CACACAATCTCTGAGA	SAMD1_PTPN12	SAMD1	PTPN12	4	8	CellNavi
	GATCGTAAGCTACCGC	MAP2K3_ELMSAN1	MAP2K3	ELMSAN1	1	2	CellNavi
	ACGTCAAAGAGTTGGC	CNN1_MAPK1	CNN1	MAPK1	67	100	CellNavi
	ACGATACAGCGAGAAA	UBASH3B_UBASH3A	UBASH3B	UBASH3A	1	12	CellNavi
	CGTTAGAGTAGGGTAC	MAP2K3_MAP2K6	MAP2K3	MAP2K6	1	3	CellNavi
	CTGCTGTTCAACACAC	ETS2_PRTG	ETS2	PRTG	28	74	CellNavi
	GACGCGTAGCTAGTTC	CEBPB_OSR2	CEBPB	OSR2	1	3	CellNavi
	CGTTAGAAGCAGCGTA	DUSP9_MAPK1	DUSP9	MAPK1	28	99	CellNavi
	CATATTCAGGAATGGA	MAPK1_PRTG	MAPK1	PRTG	3	6	CellNavi
	CGGACTGCAATGCCAT	KLF1_TGFBR2	KLF1	TGFBR2	12	33	CellNavi
	GATCGTAAGGATATAC	TGFBR2_C19orf26	TGFBR2	C19orf26	1	2	CellNavi
	GTGTGCGAGTCTCCTC	ETS2_IGDCC3	ETS2	IGDCC3	1	4	CellNavi
	TAGTGGTAGGGCTTCC	TBX3_TBX2	TBX3	TBX2	3	10	CellNavi
	GTCTCGTAGCCACTAT	PTPN12_ZBTB25	PTPN12	ZBTB25	51	53	CellNavi
	CAAGTTGCACGAGGTA	ETS2_MAP7D1	ETS2	MAP7D1	1	38	CellNavi
	CAGCTGGCATCTGGTA	CEBPE_RUNX1T1	CEBPE	RUNX1T1	1	11	CellNavi
	GGGACCTGTTCGCTAA	CEBPE_RUNX1T1	CEBPE	RUNX1T1	1	8	CellNavi
	GTGAAGGAGTGGTAGC	IGDCC3_MAPK1	IGDCC3	MAPK1	1	2	CellNavi
	GCTGCAGTCGCGGATC	MAP2K3_MAP2K6	MAP2K3	MAP2K6	1	2	CellNavi
	GGTGTTACAACGATCT	UBASH3B_UBASH3A	UBASH3B	UBASH3A	47	48	CellNavi
	AGTGGGACAAGGGTCA	MAP2K3_ELMSAN1	MAP2K3	ELMSAN1	2	7	CellNavi
	AGCCTAATCGAACTGT-1	MAP2K3_MAP2K6	MAP2K3	MAP2K6	1	3	CellNavi
	CACAGGCAGGCGACAT	MAP2K3_IKZF3	MAP2K3	IKZF3	2	86	CellNavi
	AGGTCCGTCGGAGCAA	MAP2K6_ELMSAN1	MAP2K6	ELMSAN1	1	3	CellNavi
	GTTCGGGGTCGACTGC	FOSB_IKZF3	FOSB	IKZF3	28	96	CellNavi
	AATCGGTAGGTGTGGT	TGFBR2_ETS2	TGFBR2	ETS2	27	46	CellNavi
	AGCGGTCGTAAGTAGT	TGFBR2_ETS2	TGFBR2	ETS2	30	32	CellNavi
	TGGTTAGCATGCAATC	LHX1_ELMSAN1	LHX1	ELMSAN1	2	5	CellNavi
	GCATGATTCGTAGGTT	ETS2_CNN1	ETS2	CNN1	11	63	CellNavi
	CTCGTCAAGATATACG	MAP2K6_SPI1	MAP2K6	SPI1	1	49	CellNavi
	TGGGAAGCACTGTGTA	DUSP9_ETS2	DUSP9	ETS2	1	25	CellNavi
	AGTTGGTTCAGCTCTC	ETS2_IGDCC3	ETS2	IGDCC3	1	83	CellNavi
	AGTAGTCAGCCCAATT	BPGM_ZBTB1	BPGM	ZBTB1	77	85	CellNavi
	TAGAGCTAGCTCTCGG	KLF1_TGFBR2	KLF1	TGFBR2	1	2	CellNavi
	CCACTACCAGGTGCCT-1	ZBTB10_ELMSAN1	ZBTB10	ELMSAN1	29	85	CellNavi
	GAACGGAAGTGACTCT	BCL2L11_TGFBR2	BCL2L11	TGFBR2	3	4	CellNavi
	AGTCTTTTCGTATCAG	BPGM_ZBTB1	BPGM	ZBTB1	44	68	CellNavi
	GTGCTTCCAGCGAACA	CEBPB_PTPN12	CEBPB	PTPN12	63	72	CellNavi
	CAGCTGGAGCGATCCC	FOSB_IKZF3	FOSB	IKZF3	33	71	CellNavi
	TGCGCAGTCGTTGCCT	MAP2K3_SLC38A2	MAP2K3	SLC38A2	1	15	CellNavi
	GTAACTGTCCTCGCAT	MAP2K3_ELMSAN1	MAP2K3	ELMSAN1	1	2	CellNavi
	GATCGTAGTGCAGGTA	BCL2L11_TGFBR2	BCL2L11	TGFBR2	5	7	CellNavi
	CGATTGAGTTTACTCT	MAP2K3_ELMSAN1	MAP2K3	ELMSAN1	1	2	CellNavi
	CTTAACTAGGTCGGAT	MAP2K3_MAP2K6	MAP2K3	MAP2K6	4	12	CellNavi
	TACTTACCAGGAATCG	ETS2_CNN1	ETS2	CNN1	6	40	CellNavi
	CAGCTGGAGTGGTCCC	MAP2K3_MAP2K6	MAP2K3	MAP2K6	2	4	CellNavi
	TTTGGTTTCGGAGGTA	LHX1_ELMSAN1	LHX1	ELMSAN1	1	2	CellNavi
[truncated: 17,665 more rows]

## Sheet: Fig.3e
genename	rking	celltype
CD28	1	IL2
VAV1	21	IL2
CD27	59	IL2
IL9R	10	IL2
GATA3	43	IL2
CD28	8	IL2
VAV1	1	IL2
CD27	14	IL2
IL9R	3	IL2
GATA3	55	IL2
CD28	1	IL2
VAV1	23	IL2
CD27	57	IL2
IL9R	10	IL2
GATA3	39	IL2
CD28	2	IL2
VAV1	1	IL2
CD27	35	IL2
IL9R	21	IL2
GATA3	58	IL2
CD28	3	IL2
VAV1	1	IL2
CD27	13	IL2
IL9R	9	IL2
GATA3	58	IL2
CD28	1	IL2
VAV1	4	IL2
CD27	47	IL2
IL9R	22	IL2
GATA3	56	IL2
CD28	5	IL2
VAV1	1	IL2
CD27	4	IL2
IL9R	34	IL2
GATA3	60	IL2
CD28	1	IL2
VAV1	3	IL2
CD27	47	IL2
IL9R	21	IL2
GATA3	53	IL2
CD28	2	IL2
VAV1	1	IL2
CD27	17	IL2
IL9R	10	IL2
GATA3	15	IL2
CD28	5	IL2
VAV1	7	IL2
CD27	53	IL2
IL9R	12	IL2
GATA3	66	IL2
CD28	2	IL2
VAV1	1	IL2
CD27	16	IL2
IL9R	24	IL2
GATA3	59	IL2
CD28	3	IL2
VAV1	2	IL2
CD27	10	IL2
IL9R	30	IL2
GATA3	17	IL2
CD28	4	IL2
VAV1	2	IL2
CD27	43	IL2
IL9R	17	IL2
GATA3	66	IL2
CD28	2	IL2
VAV1	1	IL2
CD27	8	IL2
IL9R	36	IL2
GATA3	61	IL2
CD28	3	IL2
VAV1	1	IL2
CD27	23	IL2
IL9R	4	IL2
GATA3	59	IL2
CD28	1	IL2
VAV1	9	IL2
CD27	54	IL2
IL9R	20	IL2
GATA3	60	IL2
CD28	4	IL2
VAV1	2	IL2
CD27	39	IL2
IL9R	30	IL2
GATA3	68	IL2
CD28	1	IL2
VAV1	7	IL2
CD27	54	IL2
IL9R	13	IL2
GATA3	58	IL2
CD28	3	IL2
VAV1	2	IL2
CD27	20	IL2
IL9R	11	IL2
GATA3	43	IL2
CD28	3	IL2
VAV1	1	IL2
CD27	12	IL2
IL9R	19	IL2
GATA3	57	IL2
CD28	4	IL2
VAV1	1	IL2
CD27	12	IL2
IL9R	24	IL2
GATA3	66	IL2
CD28	3	IL2
VAV1	1	IL2
CD27	8	IL2
IL9R	11	IL2
GATA3	61	IL2
CD28	1	IL2
VAV1	4	IL2
CD27	53	IL2
IL9R	11	IL2
GATA3	57	IL2
CD28	2	IL2
VAV1	1	IL2
CD27	17	IL2
IL9R	19	IL2
GATA3	58	IL2
CD28	1	IL2
VAV1	4	IL2
CD27	47	IL2
IL9R	21	IL2
GATA3	56	IL2
CD28	1	IL2
VAV1	7	IL2
CD27	51	IL2
IL9R	14	IL2
GATA3	62	IL2
CD28	12	IL2
VAV1	4	IL2
CD27	2	IL2
IL9R	14	IL2
GATA3	68	IL2
CD28	3	IL2
VAV1	1	IL2
CD27	11	IL2
IL9R	22	IL2
GATA3	61	IL2
CD28	2	IL2
VAV1	1	IL2
CD27	24	IL2
IL9R	23	IL2
GATA3	55	IL2
CD28	1	IL2
VAV1	2	IL2
CD27	45	IL2
IL9R	15	IL2
GATA3	51	IL2
CD28	13	IL2
VAV1	11	IL2
CD27	4	IL2
IL9R	18	IL2
GATA3	67	IL2
CD28	2	IL2
VAV1	1	IL2
CD27	15	IL2
IL9R	24	IL2
GATA3	45	IL2
CD28	2	IL2
VAV1	1	IL2
CD27	29	IL2
IL9R	24	IL2
GATA3	58	IL2
CD28	1	IL2
VAV1	2	IL2
CD27	35	IL2
IL9R	15	IL2
GATA3	56	IL2
CD28	2	IL2
VAV1	1	IL2
CD27	13	IL2
IL9R	41	IL2
GATA3	59	IL2
CD28	2	IL2
VAV1	3	IL2
CD27	56	IL2
IL9R	18	IL2
GATA3	50	IL2
CD28	1	IL2
VAV1	4	IL2
CD27	26	IL2
IL9R	20	IL2
GATA3	27	IL2
CD28	1	IL2
VAV1	3	IL2
CD27	42	IL2
IL9R	26	IL2
GATA3	58	IL2
CD28	1	IL2
VAV1	2	IL2
CD27	36	IL2
IL9R	15	IL2
GATA3	57	IL2
CD28	2	IL2
VAV1	1	IL2
CD27	45	IL2
IL9R	22	IL2
GATA3	55	IL2
CD28	2	IL2
VAV1	1	IL2
CD27	12	IL2
IL9R	7	IL2
GATA3	58	IL2
CD28	3	IL2
VAV1	1	IL2
CD27	8	IL2
IL9R	28	IL2
GATA3	58	IL2
CD28	2	IL2
VAV1	1	IL2
CD27	6	IL2
IL9R	31	IL2
GATA3	59	IL2
CD28	1	IL2
VAV1	6	IL2
CD27	51	IL2
IL9R	21	IL2
GATA3	45	IL2
CD28	1	IL2
VAV1	7	IL2
CD27	53	IL2
IL9R	22	IL2
GATA3	57	IL2
CD28	1	IL2
VAV1	2	IL2
CD27	39	IL2
IL9R	24	IL2
GATA3	45	IL2
CD28	6	IL2
VAV1	1	IL2
CD27	3	IL2
IL9R	22	IL2
GATA3	62	IL2
CD28	1	IL2
VAV1	4	IL2
CD27	47	IL2
IL9R	23	IL2
GATA3	55	IL2
CD28	2	IL2
VAV1	1	IL2
CD27	22	IL2
IL9R	20	IL2
GATA3	55	IL2
CD28	2	IL2
VAV1	1	IL2
CD27	25	IL2
IL9R	19	IL2
GATA3	55	IL2
CD28	1	IL2
VAV1	2	IL2
CD27	45	IL2
IL9R	18	IL2
GATA3	58	IL2
CD28	1	IL2
VAV1	6	IL2
CD27	26	IL2
IL9R	25	IL2
GATA3	7	IL2
CD28	2	IL2
VAV1	1	IL2
CD27	13	IL2
IL9R	43	IL2
GATA3	58	IL2
CD28	1	IL2
VAV1	2	IL2
CD27	28	IL2
IL9R	10	IL2
GATA3	53	IL2
CD28	2	IL2
VAV1	1	IL2
CD27	14	IL2
IL9R	39	IL2
GATA3	57	IL2
CD28	1	IL2
VAV1	2	IL2
CD27	46	IL2
IL9R	21	IL2
GATA3	55	IL2
CD28	2	IL2
VAV1	1	IL2
CD27	17	IL2
IL9R	34	IL2
GATA3	59	IL2
CD28	1	IL2
VAV1	3	IL2
CD27	45	IL2
IL9R	15	IL2
GATA3	58	IL2
CD28	3	IL2
VAV1	1	IL2
CD27	2	IL2
IL9R	24	IL2
GATA3	60	IL2
CD28	2	IL2
VAV1	1	IL2
CD27	26	IL2
IL9R	16	IL2
GATA3	56	IL2
CD28	3	IL2
VAV1	11	IL2
CD27	10	IL2
IL9R	26	IL2
GATA3	19	IL2
CD28	1	IL2
VAV1	11	IL2
CD27	58	IL2
IL9R	15	IL2
GATA3	41	IL2
CD28	2	IL2
VAV1	3	IL2
CD27	49	IL2
IL9R	14	IL2
GATA3	41	IL2
CD28	2	IL2
VAV1	1	IL2
CD27	16	IL2
IL9R	25	IL2
GATA3	55	IL2
CD28	1	IL2
VAV1	3	IL2
CD27	23	IL2
IL9R	19	IL2
GATA3	10	IL2
CD28	2	IL2
VAV1	1	IL2
CD27	20	IL2
IL9R	21	IL2
GATA3	36	IL2
CD28	2	IL2
VAV1	7	IL2
CD27	19	IL2
IL9R	27	IL2
GATA3	4	IL2
CD28	3	IL2
VAV1	1	IL2
CD27	12	IL2
IL9R	16	IL2
GATA3	46	IL2
CD28	2	IL2
VAV1	1	IL2
CD27	31	IL2
IL9R	22	IL2
GATA3	59	IL2
CD28	1	IL2
VAV1	2	IL2
CD27	35	IL2
IL9R	21	IL2
GATA3	49	IL2
CD28	3	IL2
VAV1	1	IL2
CD27	30	IL2
IL9R	18	IL2
GATA3	52	IL2
CD28	4	IL2
VAV1	1	IL2
CD27	15	IL2
IL9R	11	IL2
GATA3	63	IL2
CD28	3	IL2
VAV1	1	IL2
CD27	23	IL2
IL9R	17	IL2
GATA3	45	IL2
CD28	3	IL2
VAV1	2	IL2
CD27	39	IL2
IL9R	18	IL2
GATA3	65	IL2
CD28	2	IL2
VAV1	1	IL2
CD27	7	IL2
IL9R	23	IL2
GATA3	58	IL2
CD28	3	IL2
VAV1	1	IL2
CD27	11	IL2
IL9R	34	IL2
GATA3	58	IL2
CD28	3	IL2
VAV1	2	IL2
CD27	37	IL2
IL9R	19	IL2
GATA3	53	IL2
CD28	2	IL2
VAV1	1	IL2
CD27	25	IL2
IL9R	29	IL2
GATA3	58	IL2
CD28	1	IL2
VAV1	5	IL2
CD27	45	IL2
IL9R	21	IL2
GATA3	59	IL2
CD28	1	IL2
VAV1	7	IL2
CD27	50	IL2
IL9R	16	IL2
GATA3	56	IL2
CD28	2	IL2
VAV1	1	IL2
CD27	27	IL2
IL9R	22	IL2
GATA3	39	IL2
CD28	2	IL2
VAV1	1	IL2
CD27	19	IL2
IL9R	24	IL2
GATA3	55	IL2
CD28	5	IL2
VAV1	1	IL2
CD27	4	IL2
IL9R	32	IL2
GATA3	67	IL2
CD28	2	IL2
VAV1	1	IL2
CD27	44	IL2
IL9R	28	IL2
GATA3	58	IL2
CD28	1	IL2
VAV1	4	IL2
CD27	46	IL2
IL9R	26	IL2
GATA3	52	IL2
CD28	2	IL2
VAV1	1	IL2
CD27	4	IL2
IL9R	26	IL2
GATA3	61	IL2
CD28	1	IL2
VAV1	3	IL2
CD27	51	IL2
IL9R	13	IL2
GATA3	46	IL2
CD28	2	IL2
VAV1	1	IL2
CD27	27	IL2
IL9R	26	IL2
GATA3	57	IL2
CD28	2	IL2
VAV1	1	IL2
CD27	9	IL2
IL9R	36	IL2
GATA3	66	IL2
CD28	2	IL2
VAV1	1	IL2
CD27	9	IL2
IL9R	11	IL2
GATA3	56	IL2
CD28	2	IL2
VAV1	6	IL2
CD27	13	IL2
IL9R	15	IL2
GATA3	26	IL2
CD28	2	IL2
VAV1	1	IL2
CD27	14	IL2
IL9R	41	IL2
GATA3	53	IL2
CD28	2	IL2
VAV1	1	IL2
CD27	31	IL2
IL9R	14	IL2
GATA3	55	IL2
CD28	4	IL2
VAV1	1	IL2
CD27	3	IL2
IL9R	12	IL2
GATA3	58	IL2
CD28	2	IL2
VAV1	3	IL2
CD27	47	IL2
IL9R	19	IL2
GATA3	56	IL2
CD28	3	IL2
VAV1	11	IL2
CD27	56	IL2
IL9R	12	IL2
GATA3	59	IL2
CD28	1	IL2
VAV1	2	IL2
CD27	37	IL2
IL9R	24	IL2
GATA3	17	IL2
CD28	3	IL2
VAV1	2	IL2
CD27	32	IL2
IL9R	40	IL2
GATA3	58	IL2
CD28	1	IL2
VAV1	9	IL2
CD27	43	IL2
IL9R	19	IL2
GATA3	37	IL2
CD28	1	IL2
VAV1	5	IL2
CD27	47	IL2
IL9R	19	IL2
GATA3	52	IL2
CD28	6	IL2
VAV1	1	IL2
CD27	11	IL2
IL9R	3	IL2
GATA3	64	IL2
CD28	2	IL2
VAV1	1	IL2
CD27	27	IL2
IL9R	30	IL2
GATA3	57	IL2
CD28	2	IL2
VAV1	1	IL2
CD27	10	IL2
IL9R	27	IL2
GATA3	61	IL2
CD28	3	IL2
VAV1	1	IL2
CD27	2	IL2
IL9R	8	IL2
GATA3	60	IL2
CD28	8	IL2
VAV1	7	IL2
CD27	3	IL2
IL9R	4	IL2
GATA3	66	IL2
CD28	2	IL2
VAV1	5	IL2
CD27	14	IL2
IL9R	10	IL2
GATA3	39	IL2
CD28	4	IL2
VAV1	1	IL2
CD27	9	IL2
IL9R	22	IL2
GATA3	62	IL2
CD28	1	IL2
VAV1	4	IL2
CD27	47	IL2
IL9R	21	IL2
GATA3	58	IL2
CD28	2	IL2
VAV1	1	IL2
CD27	12	IL2
IL9R	25	IL2
GATA3	60	IL2
CD28	2	IL2
VAV1	1	IL2
CD27	12	IL2
IL9R	32	IL2
GATA3	31	IL2
CD28	2	IL2
VAV1	1	IL2
CD27	24	IL2
IL9R	18	IL2
GATA3	44	IL2
CD28	2	IL2
VAV1	1	IL2
CD27	12	IL2
IL9R	40	IL2
GATA3	58	IL2
CD28	3	IL2
VAV1	9	IL2
CD27	4	IL2
IL9R	22	IL2
GATA3	48	IL2
CD28	3	IL2
VAV1	1	IL2
CD27	29	IL2
IL9R	13	IL2
GATA3	57	IL2
CD28	1	IL2
VAV1	3	IL2
CD27	44	IL2
IL9R	20	IL2
GATA3	57	IL2
CD28	2	IL2
VAV1	1	IL2
CD27	11	IL2
IL9R	36	IL2
GATA3	51	IL2
CD28	4	IL2
VAV1	1	IL2
CD27	9	IL2
IL9R	11	IL2
GATA3	52	IL2
CD28	2	IL2
VAV1	1	IL2
CD27	9	IL2
IL9R	29	IL2
GATA3	60	IL2
CD28	1	IL2
VAV1	3	IL2
CD27	45	IL2
IL9R	17	IL2
GATA3	50	IL2
CD28	2	IL2
VAV1	1	IL2
CD27	29	IL2
IL9R	13	IL2
GATA3	57	IL2
CD28	2	IL2
VAV1	8	IL2
CD27	52	IL2
IL9R	16	IL2
GATA3	60	IL2
CD28	4	IL2
VAV1	1	IL2
CD27	2	IL2
IL9R	9	IL2
GATA3	59	IL2
CD28	2	IL2
VAV1	3	IL2
CD27	44	IL2
IL9R	12	IL2
GATA3	59	IL2
CD28	2	IL2
VAV1	1	IL2
CD27	21	IL2
IL9R	26	IL2
GATA3	58	IL2
CD28	3	IL2
VAV1	1	IL2
CD27	2	IL2
IL9R	6	IL2
GATA3	59	IL2
CD28	2	IL2
VAV1	1	IL2
CD27	16	IL2
IL9R	40	IL2
GATA3	43	IL2
CD28	1	IL2
VAV1	4	IL2
CD27	47	IL2
IL9R	19	IL2
GATA3	58	IL2
CD28	2	IL2
VAV1	1	IL2
CD27	24	IL2
IL9R	22	IL2
GATA3	61	IL2
CD28	1	IL2
VAV1	3	IL2
CD27	36	IL2
IL9R	26	IL2
GATA3	58	IL2
CD28	2	IL2
VAV1	1	IL2
CD27	31	IL2
IL9R	28	IL2
GATA3	55	IL2
CD28	2	IL2
VAV1	9	IL2
CD27	25	IL2
IL9R	24	IL2
GATA3	3	IL2
CD28	2	IL2
VAV1	1	IL2
CD27	6	IL2
IL9R	17	IL2
GATA3	63	IL2
CD28	1	IL2
VAV1	3	IL2
CD27	49	IL2
IL9R	17	IL2
GATA3	50	IL2
CD28	2	IL2
VAV1	1	IL2
CD27	13	IL2
IL9R	37	IL2
GATA3	59	IL2
CD28	1	IL2
VAV1	3	IL2
CD27	41	IL2
IL9R	20	IL2
GATA3	28	IL2
CD28	2	IL2
VAV1	1	IL2
CD27	27	IL2
IL9R	15	IL2
GATA3	57	IL2
CD28	1	IL2
VAV1	6	IL2
CD27	45	IL2
IL9R	23	IL2
GATA3	56	IL2
CD28	2	IL2
VAV1	1	IL2
CD27	6	IL2
IL9R	29	IL2
GATA3	59	IL2
CD28	2	IL2
VAV1	1	IL2
CD27	8	IL2
IL9R	25	IL2
GATA3	60	IL2
CD28	2	IL2
VAV1	1	IL2
CD27	30	IL2
IL9R	12	IL2
GATA3	51	IL2
CD28	1	IL2
VAV1	17	IL2
CD27	56	IL2
IL9R	15	IL2
GATA3	53	IL2
CD28	2	IL2
VAV1	1	IL2
CD27	30	IL2
IL9R	17	IL2
GATA3	52	IL2
CD28	1	IL2
VAV1	8	IL2
CD27	55	IL2
IL9R	21	IL2
GATA3	56	IL2
CD28	2	IL2
VAV1	1	IL2
CD27	34	IL2
IL9R	19	IL2
GATA3	59	IL2
CD28	1	IL2
VAV1	2	IL2
CD27	46	IL2
IL9R	20	IL2
GATA3	57	IL2
CD28	3	IL2
VAV1	24	IL2
CD27	25	IL2
IL9R	18	IL2
GATA3	59	IL2
CD28	3	IL2
VAV1	1	IL2
CD27	13	IL2
IL9R	24	IL2
GATA3	61	IL2
CD28	1	IL2
VAV1	3	IL2
CD27	46	IL2
IL9R	24	IL2
GATA3	56	IL2
CD28	1	IL2
VAV1	7	IL2
CD27	51	IL2
IL9R	18	IL2
GATA3	58	IL2
CD28	1	IL2
VAV1	3	IL2
CD27	47	IL2
IL9R	19	IL2
GATA3	49	IL2
CD28	1	IL2
VAV1	12	IL2
CD27	54	IL2
IL9R	18	IL2
GATA3	48	IL2
CD28	4	IL2
VAV1	7	IL2
CD27	5	IL2
IL9R	19	IL2
GATA3	38	IL2
CD28	2	IL2
VAV1	3	IL2
CD27	21	IL2
IL9R	31	IL2
GATA3	8	IL2
CD28	1	IL2
VAV1	5	IL2
CD27	47	IL2
IL9R	24	IL2
GATA3	59	IL2
CD28	1	IL2
VAV1	7	IL2
CD27	55	IL2
IL9R	16	IL2
GATA3	56	IL2
CD28	2	IL2
VAV1	9	IL2
CD27	46	IL2
IL9R	22	IL2
GATA3	57	IL2
CD28	2	IL2
VAV1	15	IL2
CD27	22	IL2
IL9R	27	IL2
GATA3	4	IL2
CD28	3	IL2
VAV1	1	IL2
CD27	25	IL2
IL9R	24	IL2
GATA3	55	IL2
CD28	1	IL2
VAV1	2	IL2
CD27	31	IL2
IL9R	15	IL2
GATA3	40	IL2
CD28	3	IL2
VAV1	1	IL2
CD27	34	IL2
IL9R	25	IL2
GATA3	64	IL2
CD28	2	IL2
VAV1	1	IL2
CD27	14	IL2
IL9R	28	IL2
GATA3	26	IL2
CD28	1	IL2
VAV1	3	IL2
CD27	13	IL2
IL9R	10	IL2
GATA3	28	IL2
CD28	2	IL2
VAV1	1	IL2
CD27	11	IL2
IL9R	30	IL2
GATA3	51	IL2
CD28	3	IL2
VAV1	1	IL2
CD27	10	IL2
IL9R	41	IL2
GATA3	60	IL2
CD28	2	IL2
VAV1	1	IL2
CD27	13	IL2
IL9R	35	IL2
GATA3	60	IL2
CD28	2	IL2
VAV1	1	IL2
CD27	7	IL2
IL9R	31	IL2
GATA3	58	IL2
CD28	2	IL2
VAV1	5	IL2
CD27	24	IL2
IL9R	16	IL2
GATA3	7	IL2
CD28	1	IL2
VAV1	6	IL2
CD27	51	IL2
IL9R	19	IL2
GATA3	58	IL2
CD28	1	IL2
VAV1	2	IL2
CD27	31	IL2
IL9R	19	IL2
GATA3	30	IL2
CD28	2	IL2
VAV1	1	IL2
CD27	32	IL2
IL9R	11	IL2
GATA3	47	IL2
CD28	5	IL2
VAV1	4	IL2
CD27	6	IL2
IL9R	14	IL2
GATA3	62	IL2
CD28	1	IL2
VAV1	7	IL2
CD27	46	IL2
IL9R	11	IL2
GATA3	26	IL2
CD28	3	IL2
VAV1	1	IL2
CD27	28	IL2
IL9R	15	IL2
GATA3	33	IL2
CD28	4	IL2
VAV1	1	IL2
CD27	13	IL2
IL9R	29	IL2
GATA3	63	IL2
CD28	2	IL2
VAV1	1	IL2
CD27	11	IL2
IL9R	29	IL2
GATA3	61	IL2
CD28	2	IL2
VAV1	1	IL2
CD27	22	IL2
IL9R	30	IL2
GATA3	58	IL2
CD28	2	IL2
VAV1	1	IL2
CD27	12	IL2
IL9R	25	IL2
GATA3	59	IL2
CD28	2	IL2
VAV1	15	IL2
CD27	34	IL2
IL9R	22	IL2
GATA3	3	IL2
CD28	3	IL2
VAV1	1	IL2
CD27	27	IL2
IL9R	25	IL2
GATA3	58	IL2
CD28	2	IL2
VAV1	1	IL2
CD27	10	IL2
IL9R	31	IL2
GATA3	29	IL2
CD28	2	IL2
VAV1	1	IL2
CD27	31	IL2
IL9R	16	IL2
GATA3	55	IL2
CD28	3	IL2
VAV1	1	IL2
CD27	25	IL2
IL9R	19	IL2
GATA3	59	IL2
CD28	1	IL2
VAV1	5	IL2
CD27	50	IL2
IL9R	20	IL2
GATA3	56	IL2
CD28	3	IL2
VAV1	5	IL2
CD27	26	IL2
IL9R	21	IL2
GATA3	42	IL2
CD28	2	IL2
VAV1	1	IL2
CD27	35	IL2
IL9R	29	IL2
GATA3	58	IL2
CD28	2	IL2
VAV1	3	IL2
CD27	47	IL2
IL9R	17	IL2
GATA3	62	IL2
CD28	2	IL2
VAV1	1	IL2
CD27	22	IL2
IL9R	19	IL2
GATA3	58	IL2
CD28	3	IL2
VAV1	1	IL2
CD27	6	IL2
IL9R	38	IL2
GATA3	59	IL2
CD28	2	IL2
VAV1	1	IL2
CD27	32	IL2
IL9R	19	IL2
GATA3	57	IL2
CD28	3	IL2
VAV1	1	IL2
CD27	18	IL2
IL9R	23	IL2
GATA3	56	IL2
CD28	1	IL2
VAV1	6	IL2
CD27	53	IL2
IL9R	20	IL2
GATA3	59	IL2
CD28	2	IL2
VAV1	1	IL2
CD27	17	IL2
IL9R	35	IL2
GATA3	58	IL2
CD28	2	IL2
VAV1	1	IL2
CD27	43	IL2
IL9R	20	IL2
GATA3	58	IL2
CD28	2	IL2
VAV1	4	IL2
CD27	12	IL2
IL9R	26	IL2
GATA3	53	IL2
CD28	5	IL2
VAV1	1	IL2
CD27	3	IL2
IL9R	31	IL2
GATA3	61	IL2
CD28	1	IL2
VAV1	10	IL2
CD27	53	IL2
IL9R	20	IL2
GATA3	46	IL2
CD28	2	IL2
VAV1	8	IL2
CD27	9	IL2
IL9R	23	IL2
GATA3	35	IL2
CD28	2	IL2
VAV1	1	IL2
CD27	5	IL2
IL9R	12	IL2
GATA3	58	IL2
CD28	2	IL2
VAV1	3	IL2
CD27	43	IL2
IL9R	23	IL2
GATA3	64	IL2
CD28	3	IL2
VAV1	1	IL2
CD27	12	IL2
IL9R	15	IL2
GATA3	61	IL2
CD28	3	IL2
VAV1	7	IL2
CD27	56	IL2
IL9R	11	IL2
GATA3	58	IL2
CD28	2	IL2
VAV1	1	IL2
CD27	35	IL2
IL9R	21	IL2
GATA3	59	IL2
CD28	22	IL2
VAV1	3	IL2
CD27	1	IL2
IL9R	9	IL2
GATA3	65	IL2
CD28	6	IL2
VAV1	1	IL2
CD27	22	IL2
IL9R	14	IL2
GATA3	65	IL2
CD28	1	IL2
VAV1	2	IL2
CD27	44	IL2
IL9R	19	IL2
GATA3	57	IL2
CD28	2	IL2
VAV1	1	IL2
CD27	18	IL2
IL9R	19	IL2
GATA3	56	IL2
CD28	2	IL2
VAV1	8	IL2
CD27	53	IL2
IL9R	22	IL2
GATA3	60	IL2
CD28	1	IL2
VAV1	2	IL2
CD27	25	IL2
IL9R	37	IL2
GATA3	12	IL2
CD28	10	IL2
VAV1	1	IL2
CD27	2	IL2
IL9R	3	IL2
GATA3	68	IL2
CD28	2	IL2
VAV1	1	IL2
CD27	21	IL2
IL9R	18	IL2
GATA3	41	IL2
CD28	1	IL2
VAV1	3	IL2
CD27	43	IL2
IL9R	22	IL2
GATA3	56	IL2
CD28	2	IL2
VAV1	1	IL2
CD27	27	IL2
IL9R	20	IL2
GATA3	56	IL2
CD28	2	IL2
VAV1	1	IL2
CD27	25	IL2
IL9R	24	IL2
GATA3	59	IL2
CD28	17	IL2
VAV1	7	IL2
CD27	1	IL2
IL9R	4	IL2
GATA3	68	IL2
CD28	1	IL2
VAV1	5	IL2
CD27	47	IL2
IL9R	18	IL2
GATA3	59	IL2
CD28	2	IL2
VAV1	1	IL2
CD27	18	IL2
IL9R	12	IL2
GATA3	56	IL2
CD28	1	IL2
VAV1	2	IL2
CD27	44	IL2
IL9R	18	IL2
GATA3	48	IL2
CD28	3	IL2
VAV1	1	IL2
CD27	5	IL2
IL9R	32	IL2
GATA3	58	IL2
CD28	1	IL2
VAV1	2	IL2
CD27	41	IL2
IL9R	23	IL2
GATA3	18	IL2
CD28	1	IL2
VAV1	6	IL2
CD27	49	IL2
IL9R	16	IL2
GATA3	56	IL2
CD28	2	IL2
VAV1	1	IL2
CD27	19	IL2
IL9R	21	IL2
GATA3	62	IL2
CD28	2	IL2
VAV1	1	IL2
CD27	33	IL2
IL9R	20	IL2
GATA3	32	IL2
CD28	1	IL2
VAV1	3	IL2
CD27	49	IL2
IL9R	17	IL2
GATA3	56	IL2
CD28	2	IL2
VAV1	1	IL2
CD27	18	IL2
IL9R	37	IL2
GATA3	59	IL2
CD28	2	IL2
VAV1	1	IL2
CD27	19	IL2
IL9R	20	IL2
GATA3	56	IL2
CD28	2	IL2
VAV1	1	IL2
CD27	6	IL2
IL9R	22	IL2
GATA3	59	IL2
CD28	1	IL2
VAV1	4	IL2
CD27	50	IL2
IL9R	17	IL2
GATA3	57	IL2
CD28	2	IL2
VAV1	1	IL2
CD27	31	IL2
IL9R	16	IL2
GATA3	54	IL2
CD28	2	IL2
VAV1	1	IL2
CD27	18	IL2
IL9R	30	IL2
GATA3	55	IL2
CD28	2	IL2
VAV1	3	IL2
CD27	44	IL2
IL9R	28	IL2
GATA3	64	IL2
CD28	2	IL2
VAV1	1	IL2
CD27	7	IL2
IL9R	32	IL2
GATA3	59	IL2
CD28	2	IL2
VAV1	1	IL2
CD27	24	IL2
IL9R	32	IL2
GATA3	57	IL2
CD28	2	IL2
VAV1	1	IL2
CD27	11	IL2
IL9R	32	IL2
GATA3	22	IL2
CD28	2	IL2
VAV1	1	IL2
CD27	12	IL2
IL9R	32	IL2
GATA3	58	IL2
CD28	1	IL2
VAV1	2	IL2
CD27	25	IL2
IL9R	29	IL2
GATA3	54	IL2
CD28	2	IL2
VAV1	1	IL2
CD27	33	IL2
IL9R	19	IL2
GATA3	53	IL2
CD28	2	IL2
VAV1	1	IL2
CD27	10	IL2
IL9R	32	IL2
GATA3	58	IL2
CD28	20	IL2
VAV1	4	IL2
CD27	1	IL2
IL9R	8	IL2
GATA3	66	IL2
CD28	2	IL2
VAV1	1	IL2
CD27	18	IL2
IL9R	21	IL2
GATA3	34	IL2
CD28	2	IL2
VAV1	1	IL2
CD27	23	IL2
IL9R	30	IL2
GATA3	17	IL2
CD28	2	IL2
VAV1	1	IL2
CD27	40	IL2
IL9R	12	IL2
GATA3	52	IL2
CD28	2	IL2
VAV1	1	IL2
CD27	19	IL2
IL9R	42	IL2
GATA3	45	IL2
CD28	2	IL2
VAV1	1	IL2
CD27	18	IL2
IL9R	13	IL2
GATA3	56	IL2
CD28	1	IL2
VAV1	2	IL2
CD27	37	IL2
IL9R	22	IL2
GATA3	55	IL2
CD28	3	IL2
VAV1	1	IL2
CD27	31	IL2
IL9R	18	IL2
GATA3	57	IL2
CD28	2	IL2
VAV1	1	IL2
CD27	40	IL2
IL9R	22	IL2
GATA3	52	IL2
CD28	2	IL2
VAV1	1	IL2
CD27	43	IL2
IL9R	21	IL2
GATA3	57	IL2
CD28	2	IL2
VAV1	1	IL2
CD27	27	IL2
IL9R	11	IL2
GATA3	46	IL2
CD28	3	IL2
VAV1	1	IL2
CD27	12	IL2
IL9R	42	IL2
GATA3	58	IL2
CD28	2	IL2
VAV1	1	IL2
CD27	15	IL2
IL9R	24	IL2
GATA3	65	IL2
CD28	3	IL2
VAV1	1	IL2
CD27	7	IL2
IL9R	34	IL2
GATA3	58	IL2
CD28	1	IL2
VAV1	3	IL2
CD27	13	IL2
IL9R	28	IL2
GATA3	19	IL2
CD28	1	IL2
VAV1	3	IL2
CD27	40	IL2
IL9R	9	IL2
GATA3	22	IL2
CD28	1	IL2
VAV1	39	IL2
CD27	58	IL2
IL9R	15	IL2
GATA3	60	IL2
CD28	1	IL2
VAV1	3	IL2
CD27	24	IL2
IL9R	35	IL2
GATA3	8	IL2
CD28	2	IL2
VAV1	1	IL2
CD27	18	IL2
IL9R	23	IL2
GATA3	59	IL2
CD28	2	IL2
VAV1	22	IL2
CD27	57	IL2
IL9R	9	IL2
GATA3	66	IL2
CD28	4	IL2
VAV1	1	IL2
CD27	12	IL2
IL9R	17	IL2
GATA3	61	IL2
CD28	3	IL2
VAV1	1	IL2
CD27	5	IL2
IL9R	20	IL2
GATA3	59	IL2
CD28	2	IL2
VAV1	1	IL2
CD27	13	IL2
IL9R	25	IL2
GATA3	59	IL2
CD28	2	IL2
VAV1	1	IL2
CD27	11	IL2
IL9R	16	IL2
GATA3	59	IL2
CD28	2	IL2
VAV1	1	IL2
CD27	17	IL2
IL9R	13	IL2
GATA3	59	IL2
CD28	2	IL2
VAV1	1	IL2
CD27	4	IL2
IL9R	39	IL2
GATA3	61	IL2
CD28	2	IL2
VAV1	1	IL2
CD27	7	IL2
IL9R	44	IL2
GATA3	58	IL2
CD28	3	IL2
VAV1	1	IL2
CD27	10	IL2
IL9R	12	IL2
GATA3	52	IL2
CD28	2	IL2
VAV1	1	IL2
CD27	6	IL2
IL9R	32	IL2
GATA3	59	IL2
CD28	2	IL2
VAV1	1	IL2
CD27	31	IL2
IL9R	27	IL2
GATA3	59	IL2
CD28	3	IL2
VAV1	1	IL2
CD27	8	IL2
IL9R	37	IL2
GATA3	61	IL2
CD28	3	IL2
VAV1	1	IL2
CD27	9	IL2
IL9R	30	IL2
GATA3	51	IL2
CD28	1	IL2
VAV1	3	IL2
CD27	31	IL2
IL9R	23	IL2
GATA3	25	IL2
CD28	3	IL2
VAV1	1	IL2
CD27	43	IL2
IL9R	13	IL2
GATA3	59	IL2
CD28	1	IL2
VAV1	5	IL2
CD27	47	IL2
IL9R	19	IL2
GATA3	64	IL2
CD28	2	IL2
VAV1	1	IL2
CD27	5	IL2
IL9R	26	IL2
GATA3	59	IL2
CD28	3	IL2
VAV1	1	IL2
CD27	7	IL2
IL9R	36	IL2
GATA3	61	IL2
CD28	1	IL2
VAV1	4	IL2
CD27	46	IL2
IL9R	22	IL2
GATA3	58	IL2
CD28	5	IL2
VAV1	1	IL2
CD27	10	IL2
IL9R	28	IL2
GATA3	59	IL2
CD28	23	IL2
VAV1	2	IL2
CD27	1	IL2
IL9R	8	IL2
GATA3	60	IL2
CD28	3	IL2
VAV1	1	IL2
CD27	21	IL2
IL9R	38	IL2
GATA3	58	IL2
CD28	2	IL2
VAV1	1	IL2
CD27	10	IL2
IL9R	32	IL2
GATA3	56	IL2
CD28	2	IL2
VAV1	1	IL2
CD27	19	IL2
IL9R	17	IL2
GATA3	61	IL2
CD28	4	IL2
VAV1	1	IL2
CD27	3	IL2
IL9R	13	IL2
GATA3	67	IL2
CD28	3	IL2
VAV1	1	IL2
CD27	6	IL2
IL9R	37	IL2
GATA3	60	IL2
CD28	1	IL2
VAV1	5	IL2
CD27	48	IL2
IL9R	21	IL2
GATA3	56	IL2
CD28	2	IL2
VAV1	1	IL2
CD27	23	IL2
IL9R	22	IL2
GATA3	59	IL2
CD28	2	IL2
VAV1	1	IL2
CD27	37	IL2
IL9R	20	IL2
GATA3	52	IL2
CD28	2	IL2
VAV1	1	IL2
CD27	28	IL2
IL9R	25	IL2
GATA3	57	IL2
CD28	2	IL2
VAV1	1	IL2
CD27	20	IL2
IL9R	26	IL2
GATA3	41	IL2
CD28	1	IL2
VAV1	3	IL2
CD27	43	IL2
IL9R	20	IL2
GATA3	58	IL2
CD28	1	IL2
VAV1	2	IL2
CD27	40	IL2
IL9R	24	IL2
GATA3	56	IL2
CD28	4	IL2
VAV1	1	IL2
CD27	2	IL2
IL9R	17	IL2
GATA3	59	IL2
CD28	2	IL2
VAV1	1	IL2
CD27	31	IL2
IL9R	24	IL2
GATA3	33	IL2
CD28	2	IL2
VAV1	1	IL2
CD27	24	IL2
IL9R	25	IL2
GATA3	59	IL2
CD28	2	IL2
VAV1	1	IL2
CD27	13	IL2
IL9R	27	IL2
GATA3	59	IL2
CD28	10	IL2
VAV1	1	IL2
CD27	2	IL2
IL9R	20	IL2
GATA3	60	IL2
CD28	2	IL2
VAV1	1	IL2
CD27	6	IL2
IL9R	38	IL2
GATA3	60	IL2
CD28	2	IL2
VAV1	1	IL2
CD27	12	IL2
IL9R	21	IL2
GATA3	57	IL2
CD28	2	IL2
VAV1	1	IL2
CD27	25	IL2
IL9R	20	IL2
GATA3	57	IL2
CD28	1	IL2
VAV1	3	IL2
CD27	47	IL2
IL9R	12	IL2
GATA3	59	IL2
CD28	2	IL2
VAV1	8	IL2
CD27	28	IL2
IL9R	18	IL2
GATA3	3	IL2
CD28	3	IL2
VAV1	1	IL2
CD27	18	IL2
IL9R	33	IL2
GATA3	58	IL2
CD28	2	IL2
VAV1	1	IL2
CD27	43	IL2
IL9R	21	IL2
GATA3	55	IL2
CD28	2	IL2
VAV1	1	IL2
CD27	31	IL2
IL9R	28	IL2
GATA3	51	IL2
CD28	3	IL2
VAV1	1	IL2
CD27	45	IL2
IL9R	13	IL2
GATA3	54	IL2
CD28	1	IL2
VAV1	2	IL2
CD27	45	IL2
IL9R	19	IL2
GATA3	53	IL2
CD28	2	IL2
VAV1	1	IL2
CD27	27	IL2
IL9R	21	IL2
GATA3	35	IL2
CD28	2	IL2
VAV1	1	IL2
CD27	10	IL2
IL9R	27	IL2
GATA3	59	IL2
CD28	2	IL2
VAV1	1	IL2
CD27	30	IL2
IL9R	19	IL2
GATA3	45	IL2
CD28	2	IL2
VAV1	1	IL2
CD27	21	IL2
IL9R	12	IL2
GATA3	59	IL2
CD28	2	IL2
VAV1	1	IL2
CD27	14	IL2
IL9R	32	IL2
GATA3	59	IL2
CD28	17	IL2
VAV1	6	IL2
CD27	11	IL2
IL9R	8	IL2
GATA3	68	IL2
CD28	29	IL2
VAV1	1	IL2
CD27	3	IL2
IL9R	13	IL2
GATA3	68	IL2
CD28	1	IL2
VAV1	5	IL2
CD27	46	IL2
IL9R	17	IL2
GATA3	50	IL2
CD28	1	IL2
VAV1	2	IL2
CD27	36	IL2
IL9R	25	IL2
GATA3	54	IL2
CD28	2	IL2
VAV1	1	IL2
CD27	33	IL2
IL9R	21	IL2
GATA3	56	IL2
CD28	3	IL2
VAV1	1	IL2
CD27	2	IL2
IL9R	5	IL2
GATA3	50	IL2
CD28	2	IL2
VAV1	1	IL2
CD27	43	IL2
IL9R	13	IL2
GATA3	59	IL2
CD28	4	IL2
VAV1	1	IL2
CD27	2	IL2
IL9R	13	IL2
GATA3	33	IL2
CD28	1	IL2
VAV1	2	IL2
CD27	35	IL2
IL9R	23	IL2
GATA3	58	IL2
CD28	2	IL2
VAV1	1	IL2
CD27	13	IL2
IL9R	29	IL2
GATA3	34	IL2
CD28	1	IL2
VAV1	2	IL2
CD27	41	IL2
IL9R	24	IL2
GATA3	58	IL2
CD28	2	IL2
VAV1	1	IL2
CD27	5	IL2
IL9R	33	IL2
GATA3	59	IL2
CD28	2	IL2
VAV1	13	IL2
CD27	22	IL2
IL9R	26	IL2
GATA3	3	IL2
CD28	3	IL2
VAV1	1	IL2
CD27	11	IL2
IL9R	25	IL2
GATA3	61	IL2
CD28	2	IL2
VAV1	1	IL2
CD27	19	IL2
IL9R	18	IL2
GATA3	59	IL2
CD28	1	IL2
VAV1	3	IL2
CD27	42	IL2
IL9R	12	IL2
GATA3	55	IL2
CD28	2	IL2
VAV1	1	IL2
CD27	12	IL2
IL9R	19	IL2
GATA3	51	IL2
CD28	2	IL2
VAV1	1	IL2
CD27	30	IL2
IL9R	15	IL2
GATA3	57	IL2
CD28	2	IL2
VAV1	1	IL2
CD27	6	IL2
IL9R	29	IL2
GATA3	58	IL2
CD28	16	IL2
VAV1	2	IL2
CD27	1	IL2
IL9R	6	IL2
GATA3	64	IL2
CD28	3	IL2
VAV1	1	IL2
CD27	24	IL2
IL9R	19	IL2
GATA3	56	IL2
CD28	3	IL2
VAV1	1	IL2
CD27	29	IL2
IL9R	27	IL2
GATA3	61	IL2
CD28	4	IL2
VAV1	1	IL2
CD27	2	IL2
IL9R	14	IL2
GATA3	62	IL2
CD28	1	IL2
VAV1	2	IL2
CD27	30	IL2
IL9R	17	IL2
GATA3	37	IL2
CD28	3	IL2
VAV1	1	IL2
CD27	11	IL2
IL9R	14	IL2
GATA3	62	IL2
CD28	1	IL2
VAV1	2	IL2
CD27	29	IL2
IL9R	16	IL2
GATA3	55	IL2
CD28	2	IL2
VAV1	1	IL2
CD27	12	IL2
IL9R	16	IL2
GATA3	61	IL2
CD28	2	IL2
VAV1	1	IL2
CD27	37	IL2
IL9R	22	IL2
GATA3	58	IL2
CD28	2	IL2
VAV1	1	IL2
CD27	20	IL2
IL9R	27	IL2
GATA3	58	IL2
CD28	3	IL2
VAV1	1	IL2
CD27	28	IL2
IL9R	11	IL2
GATA3	68	IL2
CD28	4	IL2
VAV1	1	IL2
CD27	7	IL2
IL9R	29	IL2
GATA3	61	IL2
CD28	2	IL2
VAV1	3	IL2
CD27	47	IL2
IL9R	15	IL2
GATA3	55	IL2
CD28	2	IL2
VAV1	1	IL2
CD27	31	IL2
IL9R	21	IL2
GATA3	25	IL2
CD28	3	IL2
VAV1	1	IL2
CD27	7	IL2
IL9R	39	IL2
GATA3	58	IL2
CD28	2	IL2
VAV1	1	IL2
CD27	13	IL2
IL9R	19	IL2
GATA3	61	IL2
CD28	9	IL2
VAV1	1	IL2
CD27	5	IL2
IL9R	4	IL2
GATA3	66	IL2
CD28	2	IL2
VAV1	1	IL2
CD27	27	IL2
IL9R	29	IL2
GATA3	55	IL2
CD28	1	IL2
VAV1	3	IL2
CD27	29	IL2
IL9R	22	IL2
GATA3	25	IL2
CD28	8	IL2
VAV1	4	IL2
CD27	1	IL2
IL9R	6	IL2
GATA3	67	IL2
CD28	1	IL2
VAV1	7	IL2
CD27	54	IL2
IL9R	21	IL2
GATA3	57	IL2
CD28	2	IL2
VAV1	1	IL2
CD27	13	IL2
IL9R	27	IL2
GATA3	58	IL2
CD28	2	IL2
VAV1	1	IL2
CD27	13	IL2
IL9R	34	IL2
GATA3	47	IL2
CD28	2	IL2
VAV1	3	IL2
CD27	22	IL2
IL9R	24	IL2
GATA3	11	IL2
CD28	8	IL2
VAV1	1	IL2
CD27	2	IL2
IL9R	3	IL2
GATA3	61	IL2
CD28	2	IL2
VAV1	1	IL2
CD27	8	IL2
IL9R	34	IL2
GATA3	61	IL2
CD28	14	IL2
VAV1	1	IL2
CD27	3	IL2
IL9R	18	IL2
GATA3	62	IL2
CD28	2	IL2
VAV1	1	IL2
CD27	16	IL2
IL9R	18	IL2
GATA3	51	IL2
CD28	2	IL2
VAV1	1	IL2
CD27	26	IL2
IL9R	18	IL2
GATA3	56	IL2
CD28	1	IL2
VAV1	2	IL2
CD27	41	IL2
IL9R	22	IL2
GATA3	58	IL2
CD28	2	IL2
VAV1	5	IL2
CD27	21	IL2
IL9R	28	IL2
GATA3	3	IL2
CD28	1	IL2
VAV1	2	IL2
CD27	42	IL2
IL9R	13	IL2
GATA3	49	IL2
CD28	3	IL2
VAV1	1	IL2
CD27	23	IL2
IL9R	28	IL2
GATA3	58	IL2
CD28	1	IL2
VAV1	2	IL2
CD27	29	IL2
IL9R	15	IL2
GATA3	58	IL2
CD28	2	IL2
VAV1	1	IL2
CD27	33	IL2
IL9R	26	IL2
GATA3	58	IL2
CD28	2	IL2
VAV1	1	IL2
CD27	18	IL2
IL9R	30	IL2
GATA3	29	IL2
CD28	2	IL2
VAV1	1	IL2
CD27	26	IL2
IL9R	21	IL2
GATA3	56	IL2
CD28	7	IL2
VAV1	1	IL2
CD27	6	IL2
IL9R	27	IL2
GATA3	58	IL2
CD28	2	IL2
VAV1	1	IL2
CD27	19	IL2
IL9R	14	IL2
GATA3	46	IL2
CD28	2	IL2
VAV1	1	IL2
CD27	23	IL2
IL9R	31	IL2
GATA3	58	IL2
CD28	4	IL2
VAV1	1	IL2
CD27	13	IL2
IL9R	27	IL2
GATA3	59	IL2
CD28	3	IL2
VAV1	1	IL2
CD27	16	IL2
IL9R	14	IL2
GATA3	60	IL2
CD28	2	IL2
VAV1	1	IL2
CD27	12	IL2
IL9R	33	IL2
GATA3	60	IL2
CD28	2	IL2
VAV1	1	IL2
CD27	16	IL2
IL9R	27	IL2
GATA3	58	IL2
CD28	2	IL2
VAV1	1	IL2
CD27	14	IL2
IL9R	26	IL2
GATA3	59	IL2
CD28	4	IL2
VAV1	1	IL2
CD27	8	IL2
IL9R	30	IL2
GATA3	62	IL2
CD28	1	IL2
VAV1	7	IL2
CD27	53	IL2
IL9R	17	IL2
GATA3	57	IL2
CD28	2	IL2
VAV1	1	IL2
CD27	13	IL2
IL9R	41	IL2
GATA3	51	IL2
CD28	2	IL2
VAV1	1	IL2
CD27	10	IL2
IL9R	28	IL2
GATA3	60	IL2
CD28	2	IL2
VAV1	3	IL2
CD27	43	IL2
IL9R	27	IL2
GATA3	59	IL2
CD28	1	IL2
VAV1	3	IL2
CD27	31	IL2
IL9R	18	IL2
GATA3	20	IL2
CD28	2	IL2
VAV1	1	IL2
CD27	9	IL2
IL9R	32	IL2
GATA3	59	IL2
CD28	5	IL2
VAV1	1	IL2
CD27	10	IL2
IL9R	28	IL2
GATA3	47	IL2
CD28	2	IL2
VAV1	1	IL2
CD27	18	IL2
IL9R	35	IL2
GATA3	57	IL2
CD28	6	IL2
VAV1	1	IL2
CD27	7	IL2
IL9R	15	IL2
GATA3	67	IL2
CD28	2	IL2
VAV1	7	IL2
CD27	44	IL2
IL9R	15	IL2
GATA3	66	IL2
CD28	1	IL2
VAV1	7	IL2
CD27	52	IL2
IL9R	17	IL2
GATA3	45	IL2
CD28	2	IL2
VAV1	1	IL2
CD27	8	IL2
IL9R	25	IL2
GATA3	56	IL2
CD28	2	IL2
VAV1	1	IL2
CD27	18	IL2
IL9R	5	IL2
GATA3	59	IL2
CD28	13	IL2
VAV1	1	IL2
CD27	2	IL2
IL9R	5	IL2
GATA3	61	IL2
CD28	1	IL2
VAV1	2	IL2
CD27	40	IL2
IL9R	23	IL2
GATA3	32	IL2
CD28	2	IL2
VAV1	1	IL2
CD27	12	IL2
IL9R	18	IL2
GATA3	57	IL2
CD28	2	IL2
VAV1	1	IL2
CD27	14	IL2
IL9R	43	IL2
GATA3	57	IL2
CD28	2	IL2
VAV1	1	IL2
CD27	24	IL2
IL9R	25	IL2
GATA3	59	IL2
CD28	1	IL2
VAV1	3	IL2
CD27	42	IL2
IL9R	20	IL2
GATA3	25	IL2
CD28	3	IL2
VAV1	2	IL2
CD27	49	IL2
IL9R	13	IL2
GATA3	32	IL2
CD28	1	IL2
VAV1	3	IL2
CD27	41	IL2
IL9R	31	IL2
GATA3	9	IL2
CD28	1	IL2
VAV1	8	IL2
CD27	44	IL2
IL9R	21	IL2
GATA3	15	IL2
CD28	21	IL2
VAV1	1	IL2
CD27	2	IL2
IL9R	24	IL2
GATA3	62	IL2
CD28	3	IL2
VAV1	1	IL2
CD27	15	IL2
IL9R	31	IL2
GATA3	56	IL2
CD28	1	IL2
VAV1	7	IL2
CD27	50	IL2
IL9R	19	IL2
GATA3	57	IL2
CD28	1	IL2
VAV1	6	IL2
CD27	46	IL2
IL9R	24	IL2
[truncated: 163,161 more rows]

## Sheet: Fig.3e-pvals
	group1	group2	gene	p-value
	IL2	IFNG	CD28	0
	IL2	Th2	CD28	0
	IFNG	IL2	CD28	0
	IFNG	Th2	CD28	4.90222e-257
	Th2	IL2	CD28	0
	Th2	IFNG	CD28	4.90222e-257
	IL2	IFNG	VAV1	0
	IL2	Th2	VAV1	0
	IFNG	IL2	VAV1	0
	IFNG	Th2	VAV1	0
	Th2	IL2	VAV1	0
	Th2	IFNG	VAV1	0
	IL2	IFNG	CD27	0
	IL2	Th2	CD27	0
	IFNG	IL2	CD27	0
	IFNG	Th2	CD27	0
	Th2	IL2	CD27	0
	Th2	IFNG	CD27	0
	IL2	IFNG	IL9R	0
	IL2	Th2	IL9R	0
	IFNG	IL2	IL9R	0
	IFNG	Th2	IL9R	0
	Th2	IL2	IL9R	0
	Th2	IFNG	IL9R	0
	IL2	IFNG	GATA3	0
	IL2	Th2	GATA3	0
	IFNG	IL2	GATA3	0
	IFNG	Th2	GATA3	0
	Th2	IL2	GATA3	0
	Th2	IFNG	GATA3	0

## Sheet: Fig.3g
genename	rking	celltype
CD28	0.177373	IL2
VAV1	0.0129532	IL2
CD27	0.00177596	IL2
IL9R	0.0217363	IL2
GATA3	0.0042189	IL2
CD28	0.027103	IL2
VAV1	0.509032	IL2
CD27	0.011279	IL2
IL9R	0.0474122	IL2
GATA3	0.000753393	IL2
CD28	0.146414	IL2
VAV1	0.0143141	IL2
CD27	0.00280389	IL2
IL9R	0.0259535	IL2
GATA3	0.00626922	IL2
CD28	0.244325	IL2
VAV1	0.276029	IL2
CD27	0.00219219	IL2
IL9R	0.00484159	IL2
GATA3	0.000524712	IL2
CD28	0.0425188	IL2
VAV1	0.647441	IL2
CD27	0.0076425	IL2
IL9R	0.00995117	IL2
GATA3	0.000457477	IL2
CD28	0.16241	IL2
VAV1	0.0830123	IL2
CD27	0.00289361	IL2
IL9R	0.00864672	IL2
GATA3	0.000920996	IL2
CD28	0.0402963	IL2
VAV1	0.190143	IL2
CD27	0.0409844	IL2
IL9R	0.00858019	IL2
GATA3	0.00151361	IL2
CD28	0.292073	IL2
VAV1	0.0816302	IL2
CD27	0.00210182	IL2
IL9R	0.00806315	IL2
GATA3	0.00143833	IL2
CD28	0.109936	IL2
VAV1	0.387768	IL2
CD27	0.00649544	IL2
IL9R	0.0135766	IL2
GATA3	0.00696392	IL2
CD28	0.109984	IL2
VAV1	0.0277233	IL2
CD27	0.000359639	IL2
IL9R	0.00529894	IL2
GATA3	2.13098e-05	IL2
CD28	0.0616722	IL2
VAV1	0.748939	IL2
CD27	0.00466265	IL2
IL9R	0.00283383	IL2
GATA3	0.000245652	IL2
CD28	0.0761894	IL2
VAV1	0.0845136	IL2
CD27	0.0249385	IL2
IL9R	0.0104525	IL2
GATA3	0.0186759	IL2
CD28	0.0777445	IL2
VAV1	0.136568	IL2
CD27	0.00271562	IL2
IL9R	0.0102164	IL2
GATA3	7.39866e-05	IL2
CD28	0.064986	IL2
VAV1	0.217841	IL2
CD27	0.0300287	IL2
IL9R	0.00798327	IL2
GATA3	0.000510723	IL2
CD28	0.0227239	IL2
VAV1	0.685367	IL2
CD27	0.00366446	IL2
IL9R	0.022491	IL2
GATA3	0.000487892	IL2
CD28	0.172522	IL2
VAV1	0.0278743	IL2
CD27	0.00130468	IL2
IL9R	0.00992262	IL2
GATA3	0.00039014	IL2
CD28	0.059766	IL2
VAV1	0.112808	IL2
CD27	0.00356548	IL2
IL9R	0.00471708	IL2
GATA3	2.91108e-05	IL2
CD28	0.319934	IL2
VAV1	0.0245976	IL2
CD27	0.00058343	IL2
IL9R	0.00752558	IL2
GATA3	0.00034644	IL2
CD28	0.124425	IL2
VAV1	0.125681	IL2
CD27	0.00898652	IL2
IL9R	0.0150972	IL2
GATA3	0.00266514	IL2
CD28	0.060954	IL2
VAV1	0.115661	IL2
CD27	0.0224074	IL2
IL9R	0.0170371	IL2
GATA3	0.00160779	IL2
CD28	0.0499059	IL2
VAV1	0.228665	IL2
CD27	0.0203878	IL2
IL9R	0.0096353	IL2
GATA3	5.53432e-05	IL2
CD28	0.00809631	IL2
VAV1	0.913933	IL2
CD27	0.00367335	IL2
IL9R	0.00217078	IL2
GATA3	3.48848e-05	IL2
CD28	0.328522	IL2
VAV1	0.0655381	IL2
CD27	0.000380425	IL2
IL9R	0.0101152	IL2
GATA3	0.000288028	IL2
CD28	0.0851315	IL2
VAV1	0.606552	IL2
CD27	0.00682681	IL2
IL9R	0.00650319	IL2
GATA3	0.000648641	IL2
CD28	0.275521	IL2
VAV1	0.0757077	IL2
CD27	0.00144343	IL2
IL9R	0.00543705	IL2
GATA3	0.000739111	IL2
CD28	0.289334	IL2
VAV1	0.0323297	IL2
CD27	0.000802338	IL2
IL9R	0.00853875	IL2
GATA3	0.000131151	IL2
CD28	0.0137522	IL2
VAV1	0.0916147	IL2
CD27	0.108008	IL2
IL9R	0.012109	IL2
GATA3	0.000132198	IL2
CD28	0.0165765	IL2
VAV1	0.782994	IL2
CD27	0.00551066	IL2
IL9R	0.00269117	IL2
GATA3	6.51948e-05	IL2
CD28	0.124226	IL2
VAV1	0.557376	IL2
CD27	0.00362617	IL2
IL9R	0.0037318	IL2
GATA3	0.000559268	IL2
CD28	0.361832	IL2
VAV1	0.1226	IL2
CD27	0.00111113	IL2
IL9R	0.00731306	IL2
GATA3	0.000692067	IL2
CD28	0.0186503	IL2
VAV1	0.0227389	IL2
CD27	0.0648483	IL2
IL9R	0.0122081	IL2
GATA3	0.000450091	IL2
CD28	0.112505	IL2
VAV1	0.372667	IL2
CD27	0.0123037	IL2
IL9R	0.00623113	IL2
GATA3	0.00285459	IL2
CD28	0.141169	IL2
VAV1	0.554095	IL2
CD27	0.00257356	IL2
IL9R	0.00379672	IL2
GATA3	0.000222204	IL2
CD28	0.228957	IL2
VAV1	0.203795	IL2
CD27	0.00247165	IL2
IL9R	0.00941848	IL2
GATA3	0.000728273	IL2
CD28	0.0578851	IL2
VAV1	0.4801	IL2
CD27	0.0130459	IL2
IL9R	0.00405545	IL2
GATA3	0.000445743	IL2
CD28	0.119875	IL2
VAV1	0.0555718	IL2
CD27	0.00100239	IL2
IL9R	0.0114304	IL2
GATA3	0.00149664	IL2
CD28	0.21276	IL2
VAV1	0.0697907	IL2
CD27	0.00970746	IL2
IL9R	0.0123733	IL2
GATA3	0.00946776	IL2
CD28	0.251924	IL2
VAV1	0.157398	IL2
CD27	0.00195465	IL2
IL9R	0.003624	IL2
GATA3	0.000256931	IL2
CD28	0.279226	IL2
VAV1	0.26815	IL2
CD27	0.00169264	IL2
IL9R	0.00722783	IL2
GATA3	0.000423419	IL2
CD28	0.19005	IL2
VAV1	0.228483	IL2
CD27	0.00176982	IL2
IL9R	0.00432553	IL2
GATA3	0.000648451	IL2
CD28	0.0437622	IL2
VAV1	0.56647	IL2
CD27	0.0138607	IL2
IL9R	0.0208602	IL2
GATA3	0.000562955	IL2
CD28	0.0462267	IL2
VAV1	0.194794	IL2
CD27	0.0312607	IL2
IL9R	0.0104787	IL2
GATA3	0.00138711	IL2
CD28	0.0614058	IL2
VAV1	0.305777	IL2
CD27	0.0284955	IL2
IL9R	0.00679894	IL2
GATA3	0.0012515	IL2
CD28	0.230866	IL2
VAV1	0.0412953	IL2
CD27	0.00164133	IL2
IL9R	0.00722563	IL2
GATA3	0.00258311	IL2
CD28	0.21763	IL2
VAV1	0.040099	IL2
CD27	0.00131449	IL2
IL9R	0.0080076	IL2
GATA3	0.000615047	IL2
CD28	0.236346	IL2
VAV1	0.149409	IL2
CD27	0.00394575	IL2
IL9R	0.00746034	IL2
GATA3	0.00288036	IL2
CD28	0.0358138	IL2
VAV1	0.21465	IL2
CD27	0.0605392	IL2
IL9R	0.0136964	IL2
GATA3	0.000568293	IL2
CD28	0.263183	IL2
VAV1	0.0829916	IL2
CD27	0.00185357	IL2
IL9R	0.00689701	IL2
GATA3	0.000984143	IL2
CD28	0.0674492	IL2
VAV1	0.699495	IL2
CD27	0.0030305	IL2
IL9R	0.00421156	IL2
GATA3	0.000422364	IL2
CD28	0.134122	IL2
VAV1	0.595885	IL2
CD27	0.00318585	IL2
IL9R	0.00413537	IL2
GATA3	0.000478306	IL2
CD28	0.249879	IL2
VAV1	0.128664	IL2
CD27	0.00240338	IL2
IL9R	0.00898555	IL2
GATA3	0.000675692	IL2
CD28	0.118186	IL2
VAV1	0.046104	IL2
CD27	0.0106692	IL2
IL9R	0.010708	IL2
GATA3	0.04472	IL2
CD28	0.0496967	IL2
VAV1	0.410294	IL2
CD27	0.0135619	IL2
IL9R	0.00399103	IL2
GATA3	0.000605747	IL2
CD28	0.245219	IL2
VAV1	0.229779	IL2
CD27	0.00390442	IL2
IL9R	0.0161251	IL2
GATA3	0.00115621	IL2
CD28	0.0708684	IL2
VAV1	0.381288	IL2
CD27	0.0121716	IL2
IL9R	0.00481962	IL2
GATA3	0.000794398	IL2
CD28	0.328531	IL2
VAV1	0.186972	IL2
CD27	0.000995937	IL2
IL9R	0.00468151	IL2
GATA3	0.000535705	IL2
CD28	0.0907577	IL2
VAV1	0.423499	IL2
CD27	0.00734889	IL2
IL9R	0.00353924	IL2
GATA3	0.000476506	IL2
CD28	0.226853	IL2
VAV1	0.134923	IL2
CD27	0.00145786	IL2
IL9R	0.00754027	IL2
GATA3	0.000430453	IL2
CD28	0.0167978	IL2
VAV1	0.712638	IL2
CD27	0.0450146	IL2
IL9R	0.00415911	IL2
GATA3	0.000383066	IL2
CD28	0.128707	IL2
VAV1	0.582233	IL2
CD27	0.00311615	IL2
IL9R	0.00539993	IL2
GATA3	0.00041744	IL2
CD28	0.0732898	IL2
VAV1	0.021342	IL2
CD27	0.0218186	IL2
IL9R	0.0124329	IL2
GATA3	0.0161681	IL2
CD28	0.242155	IL2
VAV1	0.0143276	IL2
CD27	0.000710273	IL2
IL9R	0.011108	IL2
GATA3	0.00253716	IL2
CD28	0.179725	IL2
VAV1	0.168952	IL2
CD27	0.00146774	IL2
IL9R	0.0113966	IL2
GATA3	0.00185099	IL2
CD28	0.0529301	IL2
VAV1	0.731829	IL2
CD27	0.0040424	IL2
IL9R	0.00244199	IL2
GATA3	0.000482542	IL2
CD28	0.221563	IL2
VAV1	0.142094	IL2
CD27	0.00719728	IL2
IL9R	0.00922463	IL2
GATA3	0.018679	IL2
CD28	0.116719	IL2
VAV1	0.477009	IL2
CD27	0.004555	IL2
IL9R	0.00444088	IL2
GATA3	0.00240574	IL2
CD28	0.0932206	IL2
VAV1	0.0398198	IL2
CD27	0.0133125	IL2
IL9R	0.00820178	IL2
GATA3	0.0804321	IL2
CD28	0.0175068	IL2
VAV1	0.778298	IL2
CD27	0.00546329	IL2
IL9R	0.00395904	IL2
GATA3	0.00100131	IL2
CD28	0.139868	IL2
VAV1	0.534317	IL2
CD27	0.00257197	IL2
IL9R	0.00465188	IL2
GATA3	0.000209336	IL2
CD28	0.201661	IL2
VAV1	0.200634	IL2
CD27	0.00353451	IL2
IL9R	0.00725772	IL2
GATA3	0.00171499	IL2
CD28	0.0911694	IL2
VAV1	0.397468	IL2
CD27	0.00374342	IL2
IL9R	0.00771808	IL2
GATA3	0.00112419	IL2
CD28	0.0186774	IL2
VAV1	0.757012	IL2
CD27	0.00556007	IL2
IL9R	0.00657738	IL2
GATA3	0.000125748	IL2
CD28	0.112361	IL2
VAV1	0.536299	IL2
CD27	0.00292408	IL2
IL9R	0.00403135	IL2
GATA3	0.000904469	IL2
CD28	0.0748974	IL2
VAV1	0.214157	IL2
CD27	0.0023895	IL2
IL9R	0.00730767	IL2
GATA3	7.64965e-05	IL2
CD28	0.0293781	IL2
VAV1	0.832497	IL2
CD27	0.00655912	IL2
IL9R	0.00239993	IL2
GATA3	0.000179674	IL2
CD28	0.034644	IL2
VAV1	0.467111	IL2
CD27	0.0148511	IL2
IL9R	0.00493762	IL2
GATA3	0.00107168	IL2
CD28	0.189424	IL2
VAV1	0.203675	IL2
CD27	0.00287937	IL2
IL9R	0.00798796	IL2
GATA3	0.00116271	IL2
CD28	0.18748	IL2
VAV1	0.259723	IL2
CD27	0.00436586	IL2
IL9R	0.00410573	IL2
GATA3	0.000439146	IL2
CD28	0.260946	IL2
VAV1	0.041698	IL2
CD27	0.0012364	IL2
IL9R	0.00486541	IL2
GATA3	0.00019893	IL2
CD28	0.262673	IL2
VAV1	0.0348444	IL2
CD27	0.00154428	IL2
IL9R	0.00928838	IL2
GATA3	0.000881592	IL2
CD28	0.195525	IL2
VAV1	0.27342	IL2
CD27	0.00629982	IL2
IL9R	0.00693965	IL2
GATA3	0.00344448	IL2
CD28	0.0986584	IL2
VAV1	0.341379	IL2
CD27	0.00977852	IL2
IL9R	0.00595699	IL2
GATA3	0.00158405	IL2
CD28	0.0190341	IL2
VAV1	0.500687	IL2
CD27	0.033505	IL2
IL9R	0.0050061	IL2
GATA3	8.3526e-05	IL2
CD28	0.148157	IL2
VAV1	0.155311	IL2
CD27	0.00313335	IL2
IL9R	0.00573794	IL2
GATA3	0.000758112	IL2
CD28	0.188738	IL2
VAV1	0.0667608	IL2
CD27	0.00294516	IL2
IL9R	0.00765639	IL2
GATA3	0.00209166	IL2
CD28	0.0229507	IL2
VAV1	0.7439	IL2
CD27	0.0152421	IL2
IL9R	0.00346592	IL2
GATA3	0.000282631	IL2
CD28	0.293159	IL2
VAV1	0.0895553	IL2
CD27	0.001309	IL2
IL9R	0.01349	IL2
GATA3	0.00180828	IL2
CD28	0.156842	IL2
VAV1	0.469664	IL2
CD27	0.0033536	IL2
IL9R	0.00339012	IL2
GATA3	0.000596932	IL2
CD28	0.0332384	IL2
VAV1	0.668272	IL2
CD27	0.012372	IL2
IL9R	0.00251021	IL2
GATA3	3.77998e-05	IL2
CD28	0.0227038	IL2
VAV1	0.826764	IL2
CD27	0.0057666	IL2
IL9R	0.00505825	IL2
GATA3	0.000247367	IL2
CD28	0.0989028	IL2
VAV1	0.0233181	IL2
CD27	0.0140016	IL2
IL9R	0.0124927	IL2
GATA3	0.00731884	IL2
CD28	0.0987946	IL2
VAV1	0.449118	IL2
CD27	0.0105204	IL2
IL9R	0.00285343	IL2
GATA3	0.00094622	IL2
CD28	0.187498	IL2
VAV1	0.325125	IL2
CD27	0.00325841	IL2
IL9R	0.0111419	IL2
GATA3	0.000726978	IL2
CD28	0.0458405	IL2
VAV1	0.332407	IL2
CD27	0.0492	IL2
IL9R	0.0187199	IL2
GATA3	0.000844262	IL2
CD28	0.191972	IL2
VAV1	0.105964	IL2
CD27	0.0014779	IL2
IL9R	0.00856042	IL2
GATA3	0.000689077	IL2
CD28	0.0931817	IL2
VAV1	0.0147982	IL2
CD27	0.000866739	IL2
IL9R	0.014776	IL2
GATA3	0.000600651	IL2
CD28	0.256682	IL2
VAV1	0.137833	IL2
CD27	0.00386964	IL2
IL9R	0.00675402	IL2
GATA3	0.010381	IL2
CD28	0.0957773	IL2
VAV1	0.142878	IL2
CD27	0.00639612	IL2
IL9R	0.00456226	IL2
GATA3	0.00047946	IL2
CD28	0.165062	IL2
VAV1	0.0286908	IL2
CD27	0.00573378	IL2
IL9R	0.0175675	IL2
GATA3	0.00730413	IL2
CD28	0.345227	IL2
VAV1	0.0569452	IL2
CD27	0.00158923	IL2
IL9R	0.00743577	IL2
GATA3	0.00135867	IL2
CD28	0.0132081	IL2
VAV1	0.765309	IL2
CD27	0.00553483	IL2
IL9R	0.0158533	IL2
GATA3	5.34992e-05	IL2
CD28	0.162401	IL2
VAV1	0.182409	IL2
CD27	0.00684015	IL2
IL9R	0.00625147	IL2
GATA3	0.0012979	IL2
CD28	0.0133843	IL2
VAV1	0.862547	IL2
CD27	0.00515566	IL2
IL9R	0.00175855	IL2
GATA3	8.78426e-05	IL2
CD28	0.0344079	IL2
VAV1	0.577665	IL2
CD27	0.0473233	IL2
IL9R	0.0148756	IL2
GATA3	0.000441988	IL2
CD28	0.0392172	IL2
VAV1	0.0451874	IL2
CD27	0.0680508	IL2
IL9R	0.0510155	IL2
GATA3	0.000636341	IL2
CD28	0.0761387	IL2
VAV1	0.0473002	IL2
CD27	0.0175753	IL2
IL9R	0.0256903	IL2
GATA3	0.00367175	IL2
CD28	0.0188335	IL2
VAV1	0.583388	IL2
CD27	0.0176935	IL2
IL9R	0.00645246	IL2
GATA3	0.00017795	IL2
CD28	0.202065	IL2
VAV1	0.0613367	IL2
CD27	0.0020052	IL2
IL9R	0.00769848	IL2
GATA3	0.000639804	IL2
CD28	0.0175116	IL2
VAV1	0.842174	IL2
CD27	0.00461846	IL2
IL9R	0.00182489	IL2
GATA3	0.00013277	IL2
CD28	0.152971	IL2
VAV1	0.322129	IL2
CD27	0.0145568	IL2
IL9R	0.00501922	IL2
GATA3	0.00510725	IL2
CD28	0.239012	IL2
VAV1	0.38809	IL2
CD27	0.00342214	IL2
IL9R	0.00502246	IL2
GATA3	0.0016064	IL2
CD28	0.0376927	IL2
VAV1	0.562279	IL2
CD27	0.0142237	IL2
IL9R	0.003377	IL2
GATA3	0.000343307	IL2
CD28	0.0636262	IL2
VAV1	0.0244461	IL2
CD27	0.0398454	IL2
IL9R	0.0106988	IL2
GATA3	0.00326595	IL2
CD28	0.120455	IL2
VAV1	0.230703	IL2
CD27	0.00267235	IL2
IL9R	0.0135425	IL2
GATA3	0.000690919	IL2
CD28	0.240709	IL2
VAV1	0.128541	IL2
CD27	0.00279607	IL2
IL9R	0.00738926	IL2
GATA3	0.000773011	IL2
CD28	0.0682968	IL2
VAV1	0.531894	IL2
CD27	0.0126255	IL2
IL9R	0.00327392	IL2
GATA3	0.00120723	IL2
CD28	0.0114966	IL2
VAV1	0.846931	IL2
CD27	0.00578223	IL2
IL9R	0.00399821	IL2
GATA3	0.000265847	IL2
CD28	0.0366449	IL2
VAV1	0.630986	IL2
CD27	0.0131766	IL2
IL9R	0.00366115	IL2
GATA3	0.000315635	IL2
CD28	0.237715	IL2
VAV1	0.0967395	IL2
CD27	0.00239459	IL2
IL9R	0.0116393	IL2
GATA3	0.00184305	IL2
CD28	0.128155	IL2
VAV1	0.485793	IL2
CD27	0.00371027	IL2
IL9R	0.0100588	IL2
GATA3	0.0005164	IL2
CD28	0.126636	IL2
VAV1	0.0304355	IL2
CD27	0.00176372	IL2
IL9R	0.0118841	IL2
GATA3	0.00057205	IL2
CD28	0.0355358	IL2
VAV1	0.164754	IL2
CD27	0.0713751	IL2
IL9R	0.0286119	IL2
GATA3	0.00175107	IL2
CD28	0.1873	IL2
VAV1	0.145078	IL2
CD27	0.00139395	IL2
IL9R	0.0132431	IL2
GATA3	0.000440738	IL2
CD28	0.0986283	IL2
VAV1	0.248101	IL2
CD27	0.00928326	IL2
IL9R	0.00697568	IL2
GATA3	0.000598313	IL2
CD28	0.0362078	IL2
VAV1	0.458953	IL2
CD27	0.0591771	IL2
IL9R	0.0208347	IL2
GATA3	0.000707835	IL2
CD28	0.0902836	IL2
VAV1	0.542248	IL2
CD27	0.00779394	IL2
IL9R	0.00199175	IL2
GATA3	0.00183504	IL2
CD28	0.258143	IL2
VAV1	0.0733664	IL2
CD27	0.00148528	IL2
IL9R	0.00689575	IL2
GATA3	0.000483635	IL2
CD28	0.0719831	IL2
VAV1	0.600437	IL2
CD27	0.00429792	IL2
IL9R	0.00479533	IL2
GATA3	8.22415e-05	IL2
CD28	0.277757	IL2
VAV1	0.104485	IL2
CD27	0.00207338	IL2
IL9R	0.00350154	IL2
GATA3	0.000444164	IL2
CD28	0.221853	IL2
VAV1	0.286356	IL2
CD27	0.0035681	IL2
IL9R	0.00443964	IL2
GATA3	0.000960293	IL2
CD28	0.161458	IL2
VAV1	0.024412	IL2
CD27	0.00532612	IL2
IL9R	0.0055261	IL2
GATA3	0.117573	IL2
CD28	0.0319399	IL2
VAV1	0.489819	IL2
CD27	0.0280143	IL2
IL9R	0.0109525	IL2
GATA3	0.000265917	IL2
CD28	0.265681	IL2
VAV1	0.10531	IL2
CD27	0.00138102	IL2
IL9R	0.0107103	IL2
GATA3	0.00127277	IL2
CD28	0.0587458	IL2
VAV1	0.551375	IL2
CD27	0.0137476	IL2
IL9R	0.00370289	IL2
GATA3	0.000302091	IL2
CD28	0.17967	IL2
VAV1	0.102153	IL2
CD27	0.00358987	IL2
IL9R	0.00901389	IL2
GATA3	0.00611683	IL2
CD28	0.0962242	IL2
VAV1	0.655179	IL2
CD27	0.0022827	IL2
IL9R	0.00457678	IL2
GATA3	0.000298327	IL2
CD28	0.169555	IL2
VAV1	0.0499091	IL2
CD27	0.00369496	IL2
IL9R	0.0108267	IL2
GATA3	0.00170721	IL2
CD28	0.049697	IL2
VAV1	0.678455	IL2
CD27	0.0129893	IL2
IL9R	0.00337061	IL2
GATA3	0.000394457	IL2
CD28	0.0459698	IL2
VAV1	0.309701	IL2
CD27	0.0247802	IL2
IL9R	0.00912873	IL2
GATA3	0.000808379	IL2
CD28	0.13511	IL2
VAV1	0.593489	IL2
CD27	0.00181198	IL2
IL9R	0.00652243	IL2
GATA3	0.000671702	IL2
CD28	0.24678	IL2
VAV1	0.0130558	IL2
CD27	0.00148852	IL2
IL9R	0.0149201	IL2
GATA3	0.0019037	IL2
CD28	0.232545	IL2
VAV1	0.272699	IL2
CD27	0.00475917	IL2
IL9R	0.0100085	IL2
GATA3	0.00168627	IL2
CD28	0.193877	IL2
VAV1	0.025251	IL2
CD27	0.000837088	IL2
IL9R	0.00713479	IL2
GATA3	0.000542591	IL2
CD28	0.184316	IL2
VAV1	0.214693	IL2
CD27	0.00363169	IL2
IL9R	0.00923465	IL2
GATA3	0.000940955	IL2
CD28	0.300537	IL2
VAV1	0.122587	IL2
CD27	0.00147404	IL2
IL9R	0.00705091	IL2
GATA3	0.00067546	IL2
CD28	0.067903	IL2
VAV1	0.00785559	IL2
CD27	0.00783216	IL2
IL9R	0.0092063	IL2
GATA3	0.000641667	IL2
CD28	0.0233147	IL2
VAV1	0.782967	IL2
CD27	0.00447866	IL2
IL9R	0.00231676	IL2
GATA3	5.06782e-05	IL2
CD28	0.195563	IL2
VAV1	0.0852765	IL2
CD27	0.002572	IL2
IL9R	0.00639215	IL2
GATA3	0.000899342	IL2
CD28	0.238779	IL2
VAV1	0.0423643	IL2
CD27	0.0012976	IL2
IL9R	0.00855164	IL2
GATA3	0.000510403	IL2
CD28	0.169587	IL2
VAV1	0.127895	IL2
CD27	0.00205507	IL2
IL9R	0.00799735	IL2
GATA3	0.00172944	IL2
CD28	0.127224	IL2
VAV1	0.0202594	IL2
CD27	0.00261946	IL2
IL9R	0.0173159	IL2
GATA3	0.00323093	IL2
CD28	0.0481142	IL2
VAV1	0.018356	IL2
CD27	0.0286378	IL2
IL9R	0.00966024	IL2
GATA3	0.0047976	IL2
CD28	0.141215	IL2
VAV1	0.127476	IL2
CD27	0.00953332	IL2
IL9R	0.00600197	IL2
GATA3	0.0284594	IL2
CD28	0.270355	IL2
VAV1	0.0561072	IL2
CD27	0.00112117	IL2
IL9R	0.00470776	IL2
GATA3	0.000342992	IL2
CD28	0.241653	IL2
VAV1	0.0309324	IL2
CD27	0.000770355	IL2
IL9R	0.00795416	IL2
GATA3	0.000475547	IL2
CD28	0.101452	IL2
VAV1	0.0319276	IL2
CD27	0.00383437	IL2
IL9R	0.0115892	IL2
GATA3	0.00166016	IL2
CD28	0.126137	IL2
VAV1	0.0129509	IL2
CD27	0.00861243	IL2
IL9R	0.00756094	IL2
GATA3	0.0851617	IL2
CD28	0.114588	IL2
VAV1	0.38755	IL2
CD27	0.00461815	IL2
IL9R	0.00487954	IL2
GATA3	0.000889076	IL2
CD28	0.317685	IL2
VAV1	0.152067	IL2
CD27	0.00432541	IL2
IL9R	0.0120172	IL2
GATA3	0.0027747	IL2
CD28	0.115024	IL2
VAV1	0.180237	IL2
CD27	0.00547999	IL2
IL9R	0.00696476	IL2
GATA3	0.00015274	IL2
CD28	0.128529	IL2
VAV1	0.198372	IL2
CD27	0.0158482	IL2
IL9R	0.00897634	IL2
GATA3	0.00956846	IL2
CD28	0.127249	IL2
VAV1	0.0619872	IL2
CD27	0.0199749	IL2
IL9R	0.022119	IL2
GATA3	0.00943096	IL2
CD28	0.0415435	IL2
VAV1	0.816361	IL2
CD27	0.00523573	IL2
IL9R	0.00159896	IL2
GATA3	0.000320652	IL2
CD28	0.0278739	IL2
VAV1	0.683457	IL2
CD27	0.0120167	IL2
IL9R	0.00193715	IL2
GATA3	0.000164663	IL2
CD28	0.0447617	IL2
VAV1	0.624775	IL2
CD27	0.0101009	IL2
IL9R	0.0030134	IL2
GATA3	0.000195671	IL2
CD28	0.0531126	IL2
VAV1	0.56551	IL2
CD27	0.0174319	IL2
IL9R	0.00447019	IL2
GATA3	0.00065079	IL2
CD28	0.170525	IL2
VAV1	0.0523978	IL2
CD27	0.00877006	IL2
IL9R	0.0123656	IL2
GATA3	0.0208275	IL2
CD28	0.163382	IL2
VAV1	0.0677484	IL2
CD27	0.00125088	IL2
IL9R	0.00704686	IL2
GATA3	0.000417069	IL2
CD28	0.318055	IL2
VAV1	0.127118	IL2
CD27	0.00439001	IL2
IL9R	0.00889079	IL2
GATA3	0.00441488	IL2
CD28	0.255937	IL2
VAV1	0.275387	IL2
CD27	0.00347685	IL2
IL9R	0.0124181	IL2
GATA3	0.00172121	IL2
CD28	0.0434998	IL2
VAV1	0.064654	IL2
CD27	0.0400273	IL2
IL9R	0.0147283	IL2
GATA3	0.000447003	IL2
CD28	0.183627	IL2
VAV1	0.0310825	IL2
CD27	0.00354712	IL2
IL9R	0.0220524	IL2
GATA3	0.0112616	IL2
CD28	0.0632587	IL2
VAV1	0.558021	IL2
CD27	0.00288728	IL2
IL9R	0.00665932	IL2
GATA3	0.00222984	IL2
CD28	0.0398532	IL2
VAV1	0.438865	IL2
CD27	0.0136397	IL2
IL9R	0.00562657	IL2
GATA3	5.81218e-05	IL2
CD28	0.0277004	IL2
VAV1	0.801086	IL2
CD27	0.00620014	IL2
IL9R	0.00202301	IL2
GATA3	0.000142168	IL2
CD28	0.108258	IL2
VAV1	0.456109	IL2
CD27	0.00677518	IL2
IL9R	0.00328568	IL2
GATA3	0.000528961	IL2
CD28	0.070413	IL2
VAV1	0.244951	IL2
CD27	0.0216701	IL2
IL9R	0.00966908	IL2
GATA3	0.000698513	IL2
CD28	0.196144	IL2
VAV1	0.0122959	IL2
CD27	0.00355741	IL2
IL9R	0.00969785	IL2
GATA3	0.0608179	IL2
CD28	0.0762715	IL2
VAV1	0.694112	IL2
CD27	0.00148958	IL2
IL9R	0.00175929	IL2
GATA3	0.000247745	IL2
CD28	0.0860042	IL2
VAV1	0.191526	IL2
CD27	0.0225748	IL2
IL9R	0.00823862	IL2
GATA3	0.00845417	IL2
CD28	0.0851345	IL2
VAV1	0.341086	IL2
CD27	0.00654448	IL2
IL9R	0.0137846	IL2
GATA3	0.00146801	IL2
CD28	0.0699454	IL2
VAV1	0.641761	IL2
CD27	0.00242839	IL2
IL9R	0.00359165	IL2
GATA3	0.000276107	IL2
CD28	0.209195	IL2
VAV1	0.0725668	IL2
CD27	0.00149471	IL2
IL9R	0.00820331	IL2
GATA3	0.000638409	IL2
CD28	0.0584088	IL2
VAV1	0.0496888	IL2
CD27	0.0146948	IL2
IL9R	0.0159958	IL2
GATA3	0.00800719	IL2
CD28	0.18668	IL2
VAV1	0.304613	IL2
CD27	0.00326693	IL2
IL9R	0.00381811	IL2
GATA3	0.000551391	IL2
CD28	0.167254	IL2
VAV1	0.0923104	IL2
CD27	0.0015507	IL2
IL9R	0.0105016	IL2
GATA3	0.000285323	IL2
CD28	0.123208	IL2
VAV1	0.622745	IL2
CD27	0.00310258	IL2
IL9R	0.00334254	IL2
GATA3	0.000284298	IL2
CD28	0.0488303	IL2
VAV1	0.291818	IL2
CD27	0.0339617	IL2
IL9R	0.00519257	IL2
GATA3	0.000932329	IL2
CD28	0.137997	IL2
VAV1	0.448101	IL2
CD27	0.00204957	IL2
IL9R	0.00490414	IL2
GATA3	0.000497438	IL2
CD28	0.0254957	IL2
VAV1	0.725392	IL2
CD27	0.00479188	IL2
IL9R	0.00332111	IL2
GATA3	0.000572645	IL2
CD28	0.314922	IL2
VAV1	0.027898	IL2
CD27	0.00101034	IL2
IL9R	0.00584934	IL2
GATA3	0.000286555	IL2
CD28	0.0835537	IL2
VAV1	0.543739	IL2
CD27	0.00843355	IL2
IL9R	0.00278915	IL2
GATA3	0.00020079	IL2
CD28	0.192676	IL2
VAV1	0.433765	IL2
CD27	0.000795912	IL2
IL9R	0.0037796	IL2
GATA3	0.000102324	IL2
CD28	0.0948509	IL2
VAV1	0.059495	IL2
CD27	0.0204842	IL2
IL9R	0.0118227	IL2
GATA3	0.00241791	IL2
CD28	0.0266825	IL2
VAV1	0.496263	IL2
CD27	0.0305764	IL2
IL9R	0.00584165	IL2
GATA3	0.00020834	IL2
CD28	0.153925	IL2
VAV1	0.0269553	IL2
CD27	0.00191174	IL2
IL9R	0.0129085	IL2
GATA3	0.0030535	IL2
CD28	0.0731068	IL2
VAV1	0.0243134	IL2
CD27	0.023283	IL2
IL9R	0.0101684	IL2
GATA3	0.00489391	IL2
CD28	0.0377607	IL2
VAV1	0.748177	IL2
CD27	0.0162875	IL2
IL9R	0.00684618	IL2
GATA3	0.000279897	IL2
CD28	0.110852	IL2
VAV1	0.0875846	IL2
CD27	0.00362749	IL2
IL9R	0.00714765	IL2
GATA3	0.000172897	IL2
CD28	0.0196485	IL2
VAV1	0.727809	IL2
CD27	0.00590752	IL2
IL9R	0.00478517	IL2
GATA3	7.34645e-05	IL2
CD28	0.164939	IL2
VAV1	0.037929	IL2
CD27	0.000262695	IL2
IL9R	0.0085642	IL2
GATA3	0.000249704	IL2
CD28	0.149412	IL2
VAV1	0.267831	IL2
CD27	0.00372664	IL2
IL9R	0.00671851	IL2
GATA3	0.000497253	IL2
CD28	0.0131101	IL2
VAV1	0.0927265	IL2
CD27	0.174884	IL2
IL9R	0.0244313	IL2
GATA3	0.000685236	IL2
CD28	0.0127686	IL2
VAV1	0.685872	IL2
CD27	0.00503013	IL2
IL9R	0.00792878	IL2
GATA3	5.38594e-05	IL2
CD28	0.280474	IL2
VAV1	0.197264	IL2
CD27	0.00237178	IL2
IL9R	0.00689766	IL2
GATA3	0.000930508	IL2
CD28	0.0667767	IL2
VAV1	0.75883	IL2
CD27	0.00353555	IL2
IL9R	0.00343819	IL2
GATA3	0.00026414	IL2
CD28	0.203123	IL2
VAV1	0.0253474	IL2
CD27	0.0012002	IL2
IL9R	0.00648271	IL2
GATA3	0.000380723	IL2
CD28	0.121246	IL2
VAV1	0.090402	IL2
CD27	0.0103169	IL2
IL9R	0.00713748	IL2
GATA3	0.022404	IL2
CD28	0.0263229	IL2
VAV1	0.189365	IL2
CD27	0.0821731	IL2
IL9R	0.0746784	IL2
GATA3	0.000312029	IL2
CD28	0.151317	IL2
VAV1	0.388174	IL2
CD27	0.00695047	IL2
IL9R	0.00799929	IL2
GATA3	0.00190648	IL2
CD28	0.272819	IL2
VAV1	0.101204	IL2
CD27	0.00178353	IL2
IL9R	0.00568481	IL2
GATA3	0.000682979	IL2
CD28	0.107631	IL2
VAV1	0.56582	IL2
CD27	0.00305558	IL2
IL9R	0.00448173	IL2
GATA3	0.000561889	IL2
CD28	0.0874285	IL2
VAV1	0.444817	IL2
CD27	0.0063682	IL2
IL9R	0.00643293	IL2
GATA3	0.000654619	IL2
CD28	0.0173171	IL2
VAV1	0.0445428	IL2
CD27	0.151381	IL2
IL9R	0.048779	IL2
GATA3	0.000408749	IL2
CD28	0.205007	IL2
VAV1	0.0714644	IL2
CD27	0.00132508	IL2
IL9R	0.00714179	IL2
GATA3	0.000230468	IL2
CD28	0.0482451	IL2
VAV1	0.788767	IL2
CD27	0.00238612	IL2
IL9R	0.00350027	IL2
GATA3	0.000255765	IL2
CD28	0.264263	IL2
VAV1	0.102415	IL2
CD27	0.00290381	IL2
IL9R	0.0105244	IL2
GATA3	0.00227741	IL2
CD28	0.0154716	IL2
VAV1	0.754325	IL2
CD27	0.0134607	IL2
IL9R	0.0029435	IL2
GATA3	0.000239159	IL2
CD28	0.243823	IL2
VAV1	0.125139	IL2
CD27	0.00280873	IL2
IL9R	0.00602864	IL2
GATA3	0.00926223	IL2
CD28	0.263531	IL2
VAV1	0.0485122	IL2
CD27	0.00154902	IL2
IL9R	0.0117809	IL2
GATA3	0.000785469	IL2
CD28	0.0532075	IL2
VAV1	0.741042	IL2
CD27	0.00349566	IL2
IL9R	0.00322727	IL2
GATA3	4.4424e-05	IL2
CD28	0.271454	IL2
VAV1	0.318417	IL2
CD27	0.00194875	IL2
IL9R	0.00435166	IL2
GATA3	0.00207534	IL2
CD28	0.288373	IL2
VAV1	0.0782353	IL2
CD27	0.00125359	IL2
IL9R	0.0089002	IL2
GATA3	0.000651824	IL2
CD28	0.120481	IL2
VAV1	0.488071	IL2
CD27	0.00671675	IL2
IL9R	0.00267289	IL2
GATA3	0.000274065	IL2
CD28	0.0971153	IL2
VAV1	0.641628	IL2
CD27	0.00400688	IL2
IL9R	0.00393679	IL2
GATA3	0.000486893	IL2
CD28	0.010997	IL2
VAV1	0.875423	IL2
CD27	0.00550252	IL2
IL9R	0.00169643	IL2
GATA3	0.000129114	IL2
CD28	0.224466	IL2
VAV1	0.0750649	IL2
CD27	0.00122686	IL2
IL9R	0.00960865	IL2
GATA3	0.000462504	IL2
CD28	0.124717	IL2
VAV1	0.450256	IL2
CD27	0.0019887	IL2
IL9R	0.00570622	IL2
GATA3	0.000494241	IL2
CD28	0.135239	IL2
VAV1	0.371537	IL2
CD27	0.00834295	IL2
IL9R	0.00440263	IL2
GATA3	0.00109576	IL2
CD28	0.134455	IL2
VAV1	0.0403768	IL2
CD27	0.00298771	IL2
IL9R	0.00545008	IL2
GATA3	0.000214479	IL2
CD28	0.0270575	IL2
VAV1	0.654367	IL2
CD27	0.015728	IL2
IL9R	0.00332468	IL2
GATA3	0.000278895	IL2
CD28	0.116314	IL2
VAV1	0.477319	IL2
CD27	0.00522144	IL2
IL9R	0.00355677	IL2
GATA3	0.000629876	IL2
CD28	0.0996373	IL2
VAV1	0.220051	IL2
CD27	0.0188669	IL2
IL9R	0.00651475	IL2
GATA3	0.0124793	IL2
CD28	0.0230438	IL2
VAV1	0.80969	IL2
CD27	0.00541655	IL2
IL9R	0.00171432	IL2
GATA3	0.000207032	IL2
CD28	0.238372	IL2
VAV1	0.176762	IL2
CD27	0.00592656	IL2
IL9R	0.00514425	IL2
GATA3	0.0019957	IL2
CD28	0.180745	IL2
VAV1	0.403725	IL2
CD27	0.00259159	IL2
IL9R	0.0056946	IL2
GATA3	0.000763623	IL2
CD28	0.0274675	IL2
VAV1	0.768271	IL2
CD27	0.00665097	IL2
IL9R	0.00198604	IL2
GATA3	0.000224786	IL2
CD28	0.014883	IL2
VAV1	0.0458702	IL2
CD27	0.144443	IL2
IL9R	0.0342471	IL2
GATA3	0.000806602	IL2
CD28	0.120237	IL2
VAV1	0.220085	IL2
CD27	0.0130582	IL2
IL9R	0.0110701	IL2
GATA3	0.00739893	IL2
CD28	0.160551	IL2
VAV1	0.370843	IL2
CD27	0.00612441	IL2
IL9R	0.00340608	IL2
GATA3	0.00741996	IL2
CD28	0.17977	IL2
VAV1	0.49483	IL2
CD27	0.00106456	IL2
IL9R	0.00693268	IL2
GATA3	0.000557706	IL2
CD28	0.0917804	IL2
VAV1	0.509392	IL2
CD27	0.00662024	IL2
IL9R	0.00198508	IL2
GATA3	0.00190198	IL2
CD28	0.0877392	IL2
VAV1	0.724122	IL2
CD27	0.00282878	IL2
IL9R	0.00410543	IL2
GATA3	0.000203085	IL2
CD28	0.219809	IL2
VAV1	0.176463	IL2
CD27	0.00356917	IL2
IL9R	0.00754791	IL2
GATA3	0.00110885	IL2
CD28	0.115952	IL2
VAV1	0.520066	IL2
CD27	0.00230373	IL2
IL9R	0.00487235	IL2
GATA3	0.00047912	IL2
CD28	0.202403	IL2
VAV1	0.254913	IL2
CD27	0.00223841	IL2
IL9R	0.00535966	IL2
GATA3	0.00097041	IL2
CD28	0.0922322	IL2
VAV1	0.106986	IL2
CD27	0.00482462	IL2
IL9R	0.0153462	IL2
GATA3	0.00209905	IL2
CD28	0.161568	IL2
VAV1	0.379422	IL2
CD27	0.0041669	IL2
IL9R	0.0152331	IL2
GATA3	0.00164628	IL2
CD28	0.0454768	IL2
VAV1	0.469441	IL2
CD27	0.0143512	IL2
IL9R	0.00332152	IL2
GATA3	0.000724112	IL2
CD28	0.0983364	IL2
VAV1	0.44814	IL2
CD27	0.0116176	IL2
IL9R	0.00767024	IL2
GATA3	7.83554e-05	IL2
CD28	0.0298142	IL2
VAV1	0.700846	IL2
CD27	0.0101856	IL2
IL9R	0.00272435	IL2
GATA3	0.000251568	IL2
CD28	0.176067	IL2
VAV1	0.078372	IL2
CD27	0.0210125	IL2
IL9R	0.00809314	IL2
GATA3	0.0168225	IL2
CD28	0.420976	IL2
VAV1	0.0595121	IL2
CD27	0.00235722	IL2
IL9R	0.0233876	IL2
GATA3	0.00706093	IL2
CD28	0.155559	IL2
VAV1	0.00417541	IL2
CD27	0.00101105	IL2
IL9R	0.0148204	IL2
GATA3	0.000542295	IL2
CD28	0.10095	IL2
VAV1	0.0606024	IL2
CD27	0.0137046	IL2
IL9R	0.00763712	IL2
GATA3	0.0369871	IL2
CD28	0.081538	IL2
VAV1	0.697734	IL2
CD27	0.00381871	IL2
IL9R	0.00284264	IL2
GATA3	0.000345222	IL2
CD28	0.160725	IL2
VAV1	0.00502778	IL2
CD27	0.000311742	IL2
IL9R	0.0122845	IL2
GATA3	6.46621e-05	IL2
CD28	0.0138203	IL2
VAV1	0.792986	IL2
CD27	0.00552116	IL2
IL9R	0.00380244	IL2
GATA3	7.39956e-05	IL2
CD28	0.0511552	IL2
VAV1	0.296406	IL2
CD27	0.0264537	IL2
IL9R	0.0121232	IL2
GATA3	0.000980149	IL2
CD28	0.0547917	IL2
VAV1	0.513634	IL2
CD27	0.015689	IL2
IL9R	0.00711091	IL2
GATA3	0.000432173	IL2
CD28	0.0358781	IL2
VAV1	0.664707	IL2
CD27	0.0101523	IL2
IL9R	0.00739396	IL2
GATA3	0.000449467	IL2
CD28	0.0482118	IL2
VAV1	0.798934	IL2
CD27	0.00287889	IL2
IL9R	0.00340318	IL2
GATA3	0.000127167	IL2
CD28	0.0522553	IL2
VAV1	0.406678	IL2
CD27	0.0283479	IL2
IL9R	0.00401227	IL2
GATA3	0.000438281	IL2
CD28	0.0451978	IL2
VAV1	0.447303	IL2
CD27	0.023484	IL2
IL9R	0.00363224	IL2
GATA3	0.000878699	IL2
CD28	0.0302364	IL2
VAV1	0.600569	IL2
CD27	0.0127701	IL2
IL9R	0.0116589	IL2
GATA3	0.00129946	IL2
CD28	0.0562943	IL2
VAV1	0.298254	IL2
CD27	0.0287109	IL2
IL9R	0.00702834	IL2
GATA3	0.000885259	IL2
CD28	0.133474	IL2
VAV1	0.423582	IL2
CD27	0.00282099	IL2
IL9R	0.00365829	IL2
GATA3	0.000153289	IL2
CD28	0.0243558	IL2
VAV1	0.708538	IL2
CD27	0.00995745	IL2
IL9R	0.00233404	IL2
GATA3	9.83313e-05	IL2
CD28	0.0283484	IL2
VAV1	0.717201	IL2
CD27	0.00754334	IL2
IL9R	0.00221543	IL2
GATA3	0.000721749	IL2
CD28	0.285668	IL2
VAV1	0.0761271	IL2
CD27	0.00538417	IL2
IL9R	0.00927113	IL2
GATA3	0.00872538	IL2
CD28	0.136542	IL2
VAV1	0.268028	IL2
CD27	0.00209944	IL2
IL9R	0.0140895	IL2
GATA3	0.000303875	IL2
CD28	0.142182	IL2
VAV1	0.0745564	IL2
CD27	0.00220907	IL2
IL9R	0.0107912	IL2
GATA3	0.000206739	IL2
CD28	0.0352063	IL2
VAV1	0.5767	IL2
CD27	0.022207	IL2
IL9R	0.00446134	IL2
GATA3	0.000618118	IL2
CD28	0.0259621	IL2
VAV1	0.652755	IL2
CD27	0.0161397	IL2
IL9R	0.00283697	IL2
GATA3	0.000147193	IL2
CD28	0.214329	IL2
VAV1	0.0838021	IL2
CD27	0.00182583	IL2
IL9R	0.00606741	IL2
GATA3	0.000390527	IL2
CD28	0.0192517	IL2
VAV1	0.681145	IL2
CD27	0.0103685	IL2
IL9R	0.00329839	IL2
GATA3	0.000381182	IL2
CD28	0.0113973	IL2
VAV1	0.164155	IL2
CD27	0.194998	IL2
IL9R	0.0288617	IL2
GATA3	0.000813933	IL2
CD28	0.0740982	IL2
VAV1	0.242652	IL2
CD27	0.0105263	IL2
IL9R	0.00559212	IL2
GATA3	0.000575973	IL2
CD28	0.0220201	IL2
VAV1	0.822495	IL2
CD27	0.0057504	IL2
IL9R	0.00144222	IL2
GATA3	0.000357685	IL2
CD28	0.0192991	IL2
VAV1	0.908387	IL2
CD27	0.0012257	IL2
IL9R	0.00132912	IL2
GATA3	4.93169e-05	IL2
CD28	0.0259502	IL2
VAV1	0.514552	IL2
CD27	0.0287282	IL2
IL9R	0.0113939	IL2
GATA3	8.53144e-05	IL2
CD28	0.0431145	IL2
VAV1	0.326076	IL2
CD27	0.029712	IL2
IL9R	0.00615284	IL2
GATA3	0.000603317	IL2
CD28	0.284515	IL2
VAV1	0.0568826	IL2
CD27	0.00121671	IL2
IL9R	0.00618446	IL2
GATA3	0.000656755	IL2
CD28	0.101907	IL2
VAV1	0.613717	IL2
CD27	0.00265953	IL2
IL9R	0.00311928	IL2
GATA3	0.000273628	IL2
CD28	0.186765	IL2
VAV1	0.206323	IL2
CD27	0.00360339	IL2
IL9R	0.00775795	IL2
GATA3	0.00146729	IL2
CD28	0.152689	IL2
VAV1	0.353395	IL2
CD27	0.00390966	IL2
IL9R	0.00475239	IL2
GATA3	0.000782762	IL2
CD28	0.17767	IL2
VAV1	0.372987	IL2
CD27	0.00829874	IL2
IL9R	0.00574635	IL2
GATA3	0.00243297	IL2
CD28	0.295979	IL2
VAV1	0.0780075	IL2
CD27	0.00307921	IL2
IL9R	0.00830267	IL2
GATA3	0.000673603	IL2
CD28	0.221716	IL2
VAV1	0.20933	IL2
CD27	0.00227254	IL2
IL9R	0.0044542	IL2
GATA3	0.000655312	IL2
CD28	0.0216985	IL2
VAV1	0.604491	IL2
CD27	0.0482244	IL2
IL9R	0.00862811	IL2
GATA3	0.000363057	IL2
CD28	0.194239	IL2
VAV1	0.281793	IL2
CD27	0.00399935	IL2
IL9R	0.00557623	IL2
GATA3	0.00367523	IL2
CD28	0.0955726	IL2
VAV1	0.625455	IL2
CD27	0.00295528	IL2
IL9R	0.00293013	IL2
GATA3	0.000208585	IL2
CD28	0.125231	IL2
VAV1	0.42174	IL2
CD27	0.0137878	IL2
IL9R	0.00561388	IL2
GATA3	0.000618617	IL2
CD28	0.0116514	IL2
VAV1	0.648132	IL2
CD27	0.0405601	IL2
IL9R	0.00555972	IL2
GATA3	0.000315658	IL2
CD28	0.041063	IL2
VAV1	0.416936	IL2
CD27	0.0253426	IL2
IL9R	0.00566429	IL2
GATA3	0.000452052	IL2
CD28	0.0655535	IL2
VAV1	0.626674	IL2
CD27	0.00951515	IL2
IL9R	0.00530138	IL2
GATA3	0.000470683	IL2
CD28	0.103707	IL2
VAV1	0.617936	IL2
CD27	0.00260503	IL2
IL9R	0.00345028	IL2
GATA3	0.000303671	IL2
CD28	0.287952	IL2
VAV1	0.122899	IL2
CD27	0.00129732	IL2
IL9R	0.0116493	IL2
GATA3	0.000350006	IL2
CD28	0.166619	IL2
VAV1	0.0235996	IL2
CD27	0.00572041	IL2
IL9R	0.0109602	IL2
GATA3	0.0634066	IL2
CD28	0.0888722	IL2
VAV1	0.455537	IL2
CD27	0.00780447	IL2
IL9R	0.00331653	IL2
GATA3	0.000292734	IL2
CD28	0.16689	IL2
VAV1	0.206825	IL2
CD27	0.0026023	IL2
IL9R	0.0081634	IL2
GATA3	0.000985733	IL2
CD28	0.195814	IL2
VAV1	0.397065	IL2
CD27	0.00369526	IL2
IL9R	0.00394268	IL2
GATA3	0.00140273	IL2
CD28	0.177642	IL2
VAV1	0.230595	IL2
CD27	0.00121979	IL2
IL9R	0.0116465	IL2
GATA3	0.000577385	IL2
CD28	0.237316	IL2
VAV1	0.165179	IL2
CD27	0.00185721	IL2
IL9R	0.00759341	IL2
GATA3	0.00100213	IL2
CD28	0.240537	IL2
VAV1	0.296584	IL2
CD27	0.00435152	IL2
IL9R	0.00530073	IL2
GATA3	0.00261211	IL2
CD28	0.035938	IL2
VAV1	0.809136	IL2
CD27	0.00488606	IL2
IL9R	0.00200187	IL2
GATA3	0.000180568	IL2
CD28	0.18709	IL2
VAV1	0.310146	IL2
CD27	0.00437727	IL2
IL9R	0.00929202	IL2
GATA3	0.00222553	IL2
CD28	0.0526468	IL2
VAV1	0.720406	IL2
CD27	0.00383613	IL2
IL9R	0.00670392	IL2
GATA3	0.00013052	IL2
CD28	0.0730561	IL2
VAV1	0.586132	IL2
CD27	0.00786475	IL2
IL9R	0.00334893	IL2
GATA3	0.000343083	IL2
CD28	0.0142798	IL2
VAV1	0.0456244	IL2
CD27	0.0205355	IL2
IL9R	0.0264598	IL2
GATA3	0.000284094	IL2
CD28	0.00831917	IL2
VAV1	0.314085	IL2
CD27	0.0410463	IL2
IL9R	0.0191092	IL2
GATA3	0.000149535	IL2
CD28	0.236433	IL2
VAV1	0.0557439	IL2
CD27	0.00197114	IL2
IL9R	0.00798346	IL2
GATA3	0.00154664	IL2
CD28	0.246545	IL2
VAV1	0.236926	IL2
CD27	0.00288347	IL2
IL9R	0.00475859	IL2
GATA3	0.00109441	IL2
CD28	0.199973	IL2
VAV1	0.265372	IL2
CD27	0.0030776	IL2
IL9R	0.00551051	IL2
GATA3	0.000838204	IL2
CD28	0.0519012	IL2
VAV1	0.266362	IL2
CD27	0.0723357	IL2
IL9R	0.0387829	IL2
GATA3	0.00200537	IL2
CD28	0.257573	IL2
VAV1	0.307438	IL2
CD27	0.0008298	IL2
IL9R	0.00578255	IL2
GATA3	0.000189954	IL2
CD28	0.0530286	IL2
VAV1	0.161525	IL2
CD27	0.0581754	IL2
IL9R	0.0214526	IL2
GATA3	0.0095936	IL2
CD28	0.208383	IL2
VAV1	0.160334	IL2
CD27	0.00410162	IL2
IL9R	0.00673104	IL2
GATA3	0.000730969	IL2
CD28	0.140852	IL2
VAV1	0.331632	IL2
CD27	0.0143369	IL2
IL9R	0.00648052	IL2
GATA3	0.00411782	IL2
CD28	0.243175	IL2
VAV1	0.187979	IL2
CD27	0.00248703	IL2
IL9R	0.00500879	IL2
GATA3	0.000542809	IL2
CD28	0.0483571	IL2
VAV1	0.481481	IL2
CD27	0.0286574	IL2
IL9R	0.00445712	IL2
GATA3	0.000967844	IL2
CD28	0.0972303	IL2
VAV1	0.0198709	IL2
CD27	0.00881357	IL2
IL9R	0.00729898	IL2
GATA3	0.067671	IL2
CD28	0.0232879	IL2
VAV1	0.674105	IL2
CD27	0.0103664	IL2
IL9R	0.00411987	IL2
GATA3	0.000138078	IL2
CD28	0.0807808	IL2
VAV1	0.465336	IL2
CD27	0.00718743	IL2
IL9R	0.00742097	IL2
GATA3	0.000276591	IL2
CD28	0.246237	IL2
VAV1	0.171382	IL2
CD27	0.00129399	IL2
IL9R	0.00860272	IL2
GATA3	0.000594783	IL2
CD28	0.0242147	IL2
VAV1	0.80119	IL2
CD27	0.0045619	IL2
IL9R	0.00294404	IL2
GATA3	0.000614249	IL2
CD28	0.127526	IL2
VAV1	0.442503	IL2
CD27	0.0030781	IL2
IL9R	0.00797525	IL2
GATA3	0.000459918	IL2
CD28	0.0194888	IL2
VAV1	0.78322	IL2
CD27	0.0103152	IL2
IL9R	0.00246278	IL2
GATA3	0.000216987	IL2
CD28	0.0156826	IL2
VAV1	0.124078	IL2
CD27	0.151531	IL2
IL9R	0.0344152	IL2
GATA3	0.000940262	IL2
CD28	0.0742293	IL2
VAV1	0.609995	IL2
CD27	0.00349643	IL2
IL9R	0.00459772	IL2
GATA3	0.000612958	IL2
CD28	0.140626	IL2
VAV1	0.229108	IL2
CD27	0.00534371	IL2
IL9R	0.0054638	IL2
GATA3	0.00014536	IL2
CD28	0.0281065	IL2
VAV1	0.477323	IL2
CD27	0.0608741	IL2
IL9R	0.0133973	IL2
GATA3	0.000726954	IL2
CD28	0.271464	IL2
VAV1	0.132168	IL2
CD27	0.00520922	IL2
IL9R	0.0127098	IL2
GATA3	0.00389342	IL2
CD28	0.0148811	IL2
VAV1	0.841318	IL2
CD27	0.00442488	IL2
IL9R	0.00293101	IL2
GATA3	2.71693e-05	IL2
CD28	0.292645	IL2
VAV1	0.238939	IL2
CD27	0.00379972	IL2
IL9R	0.00968286	IL2
GATA3	0.000873361	IL2
CD28	0.0265466	IL2
VAV1	0.818714	IL2
CD27	0.0054925	IL2
IL9R	0.00313381	IL2
GATA3	0.000131652	IL2
CD28	0.146818	IL2
VAV1	0.250124	IL2
CD27	0.0026839	IL2
IL9R	0.00610007	IL2
GATA3	0.000527889	IL2
CD28	0.169085	IL2
VAV1	0.350096	IL2
CD27	0.00744609	IL2
IL9R	0.00494285	IL2
GATA3	0.000880524	IL2
CD28	0.0799726	IL2
VAV1	0.273703	IL2
CD27	0.00485045	IL2
IL9R	0.012857	IL2
GATA3	3.14923e-05	IL2
CD28	0.0257607	IL2
VAV1	0.564041	IL2
CD27	0.0208903	IL2
IL9R	0.00447969	IL2
GATA3	0.000178107	IL2
CD28	0.173212	IL2
VAV1	0.135188	IL2
CD27	0.00149501	IL2
IL9R	0.0109095	IL2
GATA3	0.00100233	IL2
CD28	0.199504	IL2
VAV1	0.438798	IL2
CD27	0.00217084	IL2
IL9R	0.00348505	IL2
GATA3	0.00266238	IL2
CD28	0.037483	IL2
VAV1	0.461102	IL2
CD27	0.0213679	IL2
IL9R	0.00458286	IL2
GATA3	0.000882324	IL2
CD28	0.0228934	IL2
VAV1	0.830146	IL2
CD27	0.00429335	IL2
IL9R	0.00326969	IL2
GATA3	0.000122963	IL2
CD28	0.0182022	IL2
VAV1	0.505881	IL2
CD27	0.0282819	IL2
IL9R	0.0325855	IL2
GATA3	0.000111202	IL2
CD28	0.107925	IL2
VAV1	0.337064	IL2
CD27	0.00600178	IL2
IL9R	0.00515836	IL2
GATA3	0.00123178	IL2
CD28	0.285515	IL2
VAV1	0.062233	IL2
CD27	0.00606361	IL2
IL9R	0.0086796	IL2
GATA3	0.00823164	IL2
CD28	0.0300757	IL2
VAV1	0.0738397	IL2
CD27	0.121104	IL2
IL9R	0.0398843	IL2
GATA3	0.000704461	IL2
CD28	0.199744	IL2
VAV1	0.0295429	IL2
CD27	0.00122486	IL2
IL9R	0.00711639	IL2
GATA3	0.000660367	IL2
CD28	0.0385019	IL2
VAV1	0.781818	IL2
CD27	0.00379079	IL2
IL9R	0.00156595	IL2
GATA3	0.000322936	IL2
CD28	0.164788	IL2
VAV1	0.303393	IL2
CD27	0.0133713	IL2
IL9R	0.00486131	IL2
GATA3	0.00219592	IL2
CD28	0.153333	IL2
VAV1	0.131613	IL2
CD27	0.00842177	IL2
IL9R	0.00744047	IL2
GATA3	0.0172189	IL2
CD28	0.0291968	IL2
VAV1	0.257213	IL2
CD27	0.0915848	IL2
IL9R	0.0597132	IL2
GATA3	0.000738165	IL2
CD28	0.0481425	IL2
VAV1	0.66897	IL2
CD27	0.0126373	IL2
IL9R	0.00255064	IL2
GATA3	0.000187104	IL2
CD28	0.011253	IL2
VAV1	0.464686	IL2
CD27	0.0323171	IL2
IL9R	0.0095249	IL2
GATA3	0.000181203	IL2
CD28	0.0310216	IL2
VAV1	0.711102	IL2
CD27	0.00568739	IL2
IL9R	0.00543606	IL2
GATA3	0.00090533	IL2
CD28	0.0871712	IL2
VAV1	0.671277	IL2
CD27	0.00271775	IL2
IL9R	0.00329297	IL2
GATA3	0.000399779	IL2
CD28	0.214012	IL2
VAV1	0.178864	IL2
CD27	0.00235179	IL2
IL9R	0.00603736	IL2
GATA3	0.000372671	IL2
CD28	0.124683	IL2
VAV1	0.0550461	IL2
CD27	0.0101397	IL2
IL9R	0.00712593	IL2
GATA3	0.0625338	IL2
CD28	0.417878	IL2
VAV1	0.118931	IL2
CD27	0.00211029	IL2
IL9R	0.0110397	IL2
GATA3	0.00129614	IL2
CD28	0.135506	IL2
VAV1	0.306907	IL2
CD27	0.00657459	IL2
IL9R	0.00530643	IL2
GATA3	0.000218308	IL2
CD28	0.276833	IL2
VAV1	0.178896	IL2
CD27	0.00446467	IL2
IL9R	0.0118477	IL2
GATA3	0.000863628	IL2
CD28	0.187149	IL2
VAV1	0.247864	IL2
CD27	0.00324776	IL2
IL9R	0.0044102	IL2
GATA3	0.00018787	IL2
CD28	0.128996	IL2
VAV1	0.427208	IL2
CD27	0.00742444	IL2
IL9R	0.00333655	IL2
GATA3	0.00447469	IL2
CD28	0.205098	IL2
VAV1	0.327117	IL2
CD27	0.0051398	IL2
IL9R	0.00697796	IL2
GATA3	0.000805405	IL2
CD28	0.0109338	IL2
VAV1	0.787852	IL2
CD27	0.0117306	IL2
IL9R	0.00276811	IL2
GATA3	0.000224607	IL2
CD28	0.0906163	IL2
VAV1	0.392892	IL2
CD27	0.0122654	IL2
IL9R	0.0141656	IL2
GATA3	0.00234591	IL2
CD28	0.083086	IL2
VAV1	0.593801	IL2
CD27	0.00403934	IL2
IL9R	0.00309758	IL2
GATA3	0.000375451	IL2
CD28	0.00840221	IL2
VAV1	0.864824	IL2
CD27	0.00297596	IL2
IL9R	0.00173586	IL2
GATA3	0.000155706	IL2
CD28	0.0776321	IL2
VAV1	0.493291	IL2
CD27	0.0104757	IL2
IL9R	0.0105112	IL2
GATA3	0.000493488	IL2
CD28	0.0538425	IL2
VAV1	0.595728	IL2
CD27	0.0112108	IL2
IL9R	0.00377524	IL2
GATA3	0.000247044	IL2
CD28	0.0963679	IL2
VAV1	0.506197	IL2
CD27	0.0097005	IL2
IL9R	0.00534567	IL2
GATA3	0.000643163	IL2
CD28	0.0455481	IL2
VAV1	0.799486	IL2
CD27	0.00374668	IL2
IL9R	0.00207237	IL2
GATA3	9.54349e-05	IL2
CD28	0.0511993	IL2
VAV1	0.299217	IL2
CD27	0.0286978	IL2
IL9R	0.00482899	IL2
GATA3	0.000138355	IL2
CD28	0.241247	IL2
VAV1	0.0449998	IL2
CD27	0.000773993	IL2
IL9R	0.00646093	IL2
GATA3	0.000465099	IL2
CD28	0.0996896	IL2
VAV1	0.42794	IL2
CD27	0.0149322	IL2
IL9R	0.00289002	IL2
GATA3	0.00153015	IL2
CD28	0.0267593	IL2
VAV1	0.774181	IL2
CD27	0.00701457	IL2
IL9R	0.0024192	IL2
GATA3	0.000136702	IL2
CD28	0.122979	IL2
VAV1	0.0776602	IL2
CD27	0.00391583	IL2
IL9R	0.00678854	IL2
GATA3	0.000272352	IL2
CD28	0.252252	IL2
VAV1	0.118335	IL2
CD27	0.00312145	IL2
IL9R	0.00765199	IL2
GATA3	0.00728885	IL2
CD28	0.0801841	IL2
VAV1	0.389133	IL2
CD27	0.0217921	IL2
IL9R	0.00574352	IL2
GATA3	0.000965442	IL2
CD28	0.0207315	IL2
VAV1	0.625334	IL2
CD27	0.00896167	IL2
IL9R	0.00372921	IL2
GATA3	0.0014874	IL2
CD28	0.0862425	IL2
VAV1	0.513638	IL2
CD27	0.00809942	IL2
IL9R	0.00319241	IL2
GATA3	0.000572306	IL2
CD28	0.0247947	IL2
VAV1	0.498928	IL2
CD27	0.0236803	IL2
IL9R	0.0112307	IL2
GATA3	0.000146322	IL2
CD28	0.127071	IL2
VAV1	0.0677062	IL2
CD27	0.00162599	IL2
IL9R	0.0103172	IL2
GATA3	8.64796e-05	IL2
CD28	0.335723	IL2
VAV1	0.0306965	IL2
CD27	0.00103916	IL2
IL9R	0.00772445	IL2
GATA3	0.00153057	IL2
CD28	0.0766153	IL2
VAV1	0.456606	IL2
CD27	0.0195624	IL2
IL9R	0.00678202	IL2
GATA3	0.00108674	IL2
CD28	0.0871141	IL2
VAV1	0.628107	IL2
CD27	0.00575777	IL2
IL9R	0.0160182	IL2
GATA3	0.000206809	IL2
CD28	0.0210281	IL2
VAV1	0.125188	IL2
CD27	0.125074	IL2
IL9R	0.0462705	IL2
GATA3	0.000864136	IL2
CD28	0.269892	IL2
VAV1	0.203343	IL2
CD27	0.00164426	IL2
IL9R	0.00400105	IL2
GATA3	0.00225265	IL2
CD28	0.0633433	IL2
VAV1	0.53114	IL2
CD27	0.0133106	IL2
IL9R	0.00811226	IL2
GATA3	0.000843792	IL2
CD28	0.0575182	IL2
VAV1	0.651986	IL2
CD27	0.00703726	IL2
IL9R	0.00192832	IL2
GATA3	0.000520966	IL2
CD28	0.17866	IL2
VAV1	0.214697	IL2
CD27	0.00608724	IL2
IL9R	0.00603139	IL2
GATA3	0.000223244	IL2
CD28	0.269034	IL2
VAV1	0.0466055	IL2
CD27	0.00407049	IL2
IL9R	0.0129849	IL2
GATA3	0.010137	IL2
CD28	0.157726	IL2
VAV1	0.162937	IL2
CD27	0.0012145	IL2
IL9R	0.0135902	IL2
GATA3	0.00262601	IL2
CD28	0.0723692	IL2
VAV1	0.0405042	IL2
CD27	0.00866398	IL2
IL9R	0.0126308	IL2
GATA3	0.0321113	IL2
CD28	0.295217	IL2
VAV1	0.0216203	IL2
CD27	0.00280504	IL2
IL9R	0.00976125	IL2
GATA3	0.0126128	IL2
CD28	0.0148233	IL2
VAV1	0.198081	IL2
CD27	0.103426	IL2
IL9R	0.0131094	IL2
GATA3	0.000657623	IL2
CD28	0.0351608	IL2
VAV1	0.603216	IL2
CD27	0.0072197	IL2
IL9R	0.00323969	IL2
GATA3	0.00077685	IL2
CD28	0.187481	IL2
VAV1	0.0391218	IL2
CD27	0.00156889	IL2
IL9R	0.00903977	IL2
GATA3	0.000712604	IL2
CD28	0.255535	IL2
VAV1	0.0467034	IL2
CD27	0.00121259	IL2
IL9R	0.00436011	IL2
[truncated: 163,161 more rows]

## Sheet: Fig.3g-pvals
	group1	group2	gene	p-value
	IL2	IFNG	CD28	0
	IL2	Th2	CD28	0
	IFNG	IL2	CD28	0
	IFNG	Th2	CD28	1.00227e-283
	Th2	IL2	CD28	0
	Th2	IFNG	CD28	1.00227e-283
	IL2	IFNG	VAV1	0
	IL2	Th2	VAV1	0
	IFNG	IL2	VAV1	0
	IFNG	Th2	VAV1	0
	Th2	IL2	VAV1	0
	Th2	IFNG	VAV1	0
	IL2	IFNG	CD27	0
	IL2	Th2	CD27	5.26996e-43
	IFNG	IL2	CD27	0
	IFNG	Th2	CD27	0
	Th2	IL2	CD27	5.26996e-43
	Th2	IFNG	CD27	0
	IL2	IFNG	IL9R	0
	IL2	Th2	IL9R	7.5984e-304
	IFNG	IL2	IL9R	0
	IFNG	Th2	IL9R	0
	Th2	IL2	IL9R	7.5984e-304
	Th2	IFNG	IL9R	0
	IL2	IFNG	GATA3	4.54943e-194
	IL2	Th2	GATA3	0
	IFNG	IL2	GATA3	4.54943e-194
	IFNG	Th2	GATA3	0
	Th2	IL2	GATA3	0
	Th2	IFNG	GATA3	0

## Sheet: Fig.3h
	F1	func
	0.82625	IL2
	0.835316	IL2
	0.82884	IL2
	0.813131	IL2
	0.836735	IL2
	0.82285	IL2
	0.812998	IL2
	0.847328	IL2
	0.819048	IL2
	0.816956	IL2
	0.566853	IFNG
	0.553856	IFNG
	0.55178	IFNG
	0.548069	IFNG
	0.569592	IFNG
	0.552653	IFNG
	0.551504	IFNG
	0.563677	IFNG
	0.573149	IFNG
	0.558908	IFNG
	0.454231	Th2
	0.449584	Th2
	0.448833	Th2
	0.441752	Th2
	0.447038	Th2
	0.451087	Th2
	0.447368	Th2
	0.461818	Th2
	0.434457	Th2
	0.480211	Th2

## Sheet: Fig.4b
EIF2S1	BAX	HSPA5	HYOU1	VCP
1	6	25	64	141
2	9	41	84	147
1	7	17	48	156
1	8	18	62	160
4	3	23	31	179
2	12	3	50	181
2	5	22	76	133
2	11	1	55	181
1	6	16	45	164
1	10	3	9	156
5	13	4	7	162
4	3	38	17	180
8	9	27	48	169
7	1	20	92	116
6	11	2	9	150
3	1	15	88	130
1	13	4	46	181
1	12	3	51	180
1	8	12	42	165
1	8	21	42	169
4	3	23	42	177
1	7	16	51	167
8	14	3	4	172
6	2	31	75	145
2	4	24	75	141
6	3	30	39	175
4	11	3	5	150
4	6	11	70	151
1	11	2	55	181
1	9	21	51	152
1	4	12	74	140
1	3	12	80	146
1	12	5	48	183
1	10	2	60	181
4	2	21	49	172
5	3	28	24	177
2	8	3	33	181
6	3	31	25	179
3	2	16	80	143
1	3	11	85	146
5	3	26	49	174
2	1	11	80	140
6	3	59	90	135
3	1	12	85	130
1	7	22	38	166
6	4	50	7	182
1	4	28	64	146
1	8	17	59	155
5	9	3	10	162
1	8	19	49	161
1	7	16	57	166
1	10	3	51	181
4	3	26	48	173
5	10	2	7	153
4	11	3	9	154
1	11	2	52	181
4	3	27	37	173
1	11	2	52	182
12	1	20	72	138
4	3	26	30	175
1	7	18	48	156
4	1	20	94	120
2	10	3	46	181
6	11	3	8	159
3	2	11	79	146
5	3	24	35	175
5	2	20	52	173
1	11	2	61	181
4	9	3	10	163
3	4	35	79	142
1	11	2	59	181
5	3	31	40	179
4	3	23	45	172
1	9	2	54	181
1	3	10	84	149
6	9	3	10	161
1	9	2	50	181
1	8	28	31	157
8	10	3	5	169
2	6	21	79	148
1	6	18	54	163
3	8	2	40	181
1	11	2	54	181
4	8	3	10	163
5	2	21	50	172
1	12	3	51	181
3	8	2	42	181
3	2	19	63	172
5	3	27	29	175
3	2	15	86	131
1	12	3	49	181
5	3	21	41	173
1	9	15	69	163
2	5	23	77	141
5	4	29	45	165
1	5	31	76	157
1	10	2	60	181
4	13	49	60	146
1	9	19	63	158
3	11	1	58	181
3	5	11	71	151
2	14	39	69	146
1	12	3	49	182
1	13	3	49	181
6	5	52	89	136
3	2	20	56	165
6	13	5	9	170
1	11	4	50	181
4	2	25	37	171
5	6	2	14	157
5	2	34	30	169
4	2	21	44	173
1	11	2	41	182
3	8	2	41	180
7	11	3	8	167
4	3	20	51	176
4	1	12	87	122
4	2	21	46	176
5	15	4	7	171
5	9	3	11	147
2	4	27	73	145
2	9	3	57	181
4	3	24	36	175
5	1	14	79	129
2	1	15	86	135
1	8	19	70	162
6	3	33	20	179
6	11	3	10	167
4	9	3	10	161
2	4	18	82	138
4	11	1	7	147
1	10	3	45	183
1	10	2	68	181
1	6	19	45	163
1	7	24	45	159
3	1	12	97	120
3	5	35	88	148
5	13	4	8	165
6	11	3	10	167
4	1	15	94	116
5	11	3	8	153
3	1	18	89	129
5	2	20	44	172
1	7	12	53	163
1	11	3	50	181
5	13	3	8	169
6	14	4	8	173
2	1	18	75	166
7	1	14	77	137
5	11	60	57	144
1	10	2	63	182
4	3	26	33	173
1	12	2	52	181
3	2	24	41	168
4	2	17	64	172
5	1	24	86	127
7	8	2	52	181
4	3	33	23	176
2	9	1	68	181
5	3	23	34	175
3	5	35	87	154
1	9	29	65	143
4	2	21	54	175
4	2	21	82	128
1	12	14	69	166
3	1	21	88	122
1	7	17	49	159
2	1	12	92	128
2	15	5	7	154
4	3	23	38	177
1	12	6	32	182
5	3	45	96	139
3	1	18	88	131
5	2	23	36	174
1	11	4	49	181
1	9	23	66	159
1	7	14	53	162
2	6	27	75	153
1	4	10	68	139
5	10	3	9	157
3	1	15	86	134
1	8	23	56	167
2	7	31	80	145
3	2	20	78	157
4	5	25	55	159
5	13	4	10	166
5	3	21	38	175
1	5	34	65	144
1	7	17	47	160
4	3	21	48	172
5	13	4	9	161
6	15	9	3	169
1	11	2	50	181
1	2	10	85	147
1	9	2	57	181
1	12	2	48	182
3	5	24	78	151
1	7	20	53	167
4	3	24	40	173
1	8	19	47	157
1	10	5	9	150
1	3	11	81	140
8	1	24	88	126
18	9	29	47	169
6	3	35	21	175
6	1	25	94	120
2	5	25	50	153
1	8	15	40	161
1	9	2	61	181
4	2	16	79	142
5	1	8	90	126
4	9	3	10	158
1	5	22	78	147
3	2	21	65	166
5	2	31	85	133
2	6	22	85	143
2	6	31	77	147
6	11	3	9	160
1	7	14	45	162
2	5	29	86	149
1	11	3	48	181
5	16	4	8	164
7	1	11	88	130
1	7	19	59	163
2	3	37	40	164
3	8	36	73	141
1	4	28	72	147
1	3	9	75	151
4	3	27	37	180
6	12	3	8	161
1	8	6	23	182
4	1	11	76	133
2	12	4	33	181
1	8	19	44	154
5	3	27	35	178
3	7	26	65	134
4	2	20	52	177
1	8	23	70	153
3	5	32	86	151
4	2	19	30	173
2	6	26	83	143
1	12	4	50	182
1	10	29	72	157
2	3	9	74	152
2	4	21	62	157
5	9	4	10	155
1	9	2	71	179
1	12	6	28	182
1	5	22	37	164
5	3	31	20	179
5	13	3	8	165
5	11	3	9	163
5	15	4	9	165
1	2	12	84	138
1	11	3	40	182
1	3	14	77	146
1	6	22	49	159
1	10	2	57	181
1	9	21	71	154
1	8	17	47	160
2	3	21	81	141
2	1	12	86	134
2	4	28	55	152
1	8	17	46	157
3	10	1	54	181
3	14	4	44	180
2	10	47	80	147
1	9	16	54	159
2	1	11	90	128
2	10	43	78	151
2	11	3	52	181
4	2	18	64	169
1	10	2	51	181
1	4	6	82	160
5	11	2	9	154
1	9	3	53	181
5	3	35	20	175
1	12	3	51	181
7	9	2	12	163
8	1	20	94	115
4	2	26	42	163
1	10	3	53	181
6	9	53	62	135
3	4	25	65	156
5	1	9	89	124
1	8	18	57	159
3	9	1	6	148
2	11	1	55	181
1	4	25	67	147
2	9	3	39	181
2	5	35	70	144
4	3	20	49	172
3	2	21	44	177
4	3	28	26	173
1	11	4	49	182
1	8	19	59	165
3	1	19	92	119
6	13	3	8	171
6	12	4	9	159
5	3	22	38	175
4	10	3	9	161
2	4	15	69	148
5	1	18	47	168
1	12	3	46	181
5	7	3	8	166
4	3	29	25	179
1	8	16	61	162
1	6	11	45	166
3	1	16	87	125
4	2	26	46	178
5	13	3	8	167
1	6	17	36	162
4	6	5	8	160
1	8	22	47	154
11	4	32	85	148
4	7	17	52	156
12	7	5	27	178
8	5	2	15	161
5	15	4	8	167
4	3	23	47	177
4	2	20	53	172
1	3	10	85	142
2	4	24	58	155
2	11	4	29	181
2	4	27	78	149
1	9	16	50	161
1	7	16	49	162
1	2	14	81	143
6	2	26	42	173
5	13	4	9	169
1	3	20	55	174
3	2	18	59	169
5	15	4	6	167
1	7	14	51	162
1	3	12	80	150
4	2	26	59	167
4	3	25	42	174
3	1	12	89	127
2	6	29	46	160
5	14	4	8	167
1	8	17	57	161
1	11	4	34	182
2	4	38	67	148
1	7	18	47	168
4	1	14	92	122
5	9	3	10	158
6	2	28	38	174
6	12	48	73	138
3	11	43	69	149
7	1	18	92	118
4	1	16	84	135
1	16	5	30	183
1	8	16	44	162
5	2	7	89	134
4	2	22	46	172
1	4	22	76	138
6	12	4	9	159
1	7	13	50	161
7	3	46	36	164
4	11	1	54	180
1	8	16	47	163
1	7	16	29	164
2	6	22	80	134
1	8	24	46	169
15	6	73	89	144
5	3	25	29	176
5	8	3	10	155
1	7	17	51	165
1	7	16	44	161
4	3	23	47	176
5	3	33	21	178
1	3	14	79	141
8	6	27	69	151
5	4	26	63	156
4	3	24	39	177
2	7	24	76	138
8	12	3	5	171
1	9	18	49	159
5	8	3	10	162
1	2	13	87	133
5	11	3	8	168
2	5	31	64	153
1	10	2	57	181
1	3	13	80	145
1	7	21	52	147
1	10	3	50	181
4	1	11	82	137
6	2	25	78	146
2	3	20	54	172
3	4	22	76	151
1	7	16	45	157
1	10	2	52	181
1	13	3	47	181
3	1	13	86	127
5	14	4	7	169
2	12	3	47	181
7	3	37	20	179
1	8	18	62	147
1	12	2	50	183
1	10	2	58	182
4	3	23	43	177
4	2	26	75	157
2	4	21	83	150
1	8	22	52	158
3	4	22	44	176
6	12	4	9	159
4	3	26	39	179
1	7	16	48	164
1	5	26	71	144
4	9	3	11	163
7	12	3	10	157
6	13	49	53	146
2	1	9	88	134
1	5	24	69	138
1	6	15	29	165
1	11	4	44	181
4	3	22	46	173
7	17	4	8	173
1	5	19	70	148
1	8	16	54	160
5	3	26	41	174
6	4	32	20	180
3	12	2	49	181
1	13	3	46	181
5	1	7	90	124
6	10	3	9	157
1	8	18	42	152
2	8	1	64	181
4	15	2	11	160
1	8	15	42	160
2	12	46	59	154
2	4	35	71	149
5	8	3	10	162
1	8	19	47	157
6	7	44	55	144
9	16	66	43	152
1	8	20	44	155
1	3	14	81	147
3	2	19	77	156
9	10	3	5	167
4	2	24	45	177
1	4	22	69	151
6	10	3	9	157
1	8	16	51	158
3	7	4	9	163
1	5	17	69	166
2	10	3	31	181
3	1	17	89	127
4	1	14	76	133
6	12	4	8	159
3	2	24	79	162
1	2	11	84	143
4	2	21	67	172
1	5	17	72	155
5	2	42	22	176
4	12	2	57	181
1	3	19	78	151
1	9	20	61	153
7	11	3	10	155
1	12	2	52	182
4	10	3	8	171
2	4	21	79	149
1	10	3	54	181
8	5	31	74	126
4	2	22	44	177
6	12	49	65	142
3	8	1	48	181
2	3	14	82	142
1	8	15	42	163
3	4	23	44	175
7	12	3	5	164
17	6	21	57	140
2	13	1	52	181
3	4	21	75	142
4	2	30	33	173
1	6	14	42	163
1	10	2	57	181
1	11	2	54	181
9	1	16	82	129
4	2	24	44	177
5	3	23	40	176
4	1	15	92	131
10	9	31	67	168
4	3	15	75	143
7	10	2	61	177
1	9	19	62	159
5	16	3	11	164
2	7	33	84	147
6	11	3	8	166
5	3	26	38	173
7	12	52	87	145
2	6	33	81	145
5	13	3	7	170
5	9	3	10	157
5	15	43	49	139
11	25	73	50	151
1	9	15	43	164
1	13	2	48	181
1	8	17	44	159
4	1	23	90	129
1	10	3	56	181
8	11	3	6	171
5	2	14	74	138
4	3	28	42	173
5	1	9	93	127
3	4	14	71	150
1	3	11	78	153
11	2	27	94	122
4	11	1	61	181
1	11	3	50	181
1	2	14	81	139
4	2	22	60	173
1	10	3	38	181
1	8	17	61	165
1	5	26	66	145
6	11	3	7	169
4	11	3	8	167
4	3	22	39	175
5	2	25	44	177
2	5	31	85	145
3	1	20	90	124
1	5	26	67	139
5	1	19	45	173
4	3	20	47	177
6	2	25	50	172
2	6	22	70	137
4	3	23	43	174
4	3	23	43	174
1	6	13	52	166
5	16	7	4	173
5	3	21	37	175
3	10	4	8	164
6	3	30	24	171
4	3	22	42	172
6	10	3	8	168
3	1	12	87	136
10	16	3	7	173
3	6	39	76	160
3	5	28	82	147
3	11	48	73	143
4	3	38	27	177
5	10	3	9	156
1	7	14	54	162
4	10	1	62	181
1	3	13	75	148
3	1	17	87	128
1	8	14	54	161
1	2	9	91	144
2	5	25	54	149
1	10	17	45	159
2	4	17	82	125
1	14	4	40	181
1	12	3	46	181
5	2	25	35	175
7	11	59	73	142
4	12	2	54	181
3	10	4	7	160
4	3	28	37	172
5	2	26	83	146
2	10	3	50	181
1	9	17	52	155
1	9	3	48	181
5	2	20	59	172
1	8	16	60	161
4	3	34	25	179
1	7	21	52	157
1	12	3	50	181
5	10	3	9	157
2	5	19	78	150
1	6	14	51	161
1	13	3	44	181
4	1	14	89	121
4	3	26	35	173
1	8	19	50	157
1	9	27	71	156
1	12	2	55	181
1	12	9	6	162
7	10	3	8	165
6	12	3	7	168
1	2	10	93	130
2	6	40	82	141
7	12	4	8	162
1	5	31	63	141
1	9	22	63	161
1	6	21	63	154
7	2	29	87	122
5	16	4	8	169
3	1	16	86	133
6	10	2	8	149
6	3	30	28	179
2	3	16	83	141
1	7	17	57	154
1	2	15	89	136
1	5	26	71	141
1	8	3	71	176
7	1	12	78	132
5	11	3	8	165
1	7	22	38	157
3	1	16	84	139
2	5	25	84	144
3	1	15	82	136
4	10	1	6	148
1	7	17	57	166
9	14	3	8	171
1	3	10	80	148
1	12	3	50	181
3	1	14	87	126
3	1	15	87	128
5	12	4	8	173
3	11	4	43	181
5	1	13	92	119
5	11	2	53	180
5	3	30	39	175
3	1	15	83	132
4	3	23	35	178
6	13	3	9	170
5	14	4	7	171
4	2	20	64	169
2	7	22	69	151
2	10	34	63	139
4	1	12	85	133
8	17	4	7	173
7	9	3	10	162
1	7	18	43	159
5	1	7	86	125
1	9	3	37	181
1	10	16	29	159
1	8	21	41	158
2	4	15	81	136
3	2	14	85	128
2	1	15	85	131
1	12	3	45	181
4	10	3	11	162
1	9	22	68	156
1	8	18	57	157
5	8	3	10	162
1	3	9	81	146
1	7	13	45	163
5	11	4	9	157
4	1	8	89	129
6	12	4	9	156
1	9	19	66	156
6	2	32	27	181
4	11	2	53	181
3	1	18	93	123
3	10	9	57	165
1	6	7	38	169
4	2	25	40	179
1	9	17	49	154
5	2	25	43	174
3	5	40	76	144
1	6	28	56	148
2	7	26	76	147
3	5	28	84	141
5	3	24	32	175
4	3	22	48	173
4	11	2	53	180
4	8	3	10	160
2	8	6	10	170
1	8	18	61	162
1	7	21	56	158
5	13	3	8	171
3	2	25	81	153
4	11	3	8	166
5	3	25	39	178
1	7	9	67	160
1	9	3	55	181
3	9	1	67	181
1	6	16	51	163
5	11	1	8	152
4	1	13	81	133
3	1	12	79	131
2	6	25	78	145
3	1	19	96	118
6	12	4	7	159
5	12	3	7	155
1	9	22	61	156
7	1	17	69	133
1	7	21	57	146
3	2	14	84	124
1	7	16	49	159
7	12	3	6	171
1	9	17	54	157
3	1	15	85	134
1	3	14	86	141
4	2	22	45	172
5	12	3	49	181
6	1	21	80	140
1	10	2	52	181
4	11	2	59	180
1	15	4	39	181
2	3	21	76	162
1	10	2	58	181
2	5	28	82	148
4	3	28	31	175
1	10	3	50	181
2	5	27	64	153
4	3	14	63	142
1	2	9	89	135
1	8	18	51	165
1	10	3	62	181
1	4	26	61	148
2	4	20	72	144
1	2	15	90	134
1	5	27	73	147
2	5	21	84	146
2	4	22	76	138
4	8	2	46	181
6	8	3	7	164
4	7	3	9	164
2	8	1	63	181
5	12	3	10	166
2	11	1	52	181
1	12	3	47	181
1	7	17	52	162
1	2	12	88	136
5	3	27	19	179
2	13	43	74	149
1	14	4	48	181
1	5	18	47	162
1	12	3	48	181
1	4	26	65	148
3	2	21	81	163
11	1	14	83	119
1	12	2	43	181
1	7	20	45.5	156
5	13	4	8	169
2	8	5	29	182
4	15	47	24	163
3	2	21	63	170
3	13	5	34	181
1	3	9	85	147
1	12	3	46	181
1	6	12	68	154
6	13	3	8	171
2	12	4	29	181
2	4	30	73	150
4	8	3	7	164
4	2	24	60	177
1	11	4	48	181
1	7	8	62	155
1	7	2	66	181
4	3	19	55	171
1	9	7	20	182
2	4	20	57	147
1	6	14	50	163
1	8	27	66	150
3	11	7	64	179
3	10	1	56	181
5	9	4	10	155
5	13	4	11	171
1	6	25	64	141
3	2	12	83	146
3	2	21	72	169
1	8	17	39	159
5	13	4	9	164
1	7	14	42	161
7	12	3	5	171
2	4	28	67	151
6	10	56	73	153
4	11	1	53	181
6	12	4	8	164
4	3	22	52	174
1	8	17	60	161
2	10	3	9	155
2	1	9	92	123
1	7	17	53	157
1	7	20	44	157
7	16	4	8	166
2	5	26	74	141
1	2	18	72	169
1	8	19	48	162
1	12	3	50	181
2	11	1	59	181
2	12	1	56	181
4	3	27	34	176
5	13	4	8	165
1	12	3	59	183
4	14	2	6	156
3	4	17	77	145
4	1	10	85	129
2	9	5	13	156
8	1	18	80	137
2	7	25	64	167
4	3	26	61	172
4	3	32	44	173
1	8	2	67	181
3	7	19	47	157
1	7	17	56	167
1	12	3	48	181
8	16	5	6	172
3	1	14	83	132
1	8	16	47	157
2	3	15	62	152
1	8	24	47	154
1	10	2	61	181
4	2	22	57	169
6	11	3	10	170
6	3	31	21	181
4	11	3	47	181
4	3	25	39	172
2	7	21	56	153
1	6	17	51	164
3	2	19	83	129
6	2	25	84	122
5	10	3	9	161
3	4	25	79	143
5	9	3	10	160
4	2	20	55	174
4	2	28	49	171
1	2	15	86	143
3	2	15	86	136
2	4	23	79	133
2	4	30	79	148
3	2	24	53	165
3	1	21	94	117
1	7	16	48	158
5	2	22	38	176
1	5	26	61	147
1	8	7	18	182
3	2	18	84	137
1	13	6	42	183
1	8	17	40	156
3	1	15	86	136
6	10	3	9	156
1	8	16	59	166
1	8	19	60	165
1	8	17	41	162
5	2	45	14	180
6	8	51	74	142
4	2	23	53	173
3	1	18	88	129
6	2	33	56	166
4	2	16	93	125
6	10	3	9	154
8	7	3	9	162
1	8	20	49	157
1	4	25	51	157
1	8	17	53	162
5	2	24	43	164
5	13	4	10	164
3	1	16	83	133
1	10	2	54	181
1	3	14	80	150
1	6	28	69	152
1	8	18	56	163
1	6	17	52	165
11	1	15	87	126
4	2	20	50	176
6	11	3	9	171
3	2	19	65	163
7	15	3	6	168
5	13	4	7	162
1	8	21	69	157
5	3	32	23	179
2	3	38	69	159
1	3	10	85	147
1	12	3	47	181
6	9	3	10	163
1	9	18	58	166
1	11	2	56	181
2	11	1	61	181
1	3	12	81	150
3	1	20	94	117
5	9	3	10	160
2	9	3	33	181
3	8	37	71	141
5	3	31	33	175
6	1	22	84	126
6	1	11	91	119
4	3	21	47	175
3	2	20	83	157
3	7	22	43	164
1	8	18	55	160
1	7	14	54	167
2	1	12	88	127
1	12	3	54	181
5	14	3	9	171
5	9	3	10	162
6	9	61	77	146
3	1	17	94	124
7	11	3	9	162
1	9	33	57	147
4	1	11	88	128
5	10	50	75	141
5	2	21	55	173
2	11	6	25	183
4	3	25	86	140
1	7	18	44	159
5	1	12	76	131
4	11	1	51	181
1	12	2	50	181
7	13	3	9	168
4	6	50	91	145
1	10	2	56	182
2	4	24	69	139
3	1	16	88	124
2	9	6	11	180
7	11	3	8	167
1	7	19	38	160
5	14	4	10	163
3	1	13	83	130
1	11	2	58	181
1	10	2	59	183
5	11	3	9	159
5	14	4	6	162
1	7	14	59	163
1	12	2	57	181
1	5	12	81	156
1	7	17	56	167
7	1	12	70	132
1	6	22	54	161
4	3	25	43	173
3	10	51	81	155
1	9	3	41	183
1	6	11	51	161
1	7	14	56	163
1	7	15	50	165
1	8	20	60	160
6	12	55	65	147
3	10	5	32	181
6	10	3	9	161
4	2	22	43	172
1	7	16	45	162
2	4	22	78	149
1	4	19	74	146
6	11	63	65	146
5	2	26	43	174
5	2	39	34	172
2	4	29	75	144
1	10	3	39	181
4	5	30	86	138
6	11	3	9	163
4	6	5	8	174
6	12	3	9	171
1	2	15	83	139
4	1	15	89	121
1	7	16	51	160
5	3	32	21	176
1	11	3	50	181
1	8	17	47	153
4	11	2	10	149
1	3	13	82	149
3	5	34	87	141
1	17	6	32	182
2	4	22	59	156
1	7	19	48	154
1	7	20	74	159
3	11	2	57	181
13	2	17	71	135
5	1	19	95	126
6	12	4	9	160
1	7	15	49	169
7	5	42	16	181
1	7	16	44	167
1	10	8	64	175
7	11	3	8	167
6	9	2	11	150
4	3	27	32	174
1	10	3	52	181
1	7	18	53	163
1	2	11	88	138
5	12	3	8	165
1	8	17	58	160
1	3	13	82	151
7	1	19	84	127
5	11	3	9	166
1	8	21	63	160
1	6	10	49	163
1	10	3	52	181
1	11	3	45	181
2	3	19	79	156
1	13	5	35	182
3	1	15	81	140
3	2	14	85	134
4	10	3	9	162
1	8	15	66	166
5	14	4	9	168
1	8	17	66	168
2	1	14	89	133
4	3	25	31	178
21	4	25	73	128
1	5	23	45	161
2	5	31	72	143
2	10	3	31	181
1	12	3	49	181
1	11	3	50	181
9	10	11	81	182
8	15	4	9	169
1	11	2	49	181
1	12	4	44	183
1	11	2	56	181
1	7	19	52	160
4	3	25	41	175
5	3	26	29	178
1	5	17	48	164
1	16	5	31	183
5	2	20	45	174
1	8	17	58	170
6	4	19	58	176
1	10	2	58	181
1	7	17	60	166
2	3	30	36	148
6	17	4	8	172
1	6	19	41	158
2	3	13	81	125
5	14	4	8	164
1	4	31	77	150
6	10	3	8	169
4	10	3	8	161
3	2	20	67	166
4	5	56	83	149
3	2	15	81	148
1	3	11	85	147
5	13	4	7	169
2	8	4	32	181
4	6	1	15	165
5	3	37	23	178
1	7	12	66	153
6	10	3	9	158
4	2	20	48	176
1	10	3	55	182
5	10	3	9	157
4	3	22	36	176
1	11	2	57	181
1	12	3	46	182
2	4	19	53	155
1	7	23	53	158
1	4	11	75	142
1	7	25	59	156
3	10	35	73	143
5	11	3	45	181
1	9	2	66	181
2	4	23	80	150
6	14	3	9	172
1	11	2	50	181
6	13	57	54	151
2	3	22	65	155
3	1	19	89	126
3	4	13	82	138
1	11	3	50	181
4	3	19	45	172
2	3	18	69	129
3	1	15	86	132
6	2	28	38	178
1	12	3	45	181
5	3	21	41	173
8	6	3	25	179
1	8	20	54	163
1	9	19	44	155
2	7	3	32	181
5	13	4	8	165
3	2	16	82	144
7	10	66	62	145
5	3	27	32	180
3	11	36	60	145
7	15	3	6	158
14	22	68	84	160
2	1	10	82	132
5	11	3	8	162
7	3	33	20	176
2	8	4	10	168
3	10	40	73	145
2	1	14	88	124
7	10	3	8	167
4	9	3	10	165
5	2	20	38	176
5	9	3	10	162
1	8	39	17	169
3	11	5	48	181
6	7	26	46	172
1	3	12	77	150
1	12	2	60	181
1	7	25	66	154
1	3	13	81	145
6	18	4	9	168
6	10	4	9	157
4	3	21	62	173
3	1	21	90	121
3	2	19	69	167
9	14	3	6	168
5	1	14	93	123
4	1	11	90	128
3	13	2	66	181
1	10	19	58	150
1	4	6	87	160
1	6	13	44	166
2	4	22	78	139
1	10	38	22	168
3	12	1	48	181
3	1	17	88	132
4	11	1	50	181
3	8	4	36	181
1	10	19	64	155
5	2	25	46	177
1	8	17	64	160
1	6	18	52	167
1	10	2	61	181
1	8	15	39	164
5	11	3	8	166
1	8	10	32	153
5	2	21	48	172
5	13	4	10	164
1	2	19	81	136
3	14	5	35	181
3	2	20	78	153
4	2	17	61	168
1	10	15	39	164
4	3	25	44	178
5	3	24	41	176
1	10	2	63	182
3	1	12	86	136
4	3	36	21	180
2	4	31	69	168
4	12	3	45	181
5	13	4	8	165
6	12	3	8	155
5	12	3	14	171
3	5	21	75	153
2	1	11	87	137
4	3	24	36	173
1	7	19	40	159
2	5	27	77	138
4	3	37	21	180
6	12	4	9	157
1	12	10	6	166
3	1	18	88	124
6	12	4	9	156
1	12	4	41	181
2	4	19	81	142
5	1	13	88	131
2	5	35	75	145
1	6	24	44	152
5	11	3	9	167
1	7	19	43	162
6	12	3	8	166
5	2	19	70	169
3	13	9	46	180
3	4	30	80	153
1	3	14	81	141
4	2	22	45	172
1	6	15	43	161
2	3	24	57	149
2	5	28	85	141
6	1	14	82	127
1	10	2	58	183
4	5	26	81	138
2	11	3	49	181
1	10	3	58	181
4	3	26	31	174
1	11	3	49	183
1	7	19	55	158
3	7	4	8	166
1	6	30	60	146
4	2	20	57	170
1	9	2	57	181
1	8	24	35	156
5	14	10	26	181
1	11	5	36	183
1	7	23	64	154
2	5	32	75	143
1	5	25	65	142
7	11	1	58	181
4	1	15	89	124
3	11	4	48	181
3	10	1	50	181
6	1	7	90	126
1	4	25	69	137
2	5	29	73	144
5	11	3	8	166
3	11	2	57	181
1	11	2	55	181
9	16	4	7	167
3	7	5	9	173
4	3	26	25	178
26	2	58	99	132
3	1	17	88	124
1	10	2	59	181
6	10	5	9	163
4	9	2	10	153
1	10	3	50	181
1	11	4	49	183
9	15	4	6	171
2	3	20	65	153
1	8	18	65	137
1	7	19	56	169
6	16	4	7	169
4	3	24	35	177
1	10	15	39	160
1	7	22	28	155
1	6	16	49	166
1	9	2	43	182
1	8	16	48	161
1	8	17	60	163
3	2	25	54	164
5	11	3	8	166
4	3	18	58	150
9	5	31	65	137
8	5	68	87	142
1	10	2	65	180
1	3	14	84	142
1	2	19	67	167
5	3	33	21	176
6	13	4	9	162
4	1	12	85	125
5	11	3	9	159
1	12	48	69	150
2	6	30	85	148
3	2	19	69	170
4	3	23	46	176
2	4	19	84	136
4	2	30	60	173
4	10	3	5	148
5	11	29	49	158
4	10	2	63	181
5	2	13	79	146
2	12	4	47	181
4	3	20	46	177
1	9	22	62	158
1	6	15	49	163
5	2	21	49	173
2	5	21	75	146
1	13	3	45	181
2	4	20	78	138
8	13	64	61	147
1	10	2	60	181
1	7	17	48	165
1	9	22	75	153
2	12	44	42	145
1	7	12	46	163
5	15	4	7	161
6	10	3	9	158
1	11	37	66	140
4	7	28	65	165
2	6	31	77	142
5	10	3	7	171
6	14	3	7	171
4	9	2	52	180
1	8	15	51	159
6	13	3	9	171
6	3	38	22	181
2	3	40	59	164
5	11	4	8	164
1	8	19	54	165
1	8	19	39	157
2	11	1	56	181
8	15	3	5	173
2	4	25	75	143
4	3	25	47	175
1	10	2	58	183
1	4	20	64	140
1	7	16	45	159
5	2	38	30	173
1	7	11	45	165
5	6	3	19	179
1	2	9	92	144
6	10	50	66	139
3	4	26	69	157
1	11	3	54	181
2	4	17	82	124
1	9	2	50	181
3	2	29	79	158
21	4	24	81	135
6	9	2	13	163
4	2	30	37	168
5	1	11	92	123
1	3	22	60	168
3	2	21	74	153
7	10	2	57	178
3	1	17	85	127
4	2	18	62	172
6	12	3	10	172
1	11	35	40	150
1	6	22	56	154
4	10	3	9	157
6	11	3	8	167
3	1	12	91	122
2	1	15	88	131
1	9	3	54	181
1	10	2	7	148
1	12	2	50	181
1	3	11	85	146
5	13	3	8	171
3	2	24	40	178
5	16	4	8	168
6	11	1	9	148
1	2	11	89	136
1	2	18	66	168
3	2	22	49	176
2	9	38	74	148
3	1	13	84	127
5	12	3	8	166
4	1	19	93	119
6	10	3	8	170
6	10	55	67	141
3	1	18	84	140
5	15	4	7	168
1	7	16	53	157
2	11	47	50	156
6	3	36	20	179
3	1	17	86	129
2	4	26	66	136
4	3	22	29	173
4	3	12	70	152
1	11	3	52	181
1	3	12	79	151
3	1	18	90	124
5	3	19	50	172
4	3	27	33	180
1	7	19	44	158
3	2	15	81	144
6	11	3	9	158
1	7	18	54	155
1	2	10	86	145
4	2	23	42	171
2	11	40	68	145
4	2	21	57	170
1	10	2	51	181
1	2	15	83	137
1	9	21	54	157
3	4	29	73	152
4	9	3	8	162
1	7	22	58	157
2	5	33	87	145
4	2	25	60	172
3	2	21	65	160
4	3	28	40	175
4	3	31	23	179
5	3	22	36	175
4	2	29	32	169
2	5	30	72	142
5	6	39	79	141
4	1	12	84	129
1	11	2	63	181
2	4	21	81	134
3	1	7	85	132
1	7	23	64	153
1	7	13	65	162
3	10	47	73	148
1	10	3	49	181
4	2	23	43	165
4	3	17	57	174
4	14	5	29	180
12	17	60	90	149
1	8	19	56	155
5	14	4	9	170
3	1	20	67	172
1	8	16	56	159
1	9	14	41	164
1	7	24	45	158
1	7	20	47	166
1	6	31	60	177
2	4	21	62	168
4	3	27	37	174
6	9	2	23	166
4	1	14	79	134
1	7	15	53	159
1	2	11	89	144
3	1	15	83	135
1	8	17	61	155
5	2	4	40	142
5	1	15	84	133
2	5	40	60	152
5	3	22	78	141
1	6	18	63	160
1	11	3	52	182
1	2	10	88	139
1	9	2	56	181
1	5	30	63	138
3	4	23	81	145
1	11	7	26	183
3	2	20	77	160
1	7	17	50	166
3	4	28	79	151
3	1	16	85	129
5	13	3	9	169
4	3	24	37	172
1	11	7	8	182
6	1	13	91	125
4	5	36	87	156
1	4	23	33	171
4	10	3	9	156
5	16	4	9	169
5	3	33	20	177
5	2	21	86	125
5	7	3	8	166
1	8	14	53	163
4	2	23	55	174
1	16	6	46	181
1	7	19	52	167
4	3	24	36	178
5	3	33	20	177
6	13	3	7	170
7	3	36	20	178
2	12	4	38	181
4	2	22	55	171
1	11	3	57	181
1	3	14	84	143
1	9	18	44	161
6	3	32	33	177
5	2	34	98	145
2	10	1	65	181
1	5	23	35	165
5	13	4	7	160
4	3	33	32	174
3	1	16	88	127
1	6	12	42	163
5	13	3	7	169
4	3	35	22	178
1	3	18	81	148
5	11	3	9	167
1	10	2	62	182
10	3	35	55	167
4	9	2	45	181
1	9	2	57	181
2	5	25	74	142
2	5	26	49	169
1	9	21	50	150
1	6	13	51	168
6	11	3	9	158
1	13	3	50	181
7	10	3	8	160
1	7	27	68	179
3	1	9	85	138
1	11	2	58	181
3	10	46	57	147
5	14	4	8	161
4	3	18	76	150
3	11	4	9	157
4	1	7	90	127
7	10	3	6	169
3	2	20	63	170
5	9	3	10	161
6	9	52	63	140
2	10	38	62	148
6	12	3	10	167
6	2	10	72	125
1	7	19	50	162
7	5	55	85	139
3	10	51	76	154
6	11	3	8	162
1	2	10	85	140
1	10	2	58	181
1	8	2	58	181
1	4	29	69	162
1	9	18	55	156
1	8	17	47	155
1	12	3	51	181
1	10	2	53	183
4	3	22	48	176
4	11	3	9	162
8	11	68	57	153
6	2	27	30	179
7	4	21	80	144
3	1	14	81	128
1	12	3	45	181
2	13	4	53	181
3	9	4	10	155
3	1	11	85	137
5	3	25	26	179
7	10	3	9	163
3	4	8	66	148
5	8	3	7	166
1	10	18	61	160
1	10	5	36	182
2	12	46	57	157
2	5	26	80	145
5	13	3	10	171
6	13	3	9	169
6	5	54	87	139
1	11	2	56	181
2	4	23	81	140
2	11	3	50	181
1	8	19	69	162
7	13	12	58	183
5	11	3	8	167
6	3	26	37	179
1	3	12	80	147
4	3	21	43	177
5	15	8	9	174
6	3	29	21	181
3	2	24	51	163
1	8	19	56	162
1	8	25	47	171
2	5	34	64	140
7	1	14	79	141
1	11	2	55	181
1	11	2	54	181
1	7	17	40	160
1	11	5	45	183
3	2	21	62	169
2	9	1	66	181
6	10	3	9	159
1	8	17	50	166
1	7	17	55	156
2	1	8	88	135
1	9	18	52	158
3	1	17	93	125
1	10	3	44	183
1	11	3	48	182
2	8	30	77	139
3	4	13	71	145
1	11	3	49	181
2	4	20	77	138
4	2	17	57	171
1	10	2	50	181
1	7	15	54	167
2	4	21	84	139
5	2	20	96	134
1	11	2	54	181
7	13	3	8	171
5	11	3	9	158
1	10	2	55	181
1	2	19	71	162
1	8	19	43	154
5	11	3	9	158
1	11	3	55	181
4	3	25	38	177
4	3	28	23	173
4	3	23	42	177
5	1	15	94	125
1	7	13	49	163
6	8	3	7	163
9	8	2	13	163
1	7	16	45	166
1	8	15	56	161
1	12	3	52	181
1	12	4	47	182
1	9	33	63	140
7	1	14	93	130
3	6	30	84	142
3	8	2	44	181
1	2	12	81	140
1	12	2	43	181
2	4	24	81	147
2	4	30	35	164
3	1	22	94	118
1	9	19	63	157
2	11	3	64	183
1	8	19	65	164
1	13	2	47	182
1	6	8	45	166
4	6	5	8	175
3	2	7	77	143
4	10	3	9	158
5	11	4	8	167
4	3	25	87	146
1	9	15	53	159
12	4	15	69	141
2	5	27	86	142
5	9	4	10	162
1	5	26	63	142
4	3	19	44	173
1	10	26	66	154
1	11	2	49	181
5	11	3	9	162
1	2	11	87	142
5	2	25	38	177
9	14	3	6	170
5	13	3	9	171
4	13	45	59	148
5	4	26	88	139
5	15	3	8	166
1	8	20	56	158
6	10	3	9	158
5	4	36	63	163
1	4	11	76	158
1	3	19	74	158
6	3	31	24	177
5	16	4	7	167
2	5	25	87	133
6	10	55	63	141
8	6	35	60	141
1	8	12	48	168
5	3	27	23	175
8	1	13	93	135
3	12	47	42	155
2	13	4	46	182
1	3	11	81	147
5	2	20	39	176
1	10	21	65	152
2	4	20	80	146
1	9	17	61	157
5	9	3	7	166
1	6	19	49	166
2	4	19	55	154
1	9	2	59	181
1	6	20	49	157
1	2	9	80	143
2	8	35	72	145
1	7	19	51	158
1	2	15	77	144
1	3	12	72	151
2	8	23	56	168
1	2	11	86	143
7	1	14	85	139
2	14	4	44	181
2	1	14	88	136
6	4	31	19	181
3	1	9	83	126
5	12	3	9	156
1	3	13	64	168
1	3	11	80	148
7	1	19	94	120
1	9	2	57	181
1	8	15	58	161
4	3	27	32	179
4	1	8	88	124
1	11	2	50	181
1	11	3	48	181
1	3	12	81	149
1	6	15	45	164
6	13	3	9	171
1	10	16	49	163
2	13	3	48	182
1	3	11	80	140
2	5	29	75	145
2	3	16	77	161
2	5	36	70	142
1	7	16	49	157
1	10	3	49	181
5	6	14	65	151
5	11	3	8	164
5	3	25	34	178
1	7	22	72	170
1	4	6	82	162
7	10	3	9	161
2	4	20	71	151
1	7	17	52	166
3	1	11	87	134
5	9	3	10	163
4	11	1	52	181
4	9	3	10	152
3	2	25	87	126
1	6	12	54	162
1	3	13	77	143
1	8	4	22	181
5	13	3	8	171
1	6	18	49	166
4	3	24	46	177
1	7	25	56	145
4	2	27	38	173
5	3	30	29	180
1	8	18	44	156
1	11	2	59	181
6	7	4	20	174
2	4	21	73	143
1	8	2	59	181
4	3	25	37	178
2	5	31	57	158
1	10	2	64	182
1	8	18	59	162
1	3	9	68	158
7	9	3	10	161
4	3	26	27	174
1	8	7	19	183
3	5	24	87	145
3	4	32	79	150
1	5	21	72	141
1	6	21	52	164
4	3	30	46	172
4	1	24	89	117
6	11	2	8	152
6	10	54	77	147
1	7	19	28	158
2	1	12	86	132
1	15	2	47	180
5	9	29	65	152
1	13	5	36	182
5	2	22	39	176
5	10	3	9	163
2	4	20	39	179
4	2	19	43	176
1	2	21	71	166
1	11	2	51	181
3	1	18	85	123
5	6	42	81	137
6	3	38	28	179
2	12	4	32	181
2	4	22	78	136
6	12	4	9	159
1	4	28	54	147
4	2	27	47	171
6	12	3	9	157
1	9	4	60	181
2	3	26	59	156
2	11	3	45	181
2	4	29	73	150
1	9	3	36	182
4	3	21	47	172
5	15	4	8	163
1	9	20	49	160
3	2	12	82	146
2	5	25	64	151
3	5	42	86	148
4	2	16	57	172
5	2	26	30	178
2	10	45	70	146
1	9	35	11	164
4	3	23	55	173
2	12	3	52	181
2	6	23	80	153
1	8	15	49	161
4	2	26	29	169
1	10	2	60	181
4	7	5	8	177
5	3	23	41	172
1	9	23	72	159
1	2	11	86	143
4	10	3	9	159
5	13	4	9	169
5	3	36	18	179
6	13	3	8	171
1	7	19	53	165
10	12	73	89	145
1	8	17	41	160
1	9	3	65	181
1	11	4	51	181
3	10	41	73	146
5	13	4	10	171
1	8	12	58	162
6	3	27	33	177
4	1	16	93	122
5	9	3	10	162
1	2	13	83	139
8	17	4	9	171
4	3	26	40	176
7	3	38	35	172
1	9	20	43	159
1	11	2	64	180
2	4	19	80	139
2	11	3	51	181
8	10	3	5	167
3	1	17	93	118
5	3	24	38	179
4	2	27	29	173
2	5	33	80	142
1	11	2	61	181
1	11	2	52	181
1	9	3	45	181
3	10	43	70	148
1	8	16	56	162
2	4	30	61	146
1	5	23	68	144
1	9	19	53	161
2	10	1	57	181
1	8	16	46	159
1	3	16	82	141
4	11	3	9	153
1	7	19	49	156
7	14	3	6	165
4	2	22	47	174
16	2	31	94	134
6	2	30	44	176
2	5	32	79	151
1	7	20	50	158
4	3	23	48	173
1	13	4	44	182
3	1	17	86	128
6	11	3	8	162
1	9	20	64	154
6	10	3	9	157
5	2	22	52	172
5	15	4	6	164
5	3	37	33	181
4	3	27	34	177
4	3	32	28	173
3	11	1	60	181
1	9	21	76	160
4	3	28	42	178
2	11	1	60	181
2	11	1	55	181
5	3	26	39	178
2	11	1	54	180
2	4	23	81	138
2	1	14	93	121
1	7	17	59	171
4	3	25	42	176
1	7	17	45	165
4	2	20	48	175
2	3	18	83	137
1	7	16	47	165
5	10	3	8	167
5	11	3	8	166
1	5	46	63	144
4	9	3	10	161
1	8	19	74	162
1	9	15	49	160
5	1	14	79	131
3	1	14	85	132
6	1	12	86	133
1	5	31	70	141
2	14	4	49	181
1	8	25	66	158
3	4	29	78	144
5	12	3	8	165
1	11	2	68	181
1	11	3	53	181
7	10	3	8	165
1	10	19	63	153
1	5	27	73	141
1	9	2	61	181
3	1	14	88	127
5	1	25	94	118
1	7	16	49	162
1	11	3	50	181
2	11	3	36	181
1	6	17	44	163
2	11	3	50	181
1	4	29	73	147
1	4	22	61	145
33	13	78	99	156
3	8	2	41	181
2	9	39	67	142
2	8	3	32	181
2	12	4	32	181
3	5	34	88	136
3	2	15	86	135
2	1	11	80	144
2	1	10	87	125
1	11	3	50	181
2	1	13	79	157
7	13	3	6	171
4	3	26	34	180
1	9	19	67	151
2	5	11	72	146
5	3	24	36	177
6	9	3	11	157
3	1	11	92	122
4	2	29	54	172
1	7	19	45	158
1	7	14	43	166
3	1	11	77	141
5	3	25	30	177
4	1	12	83	131
1	14	4	43	181
5	14	4	8	164
5	10	49	66	141
1	3	12	79	149
2	4	15	82	137
4	3	27	41	175
1	9	2	58	181
1	10	2	53	181
1	8	16	50	159
2	3	24	81	141
1	7	16	40	157
9	19	4	7	173
1	13	3	48	181
1	7	15	52	161
9	3	52	31	176
4	2	25	47	173
1	10	2	58	181
1	11	2	61	181
4	2	26	55	173
1	8	17	60	159
1	8	25	58	154
6	12	3	9	157
1	9	10	52	164
1	12	3	54	181
4	3	22	51	176
5	2	17	93	128
4	2	18	77	134
1	11	3	43	181
1	3	9	78	142
5	11	3	8	163
4	1	21	57	175
1	13	3	43	181
8	18	4	10	168
1	7	18	40	157
1	5	21	73	142
6	3	33	23	177
7	13	3	9	165
1	7	13	65	167
4	3	29	35	173
5	15	4	8	160
1	10	2	61	181
4	3	20	52	176
6	2	25	48	174
11	7	5	25	179
5	10	3	9	161
4	3	21	52	176
2	5	23	73	139
10	2	27	94	119
5	2	20	47	173
1	3	21	47	174
5	2	15	71	146
2	3	19	76	157
4	2	19	79	139
10	3	43	7	182
1	6	23	68	158
1	4	14	80	152
1	10	2	58	181
1	10	19	47	156
1	8	18	53	163
1	11	3	44	183
6	10	2	11	153
1	7	19	48	157
3	9	2	51	181
2	12	4	44	181
2	3	27	40	148
1	13	3	46	181
6	4	37	61	164
1	11	3	50	181
1	8	20	42	157
6	12	4	9	159
4	11	3	10	166
6	11	3	9	156
5	1	12	74	129
5	15	4	8	163
1	13	4	44	181
3	2	24	68	161
1	9	18	55	169
5	12	3	8	158
6	11	3	10	163
2	7	26	81	143
1	5	23	73	141
5	11	3	10	167
1	3	10	85	149
19	7	33	42	142
5	9	3	10	162
1	12	2	43	181
4	8	5	10	158
1	15	6	35	182
3	2	21	88	123
5	2	35	47	172
1	10	46	76	144
1	7	17	49	160
4	2	20	53	172
7	2	19	80	141
1	7	18	52	159
1	9	12	60	166
3	5	26	80	142
1	7	12	51	163
4	6	5	8	172
1	2	10	86	147
6	11	3	8	164
2	8	6	13	182
1	7	25	46	170
4	2	26	45	172
1	4	18	81	145
5	3	27	31	180
4	3	28	35	178
4	1	18	92	120
1	7	20	47	152
1	8	15	61	163
2	10	4	8	154
1	10	3	56	181
8	1	22	94	118
3	1	16	89	131
2	5	32	79	143
2	12	4	42	181
1	12	2	57	181
1	9	26	64	156
2	8	4	34	181
5	3	26	35	180
1	10	5	34	183
1	11	2	50	181
4	3	25	36	178
1	6	12	46	163
4	9	5	10	159
2	11	4	8	149
1	6	17	47	163
6	12	3	8	163
1	13	3	47	181
1	8	15	63	167
1	4	30	72	148
1	6	13	43	161
4	2	19	50	172
4	3	28	34	175
3	1	19	93	118
4	3	21	37	177
4	2	23	45	172
4	2	19	59	172
5	3	33	19	177
1	11	2	58	181
3	1	17	88	128
6	10	58	73	146
6	10	43	23	149
6	16	3	11	164
1	3	12	82	148
5	14	4	10	169
1	2	11	88	138
1	10	3	50	181
1	5	23	71	139
1	11	2	61	181
1	12	38	59	143
1	8	17	60	159
4	3	21	46	173
6	11	3	8	169
1	10	2	50	181
1	8	12	57	165
2	6	20	79	149
3	5	24	86	136
5	3	26	34	173
1	10	3	66	181
2	4	34	79	145
1	5	28	65	142
1	11	2	61	181
4	2	25	42	170
[truncated: 45,438 more rows]

## Sheet: Fig.4d
		rank	fold change
	EIF2S1	0.0173979	-0.0409726
	NDUFS8	0.0322658	-0.123915
	BAX	0.0370394	-0.00821878
	FAM57B	0.037068	0.0102318
	CYCS	0.052658	0.0734613
	FOXC1	0.055444	-0.000415624
	HNRNPA2B1	0.0571845	-0.401346
	EEF2	0.0808957	0.446514
	HSPA5	0.0884689	1.63502
	ECHS1	0.0932702	-0.120783
	AKAP9	0.105365	-0.120489
	NDUFAF6	0.108939	-0.00729062
	DMXL1	0.12463	0.000968066
	ATP6AP2	0.132387	0.0866534
	COX15	0.136817	0.0149781
	FERMT2	0.136896	0.00333754
	FOXRED1	0.143429	0.0319389
	CEP63	0.146655	0.0172994
	GTF2H3	0.151197	-0.0145126
	FARP1	0.154823	-0.0641605
	BCS1L	0.156737	-0.018938
	ATP5C1	0.15736	-0.0536095
	EIF4G1	0.174907	0.0832344
	EWSR1	0.175443	0.0405744
	ARID1B	0.178244	-0.0369364
	APEX1	0.180788	0.0125497
	CYP46A1	0.219419	-0.025459
	CREBBP	0.226123	-0.0135182
	MRPL10	0.230662	0.0152854
	DCTN1	0.236109	-0.0385427
	HYOU1	0.27396	0.899269

[truncated: 4 more sheets: Fig.5d, Fig.5f, Ext. Data. Fig. 4e, Ext. Data. Fig. 5]
